# Supplementary material for: Target Hopping from Protein Kinases to PXR: Identification of Small-Molecule Protein Kinase Inhibitors as Selective Modulators of Pregnane X Receptor from TüKIC Library
Source: Cells. 2022 Apr 12;11(8):1299. doi: 10.3390/cells11081299 (PMC9030254; doi:10.3390/cells11081299)
Supplement: Supplementary file 1 [file cells-11-01299-s001.zip]

Archive with 4 entries (4 files):
- Supplementary_Data_file_1.pdf
- Supplementary_data_file_2.sdf
- Supplementary_data_file_3.pdb
- Supplementary_Information.pdf
