# Supplementary material for: Target Hopping from Protein Kinases to PXR: Identification of Small-Molecule Protein Kinase Inhibitors as Selective Modulators of Pregnane X Receptor from TüKIC Library
Source: Cells. 2022 Apr 12;11(8):1299. doi: 10.3390/cells11081299 (PMC9030254; doi:10.3390/cells11081299)
Supplement: Supplementary file 1 [file cells-11-01299-s001.zip › Supplementary_data_file_2.sdf]

2_1
                    3D
 Schrodinger Suite 2021-4.
 53 56  0  0  1  0            999 V2000
   -8.4000    0.1768  -20.8530 C   0  0  0  0  0  0
   -9.2663    0.7626  -21.7783 C   0  0  0  0  0  0
   -8.9277    1.9685  -22.3923 C   0  0  0  0  0  0
   -7.7199    2.5928  -22.0613 C   0  0  0  0  0  0
   -7.3640    3.9166  -22.6815 C   0  0  0  0  0  0
   -7.9469    4.0862  -23.8904 F   0  0  0  0  0  0
   -7.7637    4.9560  -21.9061 F   0  0  0  0  0  0
   -6.0286    4.0537  -22.8535 F   0  0  0  0  0  0
   -6.8616    2.0279  -21.1190 C   0  0  0  0  0  0
   -7.1902    0.8054  -20.5220 C   0  0  0  0  0  0
   -6.2371    0.2529  -19.4990 C   0  0  0  0  0  0
   -5.5716    1.0096  -18.7823 O   0  0  0  0  0  0
   -6.1717   -1.1139  -19.4445 N   0  0  0  0  0  0
   -5.4215   -1.9192  -18.5561 C   0  0  0  0  0  0
   -4.8731   -1.4295  -17.3639 C   0  0  0  0  0  0
   -4.1708   -2.2939  -16.5065 C   0  0  0  0  0  0
   -3.9833   -3.6365  -16.8637 C   0  0  0  0  0  0
   -4.5225   -4.1086  -18.0620 C   0  0  0  0  0  0
   -5.2494   -3.2697  -18.9033 C   0  0  0  0  0  0
   -3.6153   -1.8001  -15.3058 N   0  0  0  0  0  0
   -4.2663   -0.9896  -14.3840 C   0  0  0  0  0  0
   -5.6629   -0.7776  -14.4115 C   0  0  0  0  0  0
   -6.2499    0.0259  -13.4516 C   0  0  0  0  0  0
   -3.5220   -0.3776  -13.3546 C   0  0  0  0  0  0
   -4.1025    0.4593  -12.3991 C   0  0  0  0  0  0
   -5.5068    0.6802  -12.4487 C   0  0  0  0  0  0
   -3.1920    1.0341  -11.3232 C   0  0  0  0  0  0
   -3.7960    1.0057   -9.9037 C   0  0  0  0  0  0
   -4.7097    2.2048   -9.5949 C   0  0  0  0  0  0
   -5.5430    2.6825  -10.8053 C   0  0  0  0  0  0
   -6.2727    1.5689  -11.5336 C   0  0  0  0  0  0
   -7.4983    1.4510  -11.4075 O   0  0  0  0  0  0
   -8.6856   -0.7528  -20.3678 H   0  0  0  0  0  0
  -10.2086    0.2793  -22.0189 H   0  0  0  0  0  0
   -9.5931    2.4221  -23.1203 H   0  0  0  0  0  0
   -5.9326    2.5199  -20.8493 H   0  0  0  0  0  0
   -6.6220   -1.6197  -20.2013 H   0  0  0  0  0  0
   -4.9771   -0.3858  -17.1074 H   0  0  0  0  0  0
   -3.4365   -4.3006  -16.1993 H   0  0  0  0  0  0
   -4.3876   -5.1513  -18.3365 H   0  0  0  0  0  0
   -5.6781   -3.6513  -19.8272 H   0  0  0  0  0  0
   -2.7379   -2.2167  -15.0069 H   0  0  0  0  0  0
   -6.2769   -1.2574  -15.1647 H   0  0  0  0  0  0
   -7.3255    0.1746  -13.4650 H   0  0  0  0  0  0
   -2.4505   -0.5650  -13.3117 H   0  0  0  0  0  0
   -2.2585    0.4621  -11.3320 H   0  0  0  0  0  0
   -2.9074    2.0641  -11.5822 H   0  0  0  0  0  0
   -4.3541    0.0695   -9.7833 H   0  0  0  0  0  0
   -2.9866    0.9775   -9.1661 H   0  0  0  0  0  0
   -5.3828    1.9509   -8.7685 H   0  0  0  0  0  0
   -4.1052    3.0554   -9.2588 H   0  0  0  0  0  0
   -4.8833    3.1856  -11.5219 H   0  0  0  0  0  0
   -6.2931    3.4076  -10.4778 H   0  0  0  0  0  0
  1  2  2  0  0  0
  1 10  1  0  0  0
  1 33  1  0  0  0
  2  3  1  0  0  0
  2 34  1  0  0  0
  3  4  2  0  0  0
  3 35  1  0  0  0
  4  5  1  0  0  0
  4  9  1  0  0  0
  5  6  1  0  0  0
  5  7  1  0  0  0
  5  8  1  0  0  0
  9 10  2  0  0  0
  9 36  1  0  0  0
 10 11  1  0  0  0
 11 12  2  0  0  0
 11 13  1  0  0  0
 13 14  1  0  0  0
 13 37  1  0  0  0
 14 15  2  0  0  0
 14 19  1  0  0  0
 15 16  1  0  0  0
 15 38  1  0  0  0
 16 17  2  0  0  0
 16 20  1  0  0  0
 17 18  1  0  0  0
 17 39  1  0  0  0
 18 19  2  0  0  0
 18 40  1  0  0  0
 19 41  1  0  0  0
 20 21  1  0  0  0
 20 42  1  0  0  0
 21 22  2  0  0  0
 21 24  1  0  0  0
 22 23  1  0  0  0
 22 43  1  0  0  0
 23 26  2  0  0  0
 23 44  1  0  0  0
 24 25  2  0  0  0
 24 45  1  0  0  0
 25 26  1  0  0  0
 25 27  1  0  0  0
 26 31  1  0  0  0
 27 28  1  0  0  0
 27 46  1  0  0  0
 27 47  1  0  0  0
 28 29  1  0  0  0
 28 48  1  0  0  0
 28 49  1  0  0  0
 29 30  1  0  0  0
 29 50  1  0  0  0
 29 51  1  0  0  0
 30 31  1  0  0  0
 30 52  1  0  0  0
 30 53  1  0  0  0
 31 32  2  0  0  0
M  END
> <s_m_entry_id>
1

> <s_m_entry_name>
LN2.1

> <s_m_Source_Path>
/Users/tpantsar/Documents/Projects/PXR/QM_confs/conformer_Mae

> <s_m_Source_File>
conformer_2-out.mae

> <i_m_Source_File_Index>
1

> <s_j_original_title>
2

> <s_j_genealogy>
5_4_1_1

> <i_j_ConformerStage_index>
5

> <r_j_multistage_ediff>
0

> <r_NDDO_NDDO_Heat_of_Formation>
-141.87541

> <s_NDDO_SemiEmpirical_Method>
PM3

> <i_j_SemiEmpStage1_index>
4

> <i_m_Spin_multiplicity>
1

> <s_j_Task>
Single Point

> <s_j_Jaguar_input_file>
/media/mount2/azam/Tatu_PXR/conformer_2/conformer_2_1_QMStage2_workdir/2_1_isomer1.in

> <s_j_Jaguar_restart_input_file>
/media/mount2/azam/Tatu_PXR/conformer_2/conformer_2_1_QMStage2_workdir/2_1_isomer1.01.in

> <s_j_Jaguar_restart_mae_file>
/media/mount2/azam/Tatu_PXR/conformer_2/conformer_2_1_QMStage2_workdir/2_1_isomer1.01.mae

> <s_j_Jaguar_output_file>
/media/mount2/azam/Tatu_PXR/conformer_2/conformer_2_1_QMStage2_workdir/2_1_isomer1.out

> <s_j_Jaguar_log_file>
/media/mount2/azam/Tatu_PXR/conformer_2/conformer_2_1_QMStage2_workdir/2_1_isomer1.log

> <s_j_Jaguar_mae_file>
/media/mount2/azam/Tatu_PXR/conformer_2/conformer_2_1_QMStage2_workdir/2_1_isomer1.mae

> <s_j_QM_Method>
DFT(m06-2x)/SOLV

> <s_j_QM_Basis>
cc-pvtz(-f)

> <i_j_Number_of_canonical_orbitals>
906

> <i_j_Geometry_convergence_category>
1

> <r_j_Gas_Phase_Energy>
-1524.75369947288

> <r_j_Solution_Phase_Energy>
-1524.787992

> <r_j_Final_Energy>
-1524.78799245766

> <r_j_Solvation_Energy_(kcal/mol)>
-21.5191727005885

> <r_j_HOMO>
-0.257025411037788

> <r_j_LUMO>
-0.036947612400974

> <s_j_jname>
2_1_isomer1

> <i_j_QMStage1_index>
1

> <i_j_QMStage2_index>
1

> <r_user_Boltzmann_Population>
63.152

> <s_m_subgroup_title>
conformer_2-out->conformer_2_1_QMStage2-out.mae

> <s_m_subgroupid>
conformer_2-out->conformer_2_1_QMStage2-out.mae

> <b_m_subgroup_collapsed>
0

$$$$
2_2
                    3D
 Schrodinger Suite 2021-4.
 53 56  0  0  1  0            999 V2000
   -6.8666    0.3667  -21.6666 C   0  0  0  0  0  0
   -7.6058    1.1217  -22.5809 C   0  0  0  0  0  0
   -8.2711    2.2743  -22.1643 C   0  0  0  0  0  0
   -8.1776    2.6785  -20.8277 C   0  0  0  0  0  0
   -8.8626    3.9427  -20.3853 C   0  0  0  0  0  0
  -10.0353    4.1339  -21.0347 F   0  0  0  0  0  0
   -9.1297    3.9426  -19.0591 F   0  0  0  0  0  0
   -8.1011    5.0385  -20.6308 F   0  0  0  0  0  0
   -7.4209    1.9458  -19.9172 C   0  0  0  0  0  0
   -6.7752    0.7732  -20.3276 C   0  0  0  0  0  0
   -5.9715    0.0398  -19.2896 C   0  0  0  0  0  0
   -5.4103    0.6578  -18.3777 O   0  0  0  0  0  0
   -5.9247   -1.3213  -19.4299 N   0  0  0  0  0  0
   -5.1616   -2.2099  -18.6248 C   0  0  0  0  0  0
   -5.0216   -1.9875  -17.2529 C   0  0  0  0  0  0
   -4.2508   -2.8633  -16.4717 C   0  0  0  0  0  0
   -3.6590   -3.9863  -17.0784 C   0  0  0  0  0  0
   -3.8425   -4.2163  -18.4414 C   0  0  0  0  0  0
   -4.5785   -3.3301  -19.2307 C   0  0  0  0  0  0
   -4.0896   -2.6831  -15.0865 N   0  0  0  0  0  0
   -4.3576   -1.5340  -14.3468 C   0  0  0  0  0  0
   -4.7909   -1.6636  -13.0119 C   0  0  0  0  0  0
   -5.0740   -0.5309  -12.2708 C   0  0  0  0  0  0
   -4.1877   -0.2376  -14.8713 C   0  0  0  0  0  0
   -4.4607    0.9145  -14.1289 C   0  0  0  0  0  0
   -4.9222    0.7711  -12.7928 C   0  0  0  0  0  0
   -4.3126    2.2497  -14.8462 C   0  0  0  0  0  0
   -5.4747    3.2316  -14.5880 C   0  0  0  0  0  0
   -5.3265    4.0434  -13.2886 C   0  0  0  0  0  0
   -4.6532    3.2650  -12.1354 C   0  0  0  0  0  0
   -5.2523    1.8958  -11.8734 C   0  0  0  0  0  0
   -5.9582    1.7132  -10.8741 O   0  0  0  0  0  0
   -6.3402   -0.5197  -22.0118 H   0  0  0  0  0  0
   -7.6620    0.8104  -23.6200 H   0  0  0  0  0  0
   -8.8588    2.8552  -22.8691 H   0  0  0  0  0  0
   -7.3348    2.2650  -18.8845 H   0  0  0  0  0  0
   -6.4579   -1.7456  -20.1829 H   0  0  0  0  0  0
   -5.5306   -1.1486  -16.8045 H   0  0  0  0  0  0
   -3.0623   -4.6691  -16.4787 H   0  0  0  0  0  0
   -3.3848   -5.0879  -18.9019 H   0  0  0  0  0  0
   -4.6908   -3.4923  -20.2998 H   0  0  0  0  0  0
   -3.9822   -3.5385  -14.5489 H   0  0  0  0  0  0
   -4.9250   -2.6539  -12.5828 H   0  0  0  0  0  0
   -5.4310   -0.6314  -11.2505 H   0  0  0  0  0  0
   -3.8401   -0.1196  -15.8914 H   0  0  0  0  0  0
   -3.3585    2.7248  -14.5769 H   0  0  0  0  0  0
   -4.2513    2.0437  -15.9193 H   0  0  0  0  0  0
   -5.5552    3.9250  -15.4324 H   0  0  0  0  0  0
   -6.4110    2.6611  -14.5697 H   0  0  0  0  0  0
   -4.7175    4.9356  -13.4759 H   0  0  0  0  0  0
   -6.3103    4.3973  -12.9610 H   0  0  0  0  0  0
   -3.5882    3.1357  -12.3617 H   0  0  0  0  0  0
   -4.7291    3.8379  -11.2072 H   0  0  0  0  0  0
  1  2  2  0  0  0
  1 10  1  0  0  0
  1 33  1  0  0  0
  2  3  1  0  0  0
  2 34  1  0  0  0
  3  4  2  0  0  0
  3 35  1  0  0  0
  4  5  1  0  0  0
  4  9  1  0  0  0
  5  6  1  0  0  0
  5  7  1  0  0  0
  5  8  1  0  0  0
  9 10  2  0  0  0
  9 36  1  0  0  0
 10 11  1  0  0  0
 11 12  2  0  0  0
 11 13  1  0  0  0
 13 14  1  0  0  0
 13 37  1  0  0  0
 14 15  2  0  0  0
 14 19  1  0  0  0
 15 16  1  0  0  0
 15 38  1  0  0  0
 16 17  2  0  0  0
 16 20  1  0  0  0
 17 18  1  0  0  0
 17 39  1  0  0  0
 18 19  2  0  0  0
 18 40  1  0  0  0
 19 41  1  0  0  0
 20 21  1  0  0  0
 20 42  1  0  0  0
 21 22  2  0  0  0
 21 24  1  0  0  0
 22 23  1  0  0  0
 22 43  1  0  0  0
 23 26  2  0  0  0
 23 44  1  0  0  0
 24 25  2  0  0  0
 24 45  1  0  0  0
 25 26  1  0  0  0
 25 27  1  0  0  0
 26 31  1  0  0  0
 27 28  1  0  0  0
 27 46  1  0  0  0
 27 47  1  0  0  0
 28 29  1  0  0  0
 28 48  1  0  0  0
 28 49  1  0  0  0
 29 30  1  0  0  0
 29 50  1  0  0  0
 29 51  1  0  0  0
 30 31  1  0  0  0
 30 52  1  0  0  0
 30 53  1  0  0  0
 31 32  2  0  0  0
M  END
> <s_m_entry_id>
2

> <s_m_entry_name>
LN2.1

> <s_m_Source_Path>
/Users/tpantsar/Documents/Projects/PXR/QM_confs/conformer_Mae

> <s_m_Source_File>
conformer_2-out.mae

> <i_m_Source_File_Index>
2

> <s_j_original_title>
2

> <s_j_genealogy>
1_3_2_2

> <i_j_ConformerStage_index>
1

> <r_j_multistage_ediff>
0.762022812850773

> <r_NDDO_NDDO_Heat_of_Formation>
-142.44052

> <s_NDDO_SemiEmpirical_Method>
PM3

> <i_j_SemiEmpStage1_index>
3

> <i_m_Spin_multiplicity>
1

> <s_j_Task>
Single Point

> <s_j_Jaguar_input_file>
/media/mount2/azam/Tatu_PXR/conformer_2/conformer_2_1_QMStage2_workdir/2_2_isomer2.in

> <s_j_Jaguar_restart_input_file>
/media/mount2/azam/Tatu_PXR/conformer_2/conformer_2_1_QMStage2_workdir/2_2_isomer2.01.in

> <s_j_Jaguar_restart_mae_file>
/media/mount2/azam/Tatu_PXR/conformer_2/conformer_2_1_QMStage2_workdir/2_2_isomer2.01.mae

> <s_j_Jaguar_output_file>
/media/mount2/azam/Tatu_PXR/conformer_2/conformer_2_1_QMStage2_workdir/2_2_isomer2.out

> <s_j_Jaguar_log_file>
/media/mount2/azam/Tatu_PXR/conformer_2/conformer_2_1_QMStage2_workdir/2_2_isomer2.log

> <s_j_Jaguar_mae_file>
/media/mount2/azam/Tatu_PXR/conformer_2/conformer_2_1_QMStage2_workdir/2_2_isomer2.mae

> <s_j_QM_Method>
DFT(m06-2x)/SOLV

> <s_j_QM_Basis>
cc-pvtz(-f)

> <i_j_Number_of_canonical_orbitals>
906

> <i_j_Geometry_convergence_category>
4

> <r_j_Gas_Phase_Energy>
-1524.75549774676

> <r_j_Solution_Phase_Energy>
-1524.786778

> <r_j_Final_Energy>
-1524.78677809701

> <r_j_Solvation_Energy_(kcal/mol)>
-19.628716004206

> <r_j_HOMO>
-0.255375966888232

> <r_j_LUMO>
-0.0338596559352937

> <s_j_jname>
2_2_isomer2

> <i_j_QMStage1_index>
2

> <i_j_QMStage2_index>
2

> <r_user_Boltzmann_Population>
17.45

> <s_m_subgroup_title>
conformer_2-out->conformer_2_1_QMStage2-out.mae

> <s_m_subgroupid>
conformer_2-out->conformer_2_1_QMStage2-out.mae

> <b_m_subgroup_collapsed>
0

$$$$
2_3
                    3D
 Schrodinger Suite 2021-4.
 53 56  0  0  1  0            999 V2000
   -7.2385    0.0955  -21.7424 C   0  0  0  0  0  0
   -7.8303    0.8447  -22.7634 C   0  0  0  0  0  0
   -8.2777    2.1411  -22.5138 C   0  0  0  0  0  0
   -8.1184    2.6891  -21.2349 C   0  0  0  0  0  0
   -8.5593    4.1054  -20.9858 C   0  0  0  0  0  0
   -9.7199    4.3887  -21.6245 F   0  0  0  0  0  0
   -8.7468    4.3637  -19.6724 F   0  0  0  0  0  0
   -7.6442    5.0005  -21.4360 F   0  0  0  0  0  0
   -7.5130    1.9558  -20.2187 C   0  0  0  0  0  0
   -7.0808    0.6458  -20.4624 C   0  0  0  0  0  0
   -6.3820   -0.0672  -19.3385 C   0  0  0  0  0  0
   -5.7643    0.5717  -18.4787 O   0  0  0  0  0  0
   -6.4699   -1.4353  -19.3471 N   0  0  0  0  0  0
   -5.6373   -2.2916  -18.5736 C   0  0  0  0  0  0
   -5.4203   -2.0274  -17.2188 C   0  0  0  0  0  0
   -4.5218   -2.8183  -16.4841 C   0  0  0  0  0  0
   -3.9138   -3.9223  -17.1147 C   0  0  0  0  0  0
   -4.1930   -4.2102  -18.4483 C   0  0  0  0  0  0
   -5.0397   -3.3916  -19.1992 C   0  0  0  0  0  0
   -4.2276   -2.5989  -15.1319 N   0  0  0  0  0  0
   -4.4198   -1.4817  -14.3314 C   0  0  0  0  0  0
   -4.2826   -1.6498  -12.9342 C   0  0  0  0  0  0
   -4.4765   -0.5768  -12.0883 C   0  0  0  0  0  0
   -4.6991   -0.1884  -14.8189 C   0  0  0  0  0  0
   -4.9458    0.8930  -13.9666 C   0  0  0  0  0  0
   -4.8509    0.6991  -12.5633 C   0  0  0  0  0  0
   -5.2335    2.2371  -14.6220 C   0  0  0  0  0  0
   -4.5616    3.4413  -13.9319 C   0  0  0  0  0  0
   -5.3523    3.9875  -12.7301 C   0  0  0  0  0  0
   -6.0514    2.8905  -11.8959 C   0  0  0  0  0  0
   -5.1463    1.7284  -11.5310 C   0  0  0  0  0  0
   -4.7193    1.6154  -10.3751 O   0  0  0  0  0  0
   -6.8713   -0.9028  -21.9661 H   0  0  0  0  0  0
   -7.9343    0.4173  -23.7565 H   0  0  0  0  0  0
   -8.7441    2.7238  -23.3025 H   0  0  0  0  0  0
   -7.3706    2.3861  -19.2337 H   0  0  0  0  0  0
   -7.0356   -1.8810  -20.0627 H   0  0  0  0  0  0
   -5.9639   -1.2201  -16.7562 H   0  0  0  0  0  0
   -3.2238   -4.5474  -16.5519 H   0  0  0  0  0  0
   -3.7188   -5.0677  -18.9185 H   0  0  0  0  0  0
   -5.2178   -3.5852  -20.2536 H   0  0  0  0  0  0
   -3.8169   -3.3963  -14.6553 H   0  0  0  0  0  0
   -4.0358   -2.6305  -12.5333 H   0  0  0  0  0  0
   -4.3768   -0.7113  -11.0155 H   0  0  0  0  0  0
   -4.7009   -0.0026  -15.8855 H   0  0  0  0  0  0
   -4.9000    2.1809  -15.6634 H   0  0  0  0  0  0
   -6.3200    2.4002  -14.6735 H   0  0  0  0  0  0
   -3.5560    3.1418  -13.6125 H   0  0  0  0  0  0
   -4.4244    4.2465  -14.6619 H   0  0  0  0  0  0
   -4.6840    4.5654  -12.0821 H   0  0  0  0  0  0
   -6.1287    4.6784  -13.0791 H   0  0  0  0  0  0
   -6.4331    3.3162  -10.9639 H   0  0  0  0  0  0
   -6.9063    2.4980  -12.4596 H   0  0  0  0  0  0
  1  2  2  0  0  0
  1 10  1  0  0  0
  1 33  1  0  0  0
  2  3  1  0  0  0
  2 34  1  0  0  0
  3  4  2  0  0  0
  3 35  1  0  0  0
  4  5  1  0  0  0
  4  9  1  0  0  0
  5  6  1  0  0  0
  5  7  1  0  0  0
  5  8  1  0  0  0
  9 10  2  0  0  0
  9 36  1  0  0  0
 10 11  1  0  0  0
 11 12  2  0  0  0
 11 13  1  0  0  0
 13 14  1  0  0  0
 13 37  1  0  0  0
 14 15  2  0  0  0
 14 19  1  0  0  0
 15 16  1  0  0  0
 15 38  1  0  0  0
 16 17  2  0  0  0
 16 20  1  0  0  0
 17 18  1  0  0  0
 17 39  1  0  0  0
 18 19  2  0  0  0
 18 40  1  0  0  0
 19 41  1  0  0  0
 20 21  1  0  0  0
 20 42  1  0  0  0
 21 22  2  0  0  0
 21 24  1  0  0  0
 22 23  1  0  0  0
 22 43  1  0  0  0
 23 26  2  0  0  0
 23 44  1  0  0  0
 24 25  2  0  0  0
 24 45  1  0  0  0
 25 26  1  0  0  0
 25 27  1  0  0  0
 26 31  1  0  0  0
 27 28  1  0  0  0
 27 46  1  0  0  0
 27 47  1  0  0  0
 28 29  1  0  0  0
 28 48  1  0  0  0
 28 49  1  0  0  0
 29 30  1  0  0  0
 29 50  1  0  0  0
 29 51  1  0  0  0
 30 31  1  0  0  0
 30 52  1  0  0  0
 30 53  1  0  0  0
 31 32  2  0  0  0
M  END
> <s_m_entry_id>
3

> <s_m_entry_name>
LN2.1

> <s_m_Source_Path>
/Users/tpantsar/Documents/Projects/PXR/QM_confs/conformer_Mae

> <s_m_Source_File>
conformer_2-out.mae

> <i_m_Source_File_Index>
3

> <s_j_original_title>
2

> <s_j_genealogy>
3_1_3_3

> <i_j_ConformerStage_index>
3

> <r_j_multistage_ediff>
1.14819939085282

> <r_NDDO_NDDO_Heat_of_Formation>
-142.5698

> <s_NDDO_SemiEmpirical_Method>
PM3

> <i_j_SemiEmpStage1_index>
1

> <i_m_Spin_multiplicity>
1

> <s_j_Task>
Single Point

> <s_j_Jaguar_input_file>
/media/mount2/azam/Tatu_PXR/conformer_2/conformer_2_1_QMStage2_workdir/2_3_isomer3.in

> <s_j_Jaguar_restart_input_file>
/media/mount2/azam/Tatu_PXR/conformer_2/conformer_2_1_QMStage2_workdir/2_3_isomer3.01.in

> <s_j_Jaguar_restart_mae_file>
/media/mount2/azam/Tatu_PXR/conformer_2/conformer_2_1_QMStage2_workdir/2_3_isomer3.01.mae

> <s_j_Jaguar_output_file>
/media/mount2/azam/Tatu_PXR/conformer_2/conformer_2_1_QMStage2_workdir/2_3_isomer3.out

> <s_j_Jaguar_log_file>
/media/mount2/azam/Tatu_PXR/conformer_2/conformer_2_1_QMStage2_workdir/2_3_isomer3.log

> <s_j_Jaguar_mae_file>
/media/mount2/azam/Tatu_PXR/conformer_2/conformer_2_1_QMStage2_workdir/2_3_isomer3.mae

> <s_j_QM_Method>
DFT(m06-2x)/SOLV

> <s_j_QM_Basis>
cc-pvtz(-f)

> <i_j_Number_of_canonical_orbitals>
906

> <i_j_Geometry_convergence_category>
4

> <r_j_Gas_Phase_Energy>
-1524.75401698806

> <r_j_Solution_Phase_Energy>
-1524.786163

> <r_j_Final_Energy>
-1524.78616268546

> <r_j_Solvation_Energy_(kcal/mol)>
-20.1717295395278

> <r_j_HOMO>
-0.253636582333558

> <r_j_LUMO>
-0.0356939776363383

> <s_j_jname>
2_3_isomer3

> <i_j_QMStage1_index>
3

> <i_j_QMStage2_index>
3

> <r_user_Boltzmann_Population>
9.093

> <s_m_subgroup_title>
conformer_2-out->conformer_2_1_QMStage2-out.mae

> <s_m_subgroupid>
conformer_2-out->conformer_2_1_QMStage2-out.mae

> <b_m_subgroup_collapsed>
0

$$$$
2_4
                    3D
 Schrodinger Suite 2021-4.
 53 56  0  0  1  0            999 V2000
   -7.2609    0.1264  -21.7183 C   0  0  0  0  0  0
   -7.9255    0.8880  -22.6827 C   0  0  0  0  0  0
   -8.0267    2.2709  -22.5375 C   0  0  0  0  0  0
   -7.4435    2.8913  -21.4268 C   0  0  0  0  0  0
   -7.5157    4.3886  -21.2945 C   0  0  0  0  0  0
   -8.6824    4.8807  -21.7738 F   0  0  0  0  0  0
   -7.4029    4.7957  -20.0100 F   0  0  0  0  0  0
   -6.5234    5.0018  -21.9874 F   0  0  0  0  0  0
   -6.7578    2.1414  -20.4742 C   0  0  0  0  0  0
   -6.6777    0.7492  -20.6054 C   0  0  0  0  0  0
   -5.9071    0.0043  -19.5496 C   0  0  0  0  0  0
   -4.9508    0.5394  -18.9767 O   0  0  0  0  0  0
   -6.3465   -1.2640  -19.2836 N   0  0  0  0  0  0
   -5.7659   -2.2078  -18.3955 C   0  0  0  0  0  0
   -5.0017   -1.8193  -17.2908 C   0  0  0  0  0  0
   -4.4930   -2.7889  -16.4103 C   0  0  0  0  0  0
   -4.6999   -4.1508  -16.6765 C   0  0  0  0  0  0
   -5.4455   -4.5257  -17.7961 C   0  0  0  0  0  0
   -5.9956   -3.5693  -18.6488 C   0  0  0  0  0  0
   -3.7523   -2.3962  -15.2765 N   0  0  0  0  0  0
   -4.0348   -1.3218  -14.4422 C   0  0  0  0  0  0
   -3.0439   -0.8603  -13.5494 C   0  0  0  0  0  0
   -3.3105    0.2198  -12.7282 C   0  0  0  0  0  0
   -5.2854   -0.6708  -14.4377 C   0  0  0  0  0  0
   -5.5708    0.4104  -13.6017 C   0  0  0  0  0  0
   -4.5586    0.8800  -12.7212 C   0  0  0  0  0  0
   -6.9412    1.0570  -13.7523 C   0  0  0  0  0  0
   -6.8999    2.5987  -13.8022 C   0  0  0  0  0  0
   -6.8711    3.2599  -12.4125 C   0  0  0  0  0  0
   -6.1005    2.4492  -11.3459 C   0  0  0  0  0  0
   -4.7083    2.0101  -11.7649 C   0  0  0  0  0  0
   -3.7173    2.5556  -11.2623 O   0  0  0  0  0  0
   -7.1739   -0.9479  -21.8582 H   0  0  0  0  0  0
   -8.3624    0.4016  -23.5499 H   0  0  0  0  0  0
   -8.5533    2.8653  -23.2785 H   0  0  0  0  0  0
   -6.2905    2.6227  -19.6220 H   0  0  0  0  0  0
   -7.1906   -1.5755  -19.7538 H   0  0  0  0  0  0
   -4.8019   -0.7725  -17.1181 H   0  0  0  0  0  0
   -4.2964   -4.9007  -16.0012 H   0  0  0  0  0  0
   -5.6125   -5.5801  -17.9995 H   0  0  0  0  0  0
   -6.5868   -3.8689  -19.5111 H   0  0  0  0  0  0
   -2.9993   -3.0131  -14.9859 H   0  0  0  0  0  0
   -2.0708   -1.3458  -13.5273 H   0  0  0  0  0  0
   -2.5404    0.5853  -12.0556 H   0  0  0  0  0  0
   -6.0630   -1.0206  -15.1070 H   0  0  0  0  0  0
   -7.3922    0.6775  -14.6747 H   0  0  0  0  0  0
   -7.6101    0.7311  -12.9433 H   0  0  0  0  0  0
   -6.0202    2.9026  -14.3819 H   0  0  0  0  0  0
   -7.7721    2.9669  -14.3537 H   0  0  0  0  0  0
   -6.4382    4.2634  -12.4898 H   0  0  0  0  0  0
   -7.8955    3.3876  -12.0431 H   0  0  0  0  0  0
   -5.9937    3.0452  -10.4354 H   0  0  0  0  0  0
   -6.6782    1.5532  -11.0893 H   0  0  0  0  0  0
  1  2  2  0  0  0
  1 10  1  0  0  0
  1 33  1  0  0  0
  2  3  1  0  0  0
  2 34  1  0  0  0
  3  4  2  0  0  0
  3 35  1  0  0  0
  4  5  1  0  0  0
  4  9  1  0  0  0
  5  6  1  0  0  0
  5  7  1  0  0  0
  5  8  1  0  0  0
  9 10  2  0  0  0
  9 36  1  0  0  0
 10 11  1  0  0  0
 11 12  2  0  0  0
 11 13  1  0  0  0
 13 14  1  0  0  0
 13 37  1  0  0  0
 14 15  2  0  0  0
 14 19  1  0  0  0
 15 16  1  0  0  0
 15 38  1  0  0  0
 16 17  2  0  0  0
 16 20  1  0  0  0
 17 18  1  0  0  0
 17 39  1  0  0  0
 18 19  2  0  0  0
 18 40  1  0  0  0
 19 41  1  0  0  0
 20 21  1  0  0  0
 20 42  1  0  0  0
 21 22  2  0  0  0
 21 24  1  0  0  0
 22 23  1  0  0  0
 22 43  1  0  0  0
 23 26  2  0  0  0
 23 44  1  0  0  0
 24 25  2  0  0  0
 24 45  1  0  0  0
 25 26  1  0  0  0
 25 27  1  0  0  0
 26 31  1  0  0  0
 27 28  1  0  0  0
 27 46  1  0  0  0
 27 47  1  0  0  0
 28 29  1  0  0  0
 28 48  1  0  0  0
 28 49  1  0  0  0
 29 30  1  0  0  0
 29 50  1  0  0  0
 29 51  1  0  0  0
 30 31  1  0  0  0
 30 52  1  0  0  0
 30 53  1  0  0  0
 31 32  2  0  0  0
M  END
> <s_m_entry_id>
4

> <s_m_entry_name>
LN2.1

> <s_m_Source_Path>
/Users/tpantsar/Documents/Projects/PXR/QM_confs/conformer_Mae

> <s_m_Source_File>
conformer_2-out.mae

> <i_m_Source_File_Index>
4

> <s_j_original_title>
2

> <s_j_genealogy>
2_2_4_4

> <i_j_ConformerStage_index>
2

> <r_j_multistage_ediff>
1.31285945198033

> <r_NDDO_NDDO_Heat_of_Formation>
-142.44539

> <s_NDDO_SemiEmpirical_Method>
PM3

> <i_j_SemiEmpStage1_index>
2

> <i_m_Spin_multiplicity>
1

> <s_j_Task>
Single Point

> <s_j_Jaguar_input_file>
/media/mount2/azam/Tatu_PXR/conformer_2/conformer_2_1_QMStage2_workdir/2_4_isomer4.in

> <s_j_Jaguar_restart_input_file>
/media/mount2/azam/Tatu_PXR/conformer_2/conformer_2_1_QMStage2_workdir/2_4_isomer4.01.in

> <s_j_Jaguar_restart_mae_file>
/media/mount2/azam/Tatu_PXR/conformer_2/conformer_2_1_QMStage2_workdir/2_4_isomer4.01.mae

> <s_j_Jaguar_output_file>
/media/mount2/azam/Tatu_PXR/conformer_2/conformer_2_1_QMStage2_workdir/2_4_isomer4.out

> <s_j_Jaguar_log_file>
/media/mount2/azam/Tatu_PXR/conformer_2/conformer_2_1_QMStage2_workdir/2_4_isomer4.log

> <s_j_Jaguar_mae_file>
/media/mount2/azam/Tatu_PXR/conformer_2/conformer_2_1_QMStage2_workdir/2_4_isomer4.mae

> <s_j_QM_Method>
DFT(m06-2x)/SOLV

> <s_j_QM_Basis>
cc-pvtz(-f)

> <i_j_Number_of_canonical_orbitals>
906

> <i_j_Geometry_convergence_category>
4

> <r_j_Gas_Phase_Energy>
-1524.75210077025

> <r_j_Solution_Phase_Energy>
-1524.7859

> <r_j_Final_Energy>
-1524.78590028295

> <r_j_Solvation_Energy_(kcal/mol)>
-21.2095143025971

> <r_j_HOMO>
-0.256195553830271

> <r_j_LUMO>
-0.0359935604210274

> <s_j_jname>
2_4_isomer4

> <i_j_QMStage1_index>
4

> <i_j_QMStage2_index>
4

> <r_user_Boltzmann_Population>
6.886

> <s_m_subgroup_title>
conformer_2-out->conformer_2_1_QMStage2-out.mae

> <s_m_subgroupid>
conformer_2-out->conformer_2_1_QMStage2-out.mae

> <b_m_subgroup_collapsed>
0

$$$$
2_5
                    3D
 Schrodinger Suite 2021-4.
 53 56  0  0  1  0            999 V2000
   -7.7212    0.0227  -21.6845 C   0  0  0  0  0  0
   -8.5313    0.7546  -22.5562 C   0  0  0  0  0  0
   -8.5156    2.1484  -22.5264 C   0  0  0  0  0  0
   -7.6718    2.8082  -21.6258 C   0  0  0  0  0  0
   -7.6205    4.3119  -21.6275 C   0  0  0  0  0  0
   -8.8362    4.8567  -21.8698 F   0  0  0  0  0  0
   -7.1813    4.8113  -20.4506 F   0  0  0  0  0  0
   -6.7869    4.7838  -22.5886 F   0  0  0  0  0  0
   -6.8481    2.0854  -20.7671 C   0  0  0  0  0  0
   -6.8784    0.6850  -20.7801 C   0  0  0  0  0  0
   -5.9523   -0.0203  -19.8279 C   0  0  0  0  0  0
   -4.9147    0.5286  -19.4362 O   0  0  0  0  0  0
   -6.3351   -1.2696  -19.4281 N   0  0  0  0  0  0
   -5.5774   -2.1209  -18.5746 C   0  0  0  0  0  0
   -4.9186   -1.6123  -17.4548 C   0  0  0  0  0  0
   -4.2210   -2.4752  -16.5953 C   0  0  0  0  0  0
   -4.1406   -3.8415  -16.8993 C   0  0  0  0  0  0
   -4.7882   -4.3356  -18.0340 C   0  0  0  0  0  0
   -5.5206   -3.4899  -18.8679 C   0  0  0  0  0  0
   -3.6115   -1.9544  -15.4333 N   0  0  0  0  0  0
   -4.2390   -1.0861  -14.5492 C   0  0  0  0  0  0
   -5.6409   -0.9096  -14.5454 C   0  0  0  0  0  0
   -6.2180   -0.0236  -13.6573 C   0  0  0  0  0  0
   -3.4786   -0.3720  -13.6027 C   0  0  0  0  0  0
   -4.0506    0.5443  -12.7163 C   0  0  0  0  0  0
   -5.4586    0.7435  -12.7516 C   0  0  0  0  0  0
   -3.1250    1.2322  -11.7234 C   0  0  0  0  0  0
   -3.7084    1.3555  -10.3005 C   0  0  0  0  0  0
   -4.6204    2.5800  -10.1085 C   0  0  0  0  0  0
   -5.4791    2.9177  -11.3477 C   0  0  0  0  0  0
   -6.2148    1.7250  -11.9282 C   0  0  0  0  0  0
   -7.4371    1.6162  -11.7666 O   0  0  0  0  0  0
   -7.7328   -1.0628  -21.7399 H   0  0  0  0  0  0
   -9.1743    0.2361  -23.2612 H   0  0  0  0  0  0
   -9.1523    2.7205  -23.1949 H   0  0  0  0  0  0
   -6.1843    2.5944  -20.0769 H   0  0  0  0  0  0
   -7.2254   -1.6377  -19.7480 H   0  0  0  0  0  0
   -4.9562   -0.5523  -17.2422 H   0  0  0  0  0  0
   -3.5967   -4.5090  -16.2360 H   0  0  0  0  0  0
   -4.7339   -5.3966  -18.2627 H   0  0  0  0  0  0
   -6.0343   -3.8771  -19.7441 H   0  0  0  0  0  0
   -2.7140   -2.3417  -15.1567 H   0  0  0  0  0  0
   -6.2661   -1.4729  -15.2282 H   0  0  0  0  0  0
   -7.2962    0.1058  -13.6552 H   0  0  0  0  0  0
   -2.4028   -0.5352  -13.5739 H   0  0  0  0  0  0
   -2.1909    0.6625  -11.6853 H   0  0  0  0  0  0
   -2.8467    2.2285  -12.0961 H   0  0  0  0  0  0
   -2.8890    1.4064   -9.5755 H   0  0  0  0  0  0
   -4.2632    0.4372  -10.0732 H   0  0  0  0  0  0
   -4.0127    3.4635   -9.8808 H   0  0  0  0  0  0
   -5.2770    2.4176   -9.2466 H   0  0  0  0  0  0
   -6.2269    3.6726  -11.0899 H   0  0  0  0  0  0
   -4.8362    3.3380  -12.1302 H   0  0  0  0  0  0
  1  2  2  0  0  0
  1 10  1  0  0  0
  1 33  1  0  0  0
  2  3  1  0  0  0
  2 34  1  0  0  0
  3  4  2  0  0  0
  3 35  1  0  0  0
  4  5  1  0  0  0
  4  9  1  0  0  0
  5  6  1  0  0  0
  5  7  1  0  0  0
  5  8  1  0  0  0
  9 10  2  0  0  0
  9 36  1  0  0  0
 10 11  1  0  0  0
 11 12  2  0  0  0
 11 13  1  0  0  0
 13 14  1  0  0  0
 13 37  1  0  0  0
 14 15  2  0  0  0
 14 19  1  0  0  0
 15 16  1  0  0  0
 15 38  1  0  0  0
 16 17  2  0  0  0
 16 20  1  0  0  0
 17 18  1  0  0  0
 17 39  1  0  0  0
 18 19  2  0  0  0
 18 40  1  0  0  0
 19 41  1  0  0  0
 20 21  1  0  0  0
 20 42  1  0  0  0
 21 22  2  0  0  0
 21 24  1  0  0  0
 22 23  1  0  0  0
 22 43  1  0  0  0
 23 26  2  0  0  0
 23 44  1  0  0  0
 24 25  2  0  0  0
 24 45  1  0  0  0
 25 26  1  0  0  0
 25 27  1  0  0  0
 26 31  1  0  0  0
 27 28  1  0  0  0
 27 46  1  0  0  0
 27 47  1  0  0  0
 28 29  1  0  0  0
 28 48  1  0  0  0
 28 49  1  0  0  0
 29 30  1  0  0  0
 29 50  1  0  0  0
 29 51  1  0  0  0
 30 31  1  0  0  0
 30 52  1  0  0  0
 30 53  1  0  0  0
 31 32  2  0  0  0
M  END
> <s_m_entry_id>
5

> <s_m_entry_name>
LN2.1

> <s_m_Source_Path>
/Users/tpantsar/Documents/Projects/PXR/QM_confs/conformer_Mae

> <s_m_Source_File>
conformer_2-out.mae

> <i_m_Source_File_Index>
5

> <s_j_original_title>
2

> <s_j_genealogy>
4_5_5_5

> <i_j_ConformerStage_index>
4

> <r_j_multistage_ediff>
1.7276185657829

> <r_NDDO_NDDO_Heat_of_Formation>
-141.87011

> <s_NDDO_SemiEmpirical_Method>
PM3

> <i_j_SemiEmpStage1_index>
5

> <i_m_Spin_multiplicity>
1

> <s_j_Task>
Single Point

> <s_j_Jaguar_input_file>
/media/mount2/azam/Tatu_PXR/conformer_2/conformer_2_1_QMStage2_workdir/2_5_isomer5.in

> <s_j_Jaguar_restart_input_file>
/media/mount2/azam/Tatu_PXR/conformer_2/conformer_2_1_QMStage2_workdir/2_5_isomer5.01.in

> <s_j_Jaguar_restart_mae_file>
/media/mount2/azam/Tatu_PXR/conformer_2/conformer_2_1_QMStage2_workdir/2_5_isomer5.01.mae

> <s_j_Jaguar_output_file>
/media/mount2/azam/Tatu_PXR/conformer_2/conformer_2_1_QMStage2_workdir/2_5_isomer5.out

> <s_j_Jaguar_log_file>
/media/mount2/azam/Tatu_PXR/conformer_2/conformer_2_1_QMStage2_workdir/2_5_isomer5.log

> <s_j_Jaguar_mae_file>
/media/mount2/azam/Tatu_PXR/conformer_2/conformer_2_1_QMStage2_workdir/2_5_isomer5.mae

> <s_j_QM_Method>
DFT(m06-2x)/SOLV

> <s_j_QM_Basis>
cc-pvtz(-f)

> <i_j_Number_of_canonical_orbitals>
906

> <i_j_Geometry_convergence_category>
0

> <r_j_Gas_Phase_Energy>
-1524.75025163125

> <r_j_Solution_Phase_Energy>
-1524.785239

> <r_j_Final_Energy>
-1524.78523932223

> <r_j_Solvation_Energy_(kcal/mol)>
-21.9551074249282

> <r_j_HOMO>
-0.257336605009462

> <r_j_LUMO>
-0.0362590754204962

> <s_j_jname>
2_5_isomer5

> <i_j_QMStage1_index>
5

> <i_j_QMStage2_index>
5

> <r_user_Boltzmann_Population>
3.419

> <s_m_subgroup_title>
conformer_2-out->conformer_2_1_QMStage2-out.mae

> <s_m_subgroupid>
conformer_2-out->conformer_2_1_QMStage2-out.mae

> <b_m_subgroup_collapsed>
0

$$$$
109_1
                    3D
 Schrodinger Suite 2021-4.
 50 53  0  0  1  0            999 V2000
    3.4687   -4.0136    9.1247 C   0  0  0  0  0  0
    2.2978   -4.3688    9.7989 C   0  0  0  0  0  0
    1.0598   -3.8708    9.3869 C   0  0  0  0  0  0
    1.0326   -3.0043    8.2984 C   0  0  0  0  0  0
   -0.1600   -2.5097    7.8910 F   0  0  0  0  0  0
    2.1779   -2.6237    7.6149 C   0  0  0  0  0  0
    3.4133   -3.1450    8.0235 C   0  0  0  0  0  0
    4.6311   -2.6866    7.2647 C   0  0  0  0  0  0
    4.6325   -1.6209    6.6381 O   0  0  0  0  0  0
    5.7169   -3.5176    7.3155 N   0  0  0  0  0  0
    6.9839   -3.1828    6.7508 C   0  0  0  0  0  0
    7.0759   -2.9015    5.3839 C   0  0  0  0  0  0
    8.1141   -3.1598    7.5708 C   0  0  0  0  0  0
    9.3563   -2.8494    7.0087 C   0  0  0  0  0  0
    9.4277   -2.5457    5.6621 C   0  0  0  0  0  0
   10.6319   -2.2463    5.1053 F   0  0  0  0  0  0
    8.3083   -2.5575    4.8092 C   0  0  0  0  0  0
    8.5217   -2.2900    3.4549 N   0  0  0  0  0  0
    7.5667   -2.1278    2.4528 C   0  0  0  0  0  0
    7.8753   -2.5790    1.1539 C   0  0  0  0  0  0
    6.9401   -2.4434    0.1455 C   0  0  0  0  0  0
    6.3258   -1.5029    2.6745 C   0  0  0  0  0  0
    5.3788   -1.3451    1.6563 C   0  0  0  0  0  0
    5.6849   -1.8361    0.3593 C   0  0  0  0  0  0
    4.0479   -0.7110    2.0355 C   0  0  0  0  0  0
    2.8199   -1.4544    1.4681 C   0  0  0  0  0  0
    2.4627   -1.0535    0.0250 C   0  0  0  0  0  0
    3.6863   -0.7098   -0.8546 C   0  0  0  0  0  0
    4.7853   -1.7539   -0.8273 C   0  0  0  0  0  0
    4.9620   -2.4883   -1.8061 O   0  0  0  0  0  0
    4.4195   -4.3922    9.4886 H   0  0  0  0  0  0
    2.3487   -5.0328   10.6571 H   0  0  0  0  0  0
    0.1349   -4.1327    9.8922 H   0  0  0  0  0  0
    2.1168   -1.9345    6.7795 H   0  0  0  0  0  0
    5.6536   -4.3995    7.8129 H   0  0  0  0  0  0
    6.1862   -2.9802    4.7740 H   0  0  0  0  0  0
    8.0234   -3.3720    8.6319 H   0  0  0  0  0  0
   10.2624   -2.8202    7.6063 H   0  0  0  0  0  0
    9.4661   -2.4767    3.1319 H   0  0  0  0  0  0
    8.8342   -3.0549    0.9626 H   0  0  0  0  0  0
    7.1637   -2.8153   -0.8495 H   0  0  0  0  0  0
    6.0922   -1.1183    3.6620 H   0  0  0  0  0  0
    3.9853   -0.6875    3.1281 H   0  0  0  0  0  0
    4.0240    0.3407    1.7168 H   0  0  0  0  0  0
    3.0145   -2.5323    1.5209 H   0  0  0  0  0  0
    1.9543   -1.2677    2.1128 H   0  0  0  0  0  0
    1.8138   -0.1702    0.0353 H   0  0  0  0  0  0
    1.8908   -1.8584   -0.4498 H   0  0  0  0  0  0
    4.1121    0.2451   -0.5246 H   0  0  0  0  0  0
    3.3733   -0.5926   -1.8956 H   0  0  0  0  0  0
  1  2  2  0  0  0
  1  7  1  0  0  0
  1 31  1  0  0  0
  2  3  1  0  0  0
  2 32  1  0  0  0
  3  4  2  0  0  0
  3 33  1  0  0  0
  4  5  1  0  0  0
  4  6  1  0  0  0
  6  7  2  0  0  0
  6 34  1  0  0  0
  7  8  1  0  0  0
  8  9  2  0  0  0
  8 10  1  0  0  0
 10 11  1  0  0  0
 10 35  1  0  0  0
 11 12  2  0  0  0
 11 13  1  0  0  0
 12 17  1  0  0  0
 12 36  1  0  0  0
 13 14  2  0  0  0
 13 37  1  0  0  0
 14 15  1  0  0  0
 14 38  1  0  0  0
 15 16  1  0  0  0
 15 17  2  0  0  0
 17 18  1  0  0  0
 18 19  1  0  0  0
 18 39  1  0  0  0
 19 20  2  0  0  0
 19 22  1  0  0  0
 20 21  1  0  0  0
 20 40  1  0  0  0
 21 24  2  0  0  0
 21 41  1  0  0  0
 22 23  2  0  0  0
 22 42  1  0  0  0
 23 24  1  0  0  0
 23 25  1  0  0  0
 24 29  1  0  0  0
 25 26  1  0  0  0
 25 43  1  0  0  0
 25 44  1  0  0  0
 26 27  1  0  0  0
 26 45  1  0  0  0
 26 46  1  0  0  0
 27 28  1  0  0  0
 27 47  1  0  0  0
 27 48  1  0  0  0
 28 29  1  0  0  0
 28 49  1  0  0  0
 28 50  1  0  0  0
 29 30  2  0  0  0
M  END
> <s_m_entry_id>
6

> <s_m_entry_name>
LN109.1

> <s_m_Source_Path>
/Users/tpantsar/Documents/Projects/PXR/QM_confs/conformer_Mae

> <s_m_Source_File>
conformer_2-out.mae

> <i_m_Source_File_Index>
6

> <s_j_original_title>
109

> <s_j_genealogy>
5_1_1_1

> <i_j_ConformerStage_index>
5

> <r_j_multistage_ediff>
0

> <r_NDDO_NDDO_Heat_of_Formation>
-73.03576

> <s_NDDO_SemiEmpirical_Method>
PM3

> <i_j_SemiEmpStage1_index>
1

> <i_m_Spin_multiplicity>
1

> <s_j_Task>
Single Point

> <s_j_Jaguar_input_file>
/media/mount2/azam/Tatu_PXR/conformer_2/conformer_2_2_QMStage2_workdir/109_1_isomer1.in

> <s_j_Jaguar_restart_input_file>
/media/mount2/azam/Tatu_PXR/conformer_2/conformer_2_2_QMStage2_workdir/109_1_isomer1.01.in

> <s_j_Jaguar_restart_mae_file>
/media/mount2/azam/Tatu_PXR/conformer_2/conformer_2_2_QMStage2_workdir/109_1_isomer1.01.mae

> <s_j_Jaguar_output_file>
/media/mount2/azam/Tatu_PXR/conformer_2/conformer_2_2_QMStage2_workdir/109_1_isomer1.out

> <s_j_Jaguar_log_file>
/media/mount2/azam/Tatu_PXR/conformer_2/conformer_2_2_QMStage2_workdir/109_1_isomer1.log

> <s_j_Jaguar_mae_file>
/media/mount2/azam/Tatu_PXR/conformer_2/conformer_2_2_QMStage2_workdir/109_1_isomer1.mae

> <s_j_QM_Method>
DFT(m06-2x)/SOLV

> <s_j_QM_Basis>
cc-pvtz(-f)

> <i_j_Number_of_canonical_orbitals>
851

> <i_j_Geometry_convergence_category>
4

> <r_j_Gas_Phase_Energy>
-1386.17227238602

> <r_j_Solution_Phase_Energy>
-1386.203087

> <r_j_Final_Energy>
-1386.20308716539

> <r_j_Solvation_Energy_(kcal/mol)>
-19.3365658693989

> <r_j_HOMO>
-0.259575268068036

> <r_j_LUMO>
-0.0350702826299293

> <s_j_jname>
109_1_isomer1

> <i_j_QMStage1_index>
1

> <i_j_QMStage2_index>
1

> <r_user_Boltzmann_Population>
38.61

> <s_m_subgroup_title>
conformer_2-out->conformer_2_2_QMStage2-out.mae

> <s_m_subgroupid>
conformer_2-out->conformer_2_2_QMStage2-out.mae

> <b_m_subgroup_collapsed>
0

$$$$
109_2
                    3D
 Schrodinger Suite 2021-4.
 50 53  0  0  1  0            999 V2000
    2.6189   -3.0867    9.3816 C   0  0  0  0  0  0
    1.6023   -3.0780   10.3393 C   0  0  0  0  0  0
    1.5674   -4.0445   11.3463 C   0  0  0  0  0  0
    2.5752   -5.0033   11.3735 C   0  0  0  0  0  0
    2.5532   -5.9420   12.3480 F   0  0  0  0  0  0
    3.6048   -5.0327   10.4459 C   0  0  0  0  0  0
    3.6207   -4.0690    9.4285 C   0  0  0  0  0  0
    4.7746   -4.1131    8.4663 C   0  0  0  0  0  0
    5.8502   -4.6360    8.7806 O   0  0  0  0  0  0
    4.5507   -3.5435    7.2432 N   0  0  0  0  0  0
    5.5452   -3.3468    6.2467 C   0  0  0  0  0  0
    5.5720   -2.1178    5.5751 C   0  0  0  0  0  0
    6.4470   -4.3615    5.9045 C   0  0  0  0  0  0
    7.3753   -4.1398    4.8869 C   0  0  0  0  0  0
    7.3916   -2.9164    4.2359 C   0  0  0  0  0  0
    8.2910   -2.7105    3.2467 F   0  0  0  0  0  0
    6.4984   -1.8818    4.5540 C   0  0  0  0  0  0
    6.5746   -0.6469    3.8775 N   0  0  0  0  0  0
    6.3761   -0.5143    2.5072 C   0  0  0  0  0  0
    6.6708    0.7095    1.8737 C   0  0  0  0  0  0
    6.4714    0.8358    0.5110 C   0  0  0  0  0  0
    5.8869   -1.5753    1.7234 C   0  0  0  0  0  0
    5.6450   -1.4476    0.3544 C   0  0  0  0  0  0
    5.9439   -0.2105   -0.2765 C   0  0  0  0  0  0
    5.1161   -2.6753   -0.3752 C   0  0  0  0  0  0
    5.7540   -2.9227   -1.7572 C   0  0  0  0  0  0
    5.1047   -2.1116   -2.8917 C   0  0  0  0  0  0
    4.6519   -0.6966   -2.4662 C   0  0  0  0  0  0
    5.7077    0.0934   -1.7138 C   0  0  0  0  0  0
    6.3080    1.0156   -2.2785 O   0  0  0  0  0  0
    2.6436   -2.3029    8.6300 H   0  0  0  0  0  0
    0.8370   -2.3080   10.3080 H   0  0  0  0  0  0
    0.7887   -4.0600   12.1028 H   0  0  0  0  0  0
    4.3824   -5.7864   10.5084 H   0  0  0  0  0  0
    3.6228   -3.1936    7.0280 H   0  0  0  0  0  0
    4.8667   -1.3339    5.8409 H   0  0  0  0  0  0
    6.4175   -5.3122    6.4223 H   0  0  0  0  0  0
    8.0875   -4.9047    4.5925 H   0  0  0  0  0  0
    6.5019    0.1949    4.4416 H   0  0  0  0  0  0
    7.0646    1.5378    2.4578 H   0  0  0  0  0  0
    6.7118    1.7723    0.0167 H   0  0  0  0  0  0
    5.6631   -2.5231    2.2020 H   0  0  0  0  0  0
    5.2911   -3.5462    0.2649 H   0  0  0  0  0  0
    4.0238   -2.6053   -0.4819 H   0  0  0  0  0  0
    6.8235   -2.6889   -1.6933 H   0  0  0  0  0  0
    5.6870   -3.9888   -2.0000 H   0  0  0  0  0  0
    5.8020   -2.0324   -3.7330 H   0  0  0  0  0  0
    4.2189   -2.6390   -3.2647 H   0  0  0  0  0  0
    3.7643   -0.7787   -1.8273 H   0  0  0  0  0  0
    4.3739   -0.1144   -3.3491 H   0  0  0  0  0  0
  1  2  2  0  0  0
  1  7  1  0  0  0
  1 31  1  0  0  0
  2  3  1  0  0  0
  2 32  1  0  0  0
  3  4  2  0  0  0
  3 33  1  0  0  0
  4  5  1  0  0  0
  4  6  1  0  0  0
  6  7  2  0  0  0
  6 34  1  0  0  0
  7  8  1  0  0  0
  8  9  2  0  0  0
  8 10  1  0  0  0
 10 11  1  0  0  0
 10 35  1  0  0  0
 11 12  2  0  0  0
 11 13  1  0  0  0
 12 17  1  0  0  0
 12 36  1  0  0  0
 13 14  2  0  0  0
 13 37  1  0  0  0
 14 15  1  0  0  0
 14 38  1  0  0  0
 15 16  1  0  0  0
 15 17  2  0  0  0
 17 18  1  0  0  0
 18 19  1  0  0  0
 18 39  1  0  0  0
 19 20  2  0  0  0
 19 22  1  0  0  0
 20 21  1  0  0  0
 20 40  1  0  0  0
 21 24  2  0  0  0
 21 41  1  0  0  0
 22 23  2  0  0  0
 22 42  1  0  0  0
 23 24  1  0  0  0
 23 25  1  0  0  0
 24 29  1  0  0  0
 25 26  1  0  0  0
 25 43  1  0  0  0
 25 44  1  0  0  0
 26 27  1  0  0  0
 26 45  1  0  0  0
 26 46  1  0  0  0
 27 28  1  0  0  0
 27 47  1  0  0  0
 27 48  1  0  0  0
 28 29  1  0  0  0
 28 49  1  0  0  0
 28 50  1  0  0  0
 29 30  2  0  0  0
M  END
> <s_m_entry_id>
7

> <s_m_entry_name>
LN109.1

> <s_m_Source_Path>
/Users/tpantsar/Documents/Projects/PXR/QM_confs/conformer_Mae

> <s_m_Source_File>
conformer_2-out.mae

> <i_m_Source_File_Index>
7

> <s_j_original_title>
109

> <s_j_genealogy>
1_5_3_2

> <i_j_ConformerStage_index>
1

> <r_j_multistage_ediff>
0.0932344100438058

> <r_NDDO_NDDO_Heat_of_Formation>
-71.17452

> <s_NDDO_SemiEmpirical_Method>
PM3

> <i_j_SemiEmpStage1_index>
5

> <i_m_Spin_multiplicity>
1

> <s_j_Task>
Single Point

> <s_j_Jaguar_input_file>
/media/mount2/azam/Tatu_PXR/conformer_2/conformer_2_2_QMStage2_workdir/109_3_isomer3.in

> <s_j_Jaguar_restart_input_file>
/media/mount2/azam/Tatu_PXR/conformer_2/conformer_2_2_QMStage2_workdir/109_3_isomer3.01.in

> <s_j_Jaguar_restart_mae_file>
/media/mount2/azam/Tatu_PXR/conformer_2/conformer_2_2_QMStage2_workdir/109_3_isomer3.01.mae

> <s_j_Jaguar_output_file>
/media/mount2/azam/Tatu_PXR/conformer_2/conformer_2_2_QMStage2_workdir/109_3_isomer3.out

> <s_j_Jaguar_log_file>
/media/mount2/azam/Tatu_PXR/conformer_2/conformer_2_2_QMStage2_workdir/109_3_isomer3.log

> <s_j_Jaguar_mae_file>
/media/mount2/azam/Tatu_PXR/conformer_2/conformer_2_2_QMStage2_workdir/109_3_isomer3.mae

> <s_j_QM_Method>
DFT(m06-2x)/SOLV

> <s_j_QM_Basis>
cc-pvtz(-f)

> <i_j_Number_of_canonical_orbitals>
851

> <i_j_Geometry_convergence_category>
4

> <r_j_Gas_Phase_Energy>
-1386.16766606138

> <r_j_Solution_Phase_Energy>
-1386.202939

> <r_j_Final_Energy>
-1386.2029385869

> <r_j_Solvation_Energy_(kcal/mol)>
-22.1338437928956

> <r_j_HOMO>
-0.265104429330888

> <r_j_LUMO>
-0.0323697793670869

> <s_j_jname>
109_3_isomer3

> <i_j_QMStage1_index>
3

> <i_j_QMStage2_index>
2

> <r_user_Boltzmann_Population>
32.988

> <s_m_subgroup_title>
conformer_2-out->conformer_2_2_QMStage2-out.mae

> <s_m_subgroupid>
conformer_2-out->conformer_2_2_QMStage2-out.mae

> <b_m_subgroup_collapsed>
0

$$$$
109_3
                    3D
 Schrodinger Suite 2021-4.
 50 53  0  0  1  0            999 V2000
    2.4392   -3.0993    9.2903 C   0  0  0  0  0  0
    1.3539   -3.1278   10.1686 C   0  0  0  0  0  0
    1.2217   -4.1592   11.1008 C   0  0  0  0  0  0
    2.2034   -5.1449   11.1344 C   0  0  0  0  0  0
    2.0876   -6.1477   12.0359 F   0  0  0  0  0  0
    3.2983   -5.1396   10.2837 C   0  0  0  0  0  0
    3.4122   -4.1096    9.3403 C   0  0  0  0  0  0
    4.6300   -4.1267    8.4597 C   0  0  0  0  0  0
    5.6662   -4.7039    8.8118 O   0  0  0  0  0  0
    4.5079   -3.4654    7.2696 N   0  0  0  0  0  0
    5.5507   -3.2592    6.3280 C   0  0  0  0  0  0
    5.5893   -2.0289    5.6589 C   0  0  0  0  0  0
    6.4801   -4.2610    6.0206 C   0  0  0  0  0  0
    7.4486   -4.0234    5.0449 C   0  0  0  0  0  0
    7.4771   -2.7976    4.3984 C   0  0  0  0  0  0
    8.4118   -2.5766    3.4464 F   0  0  0  0  0  0
    6.5566   -1.7777    4.6819 C   0  0  0  0  0  0
    6.6367   -0.5441    4.0009 N   0  0  0  0  0  0
    6.4524   -0.4236    2.6298 C   0  0  0  0  0  0
    6.7487    0.7946    1.9854 C   0  0  0  0  0  0
    6.5547    0.9074    0.6209 C   0  0  0  0  0  0
    5.9717   -1.4944    1.8523 C   0  0  0  0  0  0
    5.7353   -1.3794    0.4811 C   0  0  0  0  0  0
    6.0315   -0.1463   -0.1593 C   0  0  0  0  0  0
    5.2145   -2.6155   -0.2401 C   0  0  0  0  0  0
    5.8579   -2.8710   -1.6179 C   0  0  0  0  0  0
    5.2095   -2.0708   -2.7610 C   0  0  0  0  0  0
    4.7447   -0.6567   -2.3460 C   0  0  0  0  0  0
    5.7944    0.1463   -1.5982 C   0  0  0  0  0  0
    6.3884    1.0691   -2.1689 O   0  0  0  0  0  0
    2.5349   -2.2674    8.5986 H   0  0  0  0  0  0
    0.6098   -2.3373   10.1343 H   0  0  0  0  0  0
    0.3876   -4.2049   11.7947 H   0  0  0  0  0  0
    4.0512   -5.9180   10.3486 H   0  0  0  0  0  0
    3.5982   -3.0974    7.0115 H   0  0  0  0  0  0
    4.8594   -1.2569    5.8905 H   0  0  0  0  0  0
    6.4413   -5.2144    6.5315 H   0  0  0  0  0  0
    8.1813   -4.7796    4.7792 H   0  0  0  0  0  0
    6.5881    0.3028    4.5595 H   0  0  0  0  0  0
    7.1362    1.6300    2.5634 H   0  0  0  0  0  0
    6.7927    1.8405    0.1192 H   0  0  0  0  0  0
    5.7483   -2.4387    2.3384 H   0  0  0  0  0  0
    5.3915   -3.4801    0.4079 H   0  0  0  0  0  0
    4.1223   -2.5516   -0.3509 H   0  0  0  0  0  0
    6.9263   -2.6324   -1.5520 H   0  0  0  0  0  0
    5.7960   -3.9392   -1.8526 H   0  0  0  0  0  0
    5.9108   -1.9913   -3.5989 H   0  0  0  0  0  0
    4.3293   -2.6062   -3.1360 H   0  0  0  0  0  0
    3.8568   -0.7407   -1.7078 H   0  0  0  0  0  0
    4.4640   -0.0827   -3.2334 H   0  0  0  0  0  0
  1  2  2  0  0  0
  1  7  1  0  0  0
  1 31  1  0  0  0
  2  3  1  0  0  0
  2 32  1  0  0  0
  3  4  2  0  0  0
  3 33  1  0  0  0
  4  5  1  0  0  0
  4  6  1  0  0  0
  6  7  2  0  0  0
  6 34  1  0  0  0
  7  8  1  0  0  0
  8  9  2  0  0  0
  8 10  1  0  0  0
 10 11  1  0  0  0
 10 35  1  0  0  0
 11 12  2  0  0  0
 11 13  1  0  0  0
 12 17  1  0  0  0
 12 36  1  0  0  0
 13 14  2  0  0  0
 13 37  1  0  0  0
 14 15  1  0  0  0
 14 38  1  0  0  0
 15 16  1  0  0  0
 15 17  2  0  0  0
 17 18  1  0  0  0
 18 19  1  0  0  0
 18 39  1  0  0  0
 19 20  2  0  0  0
 19 22  1  0  0  0
 20 21  1  0  0  0
 20 40  1  0  0  0
 21 24  2  0  0  0
 21 41  1  0  0  0
 22 23  2  0  0  0
 22 42  1  0  0  0
 23 24  1  0  0  0
 23 25  1  0  0  0
 24 29  1  0  0  0
 25 26  1  0  0  0
 25 43  1  0  0  0
 25 44  1  0  0  0
 26 27  1  0  0  0
 26 45  1  0  0  0
 26 46  1  0  0  0
 27 28  1  0  0  0
 27 47  1  0  0  0
 27 48  1  0  0  0
 28 29  1  0  0  0
 28 49  1  0  0  0
 28 50  1  0  0  0
 29 30  2  0  0  0
M  END
> <s_m_entry_id>
8

> <s_m_entry_name>
LN109.1

> <s_m_Source_Path>
/Users/tpantsar/Documents/Projects/PXR/QM_confs/conformer_Mae

> <s_m_Source_File>
conformer_2-out.mae

> <i_m_Source_File_Index>
8

> <s_j_original_title>
109

> <s_j_genealogy>
4_4_2_3

> <i_j_ConformerStage_index>
4

> <r_j_multistage_ediff>
0.18191901256796

> <r_NDDO_NDDO_Heat_of_Formation>
-71.22881

> <s_NDDO_SemiEmpirical_Method>
PM3

> <i_j_SemiEmpStage1_index>
4

> <i_m_Spin_multiplicity>
1

> <s_j_Task>
Single Point

> <s_j_Jaguar_input_file>
/media/mount2/azam/Tatu_PXR/conformer_2/conformer_2_2_QMStage2_workdir/109_2_isomer2.in

> <s_j_Jaguar_restart_input_file>
/media/mount2/azam/Tatu_PXR/conformer_2/conformer_2_2_QMStage2_workdir/109_2_isomer2.01.in

> <s_j_Jaguar_restart_mae_file>
/media/mount2/azam/Tatu_PXR/conformer_2/conformer_2_2_QMStage2_workdir/109_2_isomer2.01.mae

> <s_j_Jaguar_output_file>
/media/mount2/azam/Tatu_PXR/conformer_2/conformer_2_2_QMStage2_workdir/109_2_isomer2.out

> <s_j_Jaguar_log_file>
/media/mount2/azam/Tatu_PXR/conformer_2/conformer_2_2_QMStage2_workdir/109_2_isomer2.log

> <s_j_Jaguar_mae_file>
/media/mount2/azam/Tatu_PXR/conformer_2/conformer_2_2_QMStage2_workdir/109_2_isomer2.mae

> <s_j_QM_Method>
DFT(m06-2x)/SOLV

> <s_j_QM_Basis>
cc-pvtz(-f)

> <i_j_Number_of_canonical_orbitals>
851

> <i_j_Geometry_convergence_category>
4

> <r_j_Gas_Phase_Energy>
-1386.16767231473

> <r_j_Solution_Phase_Energy>
-1386.202797

> <r_j_Final_Energy>
-1386.20279725899

> <r_j_Solvation_Energy_(kcal/mol)>
-22.0412351560275

> <r_j_HOMO>
-0.265113812574289

> <r_j_LUMO>
-0.0330325014416473

> <s_j_jname>
109_2_isomer2

> <i_j_QMStage1_index>
2

> <i_j_QMStage2_index>
3

> <r_user_Boltzmann_Population>
28.402

> <s_m_subgroup_title>
conformer_2-out->conformer_2_2_QMStage2-out.mae

> <s_m_subgroupid>
conformer_2-out->conformer_2_2_QMStage2-out.mae

> <b_m_subgroup_collapsed>
0

$$$$
12_1
                    3D
 Schrodinger Suite 2021-4.
 53 56  0  0  1  0            999 V2000
    8.3706  -16.1331    3.4805 C   0  0  0  0  0  0
    9.3275  -15.8206    2.5089 C   0  0  0  0  0  0
   10.6702  -15.6870    2.8657 C   0  0  0  0  0  0
   11.0530  -15.8612    4.2006 C   0  0  0  0  0  0
   10.0964  -16.1677    5.1683 C   0  0  0  0  0  0
    8.7445  -16.3103    4.8161 C   0  0  0  0  0  0
    7.7223  -16.6886    5.8761 C   0  0  0  0  0  0
    7.9854  -18.0204    6.4295 N   0  0  0  0  0  0
    8.7571  -18.2084    7.5292 C   0  0  0  0  0  0
    9.1067  -17.2746    8.2722 O   0  0  0  0  0  0
    9.2006  -19.6186    7.8080 C   0  0  0  0  0  0
    9.4830  -20.5154    6.7718 C   0  0  0  0  0  0
   10.0013  -21.7914    7.0540 C   0  0  0  0  0  0
   10.1670  -22.1795    8.3925 C   0  0  0  0  0  0
    9.8593  -21.2901    9.4243 C   0  0  0  0  0  0
    9.4067  -20.0022    9.1406 C   0  0  0  0  0  0
   10.3263  -22.6866    6.0166 N   0  0  0  0  0  0
   11.0253  -22.3713    4.8553 C   0  0  0  0  0  0
   11.0544  -23.3074    3.8009 C   0  0  0  0  0  0
   11.7328  -23.0038    2.6355 C   0  0  0  0  0  0
   11.7151  -21.1545    4.6866 C   0  0  0  0  0  0
   12.4178  -20.8441    3.5197 C   0  0  0  0  0  0
   12.4307  -21.7896    2.4597 C   0  0  0  0  0  0
   13.0680  -19.4688    3.4478 C   0  0  0  0  0  0
   12.8683  -18.7481    2.0987 C   0  0  0  0  0  0
   13.8875  -19.1601    1.0214 C   0  0  0  0  0  0
   14.3110  -20.6451    1.0933 C   0  0  0  0  0  0
   13.1496  -21.6195    1.1680 C   0  0  0  0  0  0
   12.8525  -22.3018    0.1794 O   0  0  0  0  0  0
    7.3259  -16.2417    3.1966 H   0  0  0  0  0  0
    9.0227  -15.6852    1.4743 H   0  0  0  0  0  0
   11.4148  -15.4458    2.1115 H   0  0  0  0  0  0
   12.0964  -15.7517    4.4865 H   0  0  0  0  0  0
   10.3922  -16.2977    6.2058 H   0  0  0  0  0  0
    6.7105  -16.6780    5.4607 H   0  0  0  0  0  0
    7.7520  -15.9809    6.7090 H   0  0  0  0  0  0
    7.6744  -18.8207    5.8900 H   0  0  0  0  0  0
    9.3376  -20.2225    5.7368 H   0  0  0  0  0  0
   10.5599  -23.1685    8.6167 H   0  0  0  0  0  0
   10.0027  -21.5986   10.4565 H   0  0  0  0  0  0
    9.2097  -19.2893    9.9349 H   0  0  0  0  0  0
   10.2186  -23.6760    6.2225 H   0  0  0  0  0  0
   10.5303  -24.2544    3.9077 H   0  0  0  0  0  0
   11.7428  -23.7185    1.8184 H   0  0  0  0  0  0
   11.7132  -20.4286    5.4923 H   0  0  0  0  0  0
   12.6414  -18.8544    4.2471 H   0  0  0  0  0  0
   14.1416  -19.5437    3.6720 H   0  0  0  0  0  0
   11.8480  -18.9441    1.7490 H   0  0  0  0  0  0
   12.9304  -17.6663    2.2562 H   0  0  0  0  0  0
   13.4793  -18.9476    0.0270 H   0  0  0  0  0  0
   14.7983  -18.5582    1.1232 H   0  0  0  0  0  0
   14.9002  -20.9061    0.2099 H   0  0  0  0  0  0
   14.9457  -20.7983    1.9745 H   0  0  0  0  0  0
  1  2  2  0  0  0
  1  6  1  0  0  0
  1 30  1  0  0  0
  2  3  1  0  0  0
  2 31  1  0  0  0
  3  4  2  0  0  0
  3 32  1  0  0  0
  4  5  1  0  0  0
  4 33  1  0  0  0
  5  6  2  0  0  0
  5 34  1  0  0  0
  6  7  1  0  0  0
  7  8  1  0  0  0
  7 35  1  0  0  0
  7 36  1  0  0  0
  8  9  1  0  0  0
  8 37  1  0  0  0
  9 10  2  0  0  0
  9 11  1  0  0  0
 11 12  2  0  0  0
 11 16  1  0  0  0
 12 13  1  0  0  0
 12 38  1  0  0  0
 13 14  2  0  0  0
 13 17  1  0  0  0
 14 15  1  0  0  0
 14 39  1  0  0  0
 15 16  2  0  0  0
 15 40  1  0  0  0
 16 41  1  0  0  0
 17 18  1  0  0  0
 17 42  1  0  0  0
 18 19  2  0  0  0
 18 21  1  0  0  0
 19 20  1  0  0  0
 19 43  1  0  0  0
 20 23  2  0  0  0
 20 44  1  0  0  0
 21 22  2  0  0  0
 21 45  1  0  0  0
 22 23  1  0  0  0
 22 24  1  0  0  0
 23 28  1  0  0  0
 24 25  1  0  0  0
 24 46  1  0  0  0
 24 47  1  0  0  0
 25 26  1  0  0  0
 25 48  1  0  0  0
 25 49  1  0  0  0
 26 27  1  0  0  0
 26 50  1  0  0  0
 26 51  1  0  0  0
 27 28  1  0  0  0
 27 52  1  0  0  0
 27 53  1  0  0  0
 28 29  2  0  0  0
M  END
> <s_m_entry_id>
9

> <s_m_entry_name>
LN12.1

> <s_m_Source_Path>
/Users/tpantsar/Documents/Projects/PXR/QM_confs/conformer_Mae

> <s_m_Source_File>
conformer_2-out.mae

> <i_m_Source_File_Index>
9

> <s_j_original_title>
12

> <s_j_genealogy>
3_1_3_1

> <i_j_ConformerStage_index>
3

> <r_j_multistage_ediff>
0

> <r_NDDO_NDDO_Heat_of_Formation>
8.06415

> <s_NDDO_SemiEmpirical_Method>
PM3

> <i_j_SemiEmpStage1_index>
1

> <i_m_Spin_multiplicity>
1

> <s_j_Task>
Single Point

> <s_j_Jaguar_input_file>
/media/mount2/azam/Tatu_PXR/conformer_2/conformer_2_3_QMStage2_workdir/12_3_isomer3.in

> <s_j_Jaguar_restart_input_file>
/media/mount2/azam/Tatu_PXR/conformer_2/conformer_2_3_QMStage2_workdir/12_3_isomer3.01.in

> <s_j_Jaguar_restart_mae_file>
/media/mount2/azam/Tatu_PXR/conformer_2/conformer_2_3_QMStage2_workdir/12_3_isomer3.01.mae

> <s_j_Jaguar_output_file>
/media/mount2/azam/Tatu_PXR/conformer_2/conformer_2_3_QMStage2_workdir/12_3_isomer3.out

> <s_j_Jaguar_log_file>
/media/mount2/azam/Tatu_PXR/conformer_2/conformer_2_3_QMStage2_workdir/12_3_isomer3.log

> <s_j_Jaguar_mae_file>
/media/mount2/azam/Tatu_PXR/conformer_2/conformer_2_3_QMStage2_workdir/12_3_isomer3.mae

> <s_j_QM_Method>
DFT(m06-2x)/SOLV

> <s_j_QM_Basis>
cc-pvtz(-f)

> <i_j_Number_of_canonical_orbitals>
864

> <i_j_Geometry_convergence_category>
3

> <r_j_Gas_Phase_Energy>
-1226.98548059382

> <r_j_Solution_Phase_Energy>
-1227.019389

> <r_j_Final_Energy>
-1227.01938861393

> <r_j_Solvation_Energy_(kcal/mol)>
-21.2776037299402

> <r_j_HOMO>
-0.259300571687951

> <r_j_LUMO>
-0.0326353486588749

> <s_j_jname>
12_3_isomer3

> <i_j_QMStage1_index>
3

> <i_j_QMStage2_index>
1

> <r_user_Boltzmann_Population>
27.161

> <s_m_subgroup_title>
conformer_2-out->conformer_2_3_QMStage2-out.mae

> <s_m_subgroupid>
conformer_2-out->conformer_2_3_QMStage2-out.mae

> <b_m_subgroup_collapsed>
0

$$$$
12_2
                    3D
 Schrodinger Suite 2021-4.
 53 56  0  0  1  0            999 V2000
   11.5581  -15.4156    5.3021 C   0  0  0  0  0  0
   11.7647  -15.2472    3.9285 C   0  0  0  0  0  0
   10.7686  -15.6110    3.0206 C   0  0  0  0  0  0
    9.5623  -16.1413    3.4919 C   0  0  0  0  0  0
    9.3574  -16.3043    4.8617 C   0  0  0  0  0  0
   10.3556  -15.9447    5.7810 C   0  0  0  0  0  0
   10.1293  -16.1655    7.2684 C   0  0  0  0  0  0
    9.9905  -17.5888    7.5886 N   0  0  0  0  0  0
    8.7882  -18.2160    7.5948 C   0  0  0  0  0  0
    7.7089  -17.5992    7.5607 O   0  0  0  0  0  0
    8.8141  -19.7194    7.6231 C   0  0  0  0  0  0
    9.8196  -20.4432    6.9718 C   0  0  0  0  0  0
    9.7702  -21.8468    6.9248 C   0  0  0  0  0  0
    8.7322  -22.5141    7.5961 C   0  0  0  0  0  0
    7.7438  -21.7881    8.2624 C   0  0  0  0  0  0
    7.7603  -20.3933    8.2561 C   0  0  0  0  0  0
   10.7528  -22.5968    6.2522 N   0  0  0  0  0  0
   11.3468  -22.2967    5.0303 C   0  0  0  0  0  0
   12.5041  -23.0062    4.6470 C   0  0  0  0  0  0
   13.1063  -22.7306    3.4339 C   0  0  0  0  0  0
   10.8346  -21.3280    4.1452 C   0  0  0  0  0  0
   11.4280  -21.0498    2.9107 C   0  0  0  0  0  0
   12.5949  -21.7689    2.5360 C   0  0  0  0  0  0
   10.8080  -19.9346    2.0790 C   0  0  0  0  0  0
   11.8376  -18.9855    1.4327 C   0  0  0  0  0  0
   12.4015  -19.5039    0.0984 C   0  0  0  0  0  0
   12.5847  -21.0382    0.0495 C   0  0  0  0  0  0
   13.3205  -21.6180    1.2440 C   0  0  0  0  0  0
   14.4852  -22.0160    1.1173 O   0  0  0  0  0  0
   12.3392  -15.1347    6.0055 H   0  0  0  0  0  0
   12.7043  -14.8346    3.5695 H   0  0  0  0  0  0
   10.9269  -15.4787    1.9533 H   0  0  0  0  0  0
    8.7795  -16.4201    2.7905 H   0  0  0  0  0  0
    8.4181  -16.7091    5.2282 H   0  0  0  0  0  0
   10.9602  -15.7580    7.8510 H   0  0  0  0  0  0
    9.2121  -15.6680    7.5958 H   0  0  0  0  0  0
   10.8412  -18.1323    7.6831 H   0  0  0  0  0  0
   10.6324  -19.9252    6.4738 H   0  0  0  0  0  0
    8.6943  -23.6008    7.5722 H   0  0  0  0  0  0
    6.9413  -22.3183    8.7685 H   0  0  0  0  0  0
    6.9725  -19.8197    8.7337 H   0  0  0  0  0  0
   10.9397  -23.5244    6.6228 H   0  0  0  0  0  0
   12.9195  -23.7578    5.3142 H   0  0  0  0  0  0
   14.0029  -23.2700    3.1437 H   0  0  0  0  0  0
    9.9378  -20.7825    4.4170 H   0  0  0  0  0  0
   10.1561  -20.3578    1.3012 H   0  0  0  0  0  0
   10.1492  -19.3551    2.7335 H   0  0  0  0  0  0
   11.3729  -18.0075    1.2706 H   0  0  0  0  0  0
   12.6526  -18.8184    2.1473 H   0  0  0  0  0  0
   13.3606  -19.0170   -0.1101 H   0  0  0  0  0  0
   11.7251  -19.2317   -0.7206 H   0  0  0  0  0  0
   13.1450  -21.3173   -0.8471 H   0  0  0  0  0  0
   11.5998  -21.5176   -0.0108 H   0  0  0  0  0  0
  1  2  2  0  0  0
  1  6  1  0  0  0
  1 30  1  0  0  0
  2  3  1  0  0  0
  2 31  1  0  0  0
  3  4  2  0  0  0
  3 32  1  0  0  0
  4  5  1  0  0  0
  4 33  1  0  0  0
  5  6  2  0  0  0
  5 34  1  0  0  0
  6  7  1  0  0  0
  7  8  1  0  0  0
  7 35  1  0  0  0
  7 36  1  0  0  0
  8  9  1  0  0  0
  8 37  1  0  0  0
  9 10  2  0  0  0
  9 11  1  0  0  0
 11 12  2  0  0  0
 11 16  1  0  0  0
 12 13  1  0  0  0
 12 38  1  0  0  0
 13 14  2  0  0  0
 13 17  1  0  0  0
 14 15  1  0  0  0
 14 39  1  0  0  0
 15 16  2  0  0  0
 15 40  1  0  0  0
 16 41  1  0  0  0
 17 18  1  0  0  0
 17 42  1  0  0  0
 18 19  2  0  0  0
 18 21  1  0  0  0
 19 20  1  0  0  0
 19 43  1  0  0  0
 20 23  2  0  0  0
 20 44  1  0  0  0
 21 22  2  0  0  0
 21 45  1  0  0  0
 22 23  1  0  0  0
 22 24  1  0  0  0
 23 28  1  0  0  0
 24 25  1  0  0  0
 24 46  1  0  0  0
 24 47  1  0  0  0
 25 26  1  0  0  0
 25 48  1  0  0  0
 25 49  1  0  0  0
 26 27  1  0  0  0
 26 50  1  0  0  0
 26 51  1  0  0  0
 27 28  1  0  0  0
 27 52  1  0  0  0
 27 53  1  0  0  0
 28 29  2  0  0  0
M  END
> <s_m_entry_id>
10

> <s_m_entry_name>
LN12.1

> <s_m_Source_Path>
/Users/tpantsar/Documents/Projects/PXR/QM_confs/conformer_Mae

> <s_m_Source_File>
conformer_2-out.mae

> <i_m_Source_File_Index>
10

> <s_j_original_title>
12

> <s_j_genealogy>
2_3_1_2

> <i_j_ConformerStage_index>
2

> <r_j_multistage_ediff>
0.0126933119026944

> <r_NDDO_NDDO_Heat_of_Formation>
8.56396

> <s_NDDO_SemiEmpirical_Method>
PM3

> <i_j_SemiEmpStage1_index>
3

> <i_m_Spin_multiplicity>
1

> <s_j_Task>
Single Point

> <s_j_Jaguar_input_file>
/media/mount2/azam/Tatu_PXR/conformer_2/conformer_2_3_QMStage2_workdir/12_1_isomer1.in

> <s_j_Jaguar_restart_input_file>
/media/mount2/azam/Tatu_PXR/conformer_2/conformer_2_3_QMStage2_workdir/12_1_isomer1.01.in

> <s_j_Jaguar_restart_mae_file>
/media/mount2/azam/Tatu_PXR/conformer_2/conformer_2_3_QMStage2_workdir/12_1_isomer1.01.mae

> <s_j_Jaguar_output_file>
/media/mount2/azam/Tatu_PXR/conformer_2/conformer_2_3_QMStage2_workdir/12_1_isomer1.out

> <s_j_Jaguar_log_file>
/media/mount2/azam/Tatu_PXR/conformer_2/conformer_2_3_QMStage2_workdir/12_1_isomer1.log

> <s_j_Jaguar_mae_file>
/media/mount2/azam/Tatu_PXR/conformer_2/conformer_2_3_QMStage2_workdir/12_1_isomer1.mae

> <s_j_QM_Method>
DFT(m06-2x)/SOLV

> <s_j_QM_Basis>
cc-pvtz(-f)

> <i_j_Number_of_canonical_orbitals>
864

> <i_j_Geometry_convergence_category>
3

> <r_j_Gas_Phase_Energy>
-1226.98574941377

> <r_j_Solution_Phase_Energy>
-1227.019368

> <r_j_Final_Energy>
-1227.01936838585

> <r_j_Solvation_Energy_(kcal/mol)>
-21.0962233492479

> <r_j_HOMO>
-0.258772108710021

> <r_j_LUMO>
-0.0330495519579551

> <s_j_jname>
12_1_isomer1

> <i_j_QMStage1_index>
1

> <i_j_QMStage2_index>
2

> <r_user_Boltzmann_Population>
26.585

> <s_m_subgroup_title>
conformer_2-out->conformer_2_3_QMStage2-out.mae

> <s_m_subgroupid>
conformer_2-out->conformer_2_3_QMStage2-out.mae

> <b_m_subgroup_collapsed>
0

$$$$
12_3
                    3D
 Schrodinger Suite 2021-4.
 53 56  0  0  1  0            999 V2000
    8.4117  -16.1065    3.5521 C   0  0  0  0  0  0
    9.3721  -15.8206    2.5755 C   0  0  0  0  0  0
   10.7196  -15.7233    2.9258 C   0  0  0  0  0  0
   11.1040  -15.9083    4.2588 C   0  0  0  0  0  0
   10.1443  -16.1885    5.2312 C   0  0  0  0  0  0
    8.7871  -16.2936    4.8861 C   0  0  0  0  0  0
    7.7611  -16.6467    5.9516 C   0  0  0  0  0  0
    7.9981  -17.9845    6.5023 N   0  0  0  0  0  0
    8.7807  -18.1915    7.5909 C   0  0  0  0  0  0
    9.1442  -17.2698    8.3423 O   0  0  0  0  0  0
    9.2190  -19.6084    7.8413 C   0  0  0  0  0  0
    9.4895  -20.4835    6.7829 C   0  0  0  0  0  0
    9.9920  -21.7719    7.0319 C   0  0  0  0  0  0
   10.1625  -22.1911    8.3607 C   0  0  0  0  0  0
    9.8721  -21.3216    9.4145 C   0  0  0  0  0  0
    9.4291  -20.0227    9.1641 C   0  0  0  0  0  0
   10.2919  -22.6528    5.9739 N   0  0  0  0  0  0
   10.9808  -22.3365    4.8069 C   0  0  0  0  0  0
   10.9858  -23.2675    3.7471 C   0  0  0  0  0  0
   11.6632  -22.9720    2.5792 C   0  0  0  0  0  0
   11.6881  -21.1300    4.6376 C   0  0  0  0  0  0
   12.3927  -20.8294    3.4686 C   0  0  0  0  0  0
   12.3848  -21.7713    2.4056 C   0  0  0  0  0  0
   13.0726  -19.4682    3.3991 C   0  0  0  0  0  0
   12.8987  -18.7425    2.0490 C   0  0  0  0  0  0
   13.9140  -19.1769    0.9769 C   0  0  0  0  0  0
   14.2971  -20.6728    1.0456 C   0  0  0  0  0  0
   13.1090  -21.6150    1.1148 C   0  0  0  0  0  0
   12.7951  -22.2854    0.1234 O   0  0  0  0  0  0
    7.3631  -16.1874    3.2730 H   0  0  0  0  0  0
    9.0662  -15.6779    1.5421 H   0  0  0  0  0  0
   11.4670  -15.5031    2.1678 H   0  0  0  0  0  0
   12.1516  -15.8277    4.5394 H   0  0  0  0  0  0
   10.4422  -16.3266    6.2670 H   0  0  0  0  0  0
    6.7477  -16.6122    5.5415 H   0  0  0  0  0  0
    7.8119  -15.9401    6.7845 H   0  0  0  0  0  0
    7.6773  -18.7768    5.9570 H   0  0  0  0  0  0
    9.3427  -20.1643    5.7563 H   0  0  0  0  0  0
   10.5444  -23.1898    8.5602 H   0  0  0  0  0  0
   10.0192  -21.6560   10.4381 H   0  0  0  0  0  0
    9.2419  -19.3271    9.9758 H   0  0  0  0  0  0
   10.1636  -23.6429    6.1637 H   0  0  0  0  0  0
   10.4473  -24.2064    3.8533 H   0  0  0  0  0  0
   11.6572  -23.6841    1.7597 H   0  0  0  0  0  0
   11.7032  -20.4067    5.4456 H   0  0  0  0  0  0
   12.6546  -18.8443    4.1956 H   0  0  0  0  0  0
   14.1428  -19.5672    3.6304 H   0  0  0  0  0  0
   11.8762  -18.9137    1.6926 H   0  0  0  0  0  0
   12.9866  -17.6628    2.2080 H   0  0  0  0  0  0
   13.5181  -18.9498   -0.0192 H   0  0  0  0  0  0
   14.8396  -18.5996    1.0871 H   0  0  0  0  0  0
   14.8812  -20.9474    0.1628 H   0  0  0  0  0  0
   14.9251  -20.8456    1.9279 H   0  0  0  0  0  0
  1  2  2  0  0  0
  1  6  1  0  0  0
  1 30  1  0  0  0
  2  3  1  0  0  0
  2 31  1  0  0  0
  3  4  2  0  0  0
  3 32  1  0  0  0
  4  5  1  0  0  0
  4 33  1  0  0  0
  5  6  2  0  0  0
  5 34  1  0  0  0
  6  7  1  0  0  0
  7  8  1  0  0  0
  7 35  1  0  0  0
  7 36  1  0  0  0
  8  9  1  0  0  0
  8 37  1  0  0  0
  9 10  2  0  0  0
  9 11  1  0  0  0
 11 12  2  0  0  0
 11 16  1  0  0  0
 12 13  1  0  0  0
 12 38  1  0  0  0
 13 14  2  0  0  0
 13 17  1  0  0  0
 14 15  1  0  0  0
 14 39  1  0  0  0
 15 16  2  0  0  0
 15 40  1  0  0  0
 16 41  1  0  0  0
 17 18  1  0  0  0
 17 42  1  0  0  0
 18 19  2  0  0  0
 18 21  1  0  0  0
 19 20  1  0  0  0
 19 43  1  0  0  0
 20 23  2  0  0  0
 20 44  1  0  0  0
 21 22  2  0  0  0
 21 45  1  0  0  0
 22 23  1  0  0  0
 22 24  1  0  0  0
 23 28  1  0  0  0
 24 25  1  0  0  0
 24 46  1  0  0  0
 24 47  1  0  0  0
 25 26  1  0  0  0
 25 48  1  0  0  0
 25 49  1  0  0  0
 26 27  1  0  0  0
 26 50  1  0  0  0
 26 51  1  0  0  0
 27 28  1  0  0  0
 27 52  1  0  0  0
 27 53  1  0  0  0
 28 29  2  0  0  0
M  END
> <s_m_entry_id>
11

> <s_m_entry_name>
LN12.1

> <s_m_Source_Path>
/Users/tpantsar/Documents/Projects/PXR/QM_confs/conformer_Mae

> <s_m_Source_File>
conformer_2-out.mae

> <i_m_Source_File_Index>
11

> <s_j_original_title>
12

> <s_j_genealogy>
1_2_2_3

> <i_j_ConformerStage_index>
1

> <r_j_multistage_ediff>
0.0249603628180921

> <r_NDDO_NDDO_Heat_of_Formation>
8.43618

> <s_NDDO_SemiEmpirical_Method>
PM3

> <i_j_SemiEmpStage1_index>
2

> <i_m_Spin_multiplicity>
1

> <s_j_Task>
Single Point

> <s_j_Jaguar_input_file>
/media/mount2/azam/Tatu_PXR/conformer_2/conformer_2_3_QMStage2_workdir/12_2_isomer2.in

> <s_j_Jaguar_restart_input_file>
/media/mount2/azam/Tatu_PXR/conformer_2/conformer_2_3_QMStage2_workdir/12_2_isomer2.01.in

> <s_j_Jaguar_restart_mae_file>
/media/mount2/azam/Tatu_PXR/conformer_2/conformer_2_3_QMStage2_workdir/12_2_isomer2.01.mae

> <s_j_Jaguar_output_file>
/media/mount2/azam/Tatu_PXR/conformer_2/conformer_2_3_QMStage2_workdir/12_2_isomer2.out

> <s_j_Jaguar_log_file>
/media/mount2/azam/Tatu_PXR/conformer_2/conformer_2_3_QMStage2_workdir/12_2_isomer2.log

> <s_j_Jaguar_mae_file>
/media/mount2/azam/Tatu_PXR/conformer_2/conformer_2_3_QMStage2_workdir/12_2_isomer2.mae

> <s_j_QM_Method>
DFT(m06-2x)/SOLV

> <s_j_QM_Basis>
cc-pvtz(-f)

> <i_j_Number_of_canonical_orbitals>
864

> <i_j_Geometry_convergence_category>
3

> <r_j_Gas_Phase_Energy>
-1226.98545020599

> <r_j_Solution_Phase_Energy>
-1227.019349

> <r_j_Final_Energy>
-1227.01934883706

> <r_j_Solvation_Energy_(kcal/mol)>
-21.2717120130918

> <r_j_HOMO>
-0.2593635976657

> <r_j_LUMO>
-0.0325628579478905

> <s_j_jname>
12_2_isomer2

> <i_j_QMStage1_index>
2

> <i_j_QMStage2_index>
3

> <r_user_Boltzmann_Population>
26.04

> <s_m_subgroup_title>
conformer_2-out->conformer_2_3_QMStage2-out.mae

> <s_m_subgroupid>
conformer_2-out->conformer_2_3_QMStage2-out.mae

> <b_m_subgroup_collapsed>
0

$$$$
12_4
                    3D
 Schrodinger Suite 2021-4.
 53 56  0  0  1  0            999 V2000
   11.0149  -13.2381    7.7532 C   0  0  0  0  0  0
   10.4658  -12.0958    7.1603 C   0  0  0  0  0  0
    9.1137  -12.0669    6.8141 C   0  0  0  0  0  0
    8.3117  -13.1852    7.0698 C   0  0  0  0  0  0
    8.8595  -14.3209    7.6671 C   0  0  0  0  0  0
   10.2203  -14.3600    8.0121 C   0  0  0  0  0  0
   10.8139  -15.6046    8.6530 C   0  0  0  0  0  0
   10.6889  -16.7946    7.8076 N   0  0  0  0  0  0
    9.6372  -17.6455    7.9145 C   0  0  0  0  0  0
    8.7482  -17.5192    8.7736 O   0  0  0  0  0  0
    9.5814  -18.7528    6.9002 C   0  0  0  0  0  0
   10.7180  -19.4745    6.5158 C   0  0  0  0  0  0
   10.6118  -20.5215    5.5837 C   0  0  0  0  0  0
    9.3547  -20.7984    5.0150 C   0  0  0  0  0  0
    8.2326  -20.0600    5.3877 C   0  0  0  0  0  0
    8.3302  -19.0508    6.3437 C   0  0  0  0  0  0
   11.7602  -21.2842    5.2791 N   0  0  0  0  0  0
   11.8602  -22.1407    4.1772 C   0  0  0  0  0  0
   12.3987  -23.4315    4.3243 C   0  0  0  0  0  0
   12.4728  -24.2742    3.2254 C   0  0  0  0  0  0
   11.4459  -21.7250    2.8975 C   0  0  0  0  0  0
   11.5213  -22.5619    1.7841 C   0  0  0  0  0  0
   12.0432  -23.8729    1.9457 C   0  0  0  0  0  0
   10.9914  -22.0598    0.4564 C   0  0  0  0  0  0
   12.0662  -21.8674   -0.6343 C   0  0  0  0  0  0
   12.9923  -23.0843   -0.8094 C   0  0  0  0  0  0
   12.2854  -24.4375   -0.6071 C   0  0  0  0  0  0
   12.1615  -24.8787    0.8488 C   0  0  0  0  0  0
   12.2227  -26.0839    1.1136 O   0  0  0  0  0  0
   12.0705  -13.2569    8.0160 H   0  0  0  0  0  0
   11.0971  -11.2323    6.9662 H   0  0  0  0  0  0
    8.6860  -11.1823    6.3493 H   0  0  0  0  0  0
    7.2569  -13.1694    6.8058 H   0  0  0  0  0  0
    8.2332  -15.1840    7.8750 H   0  0  0  0  0  0
   11.8739  -15.4500    8.8775 H   0  0  0  0  0  0
   10.3012  -15.8279    9.5929 H   0  0  0  0  0  0
   11.2773  -16.8466    6.9820 H   0  0  0  0  0  0
   11.6847  -19.2533    6.9613 H   0  0  0  0  0  0
    9.2487  -21.6082    4.3018 H   0  0  0  0  0  0
    7.2703  -20.2933    4.9389 H   0  0  0  0  0  0
    7.4567  -18.4883    6.6575 H   0  0  0  0  0  0
   12.3323  -21.5327    6.0827 H   0  0  0  0  0  0
   12.7233  -23.7718    5.3047 H   0  0  0  0  0  0
   12.8608  -25.2813    3.3441 H   0  0  0  0  0  0
   11.0430  -20.7235    2.7754 H   0  0  0  0  0  0
   10.2364  -22.7657    0.0899 H   0  0  0  0  0  0
   10.4648  -21.1125    0.6106 H   0  0  0  0  0  0
   11.5469  -21.6583   -1.5777 H   0  0  0  0  0  0
   12.6688  -20.9809   -0.4046 H   0  0  0  0  0  0
   13.4378  -23.0587   -1.8095 H   0  0  0  0  0  0
   13.8288  -23.0206   -0.1039 H   0  0  0  0  0  0
   11.2805  -24.4243   -1.0545 H   0  0  0  0  0  0
   12.8258  -25.2442   -1.1119 H   0  0  0  0  0  0
  1  2  2  0  0  0
  1  6  1  0  0  0
  1 30  1  0  0  0
  2  3  1  0  0  0
  2 31  1  0  0  0
  3  4  2  0  0  0
  3 32  1  0  0  0
  4  5  1  0  0  0
  4 33  1  0  0  0
  5  6  2  0  0  0
  5 34  1  0  0  0
  6  7  1  0  0  0
  7  8  1  0  0  0
  7 35  1  0  0  0
  7 36  1  0  0  0
  8  9  1  0  0  0
  8 37  1  0  0  0
  9 10  2  0  0  0
  9 11  1  0  0  0
 11 12  2  0  0  0
 11 16  1  0  0  0
 12 13  1  0  0  0
 12 38  1  0  0  0
 13 14  2  0  0  0
 13 17  1  0  0  0
 14 15  1  0  0  0
 14 39  1  0  0  0
 15 16  2  0  0  0
 15 40  1  0  0  0
 16 41  1  0  0  0
 17 18  1  0  0  0
 17 42  1  0  0  0
 18 19  2  0  0  0
 18 21  1  0  0  0
 19 20  1  0  0  0
 19 43  1  0  0  0
 20 23  2  0  0  0
 20 44  1  0  0  0
 21 22  2  0  0  0
 21 45  1  0  0  0
 22 23  1  0  0  0
 22 24  1  0  0  0
 23 28  1  0  0  0
 24 25  1  0  0  0
 24 46  1  0  0  0
 24 47  1  0  0  0
 25 26  1  0  0  0
 25 48  1  0  0  0
 25 49  1  0  0  0
 26 27  1  0  0  0
 26 50  1  0  0  0
 26 51  1  0  0  0
 27 28  1  0  0  0
 27 52  1  0  0  0
 27 53  1  0  0  0
 28 29  2  0  0  0
M  END
> <s_m_entry_id>
12

> <s_m_entry_name>
LN12.1

> <s_m_Source_Path>
/Users/tpantsar/Documents/Projects/PXR/QM_confs/conformer_Mae

> <s_m_Source_File>
conformer_2-out.mae

> <i_m_Source_File_Index>
12

> <s_j_original_title>
12

> <s_j_genealogy>
4_5_5_4

> <i_j_ConformerStage_index>
4

> <r_j_multistage_ediff>
0.514024335541762

> <r_NDDO_NDDO_Heat_of_Formation>
8.80669

> <s_NDDO_SemiEmpirical_Method>
PM3

> <i_j_SemiEmpStage1_index>
5

> <i_m_Spin_multiplicity>
1

> <s_j_Task>
Single Point

> <s_j_Jaguar_input_file>
/media/mount2/azam/Tatu_PXR/conformer_2/conformer_2_3_QMStage2_workdir/12_5_isomer5.in

> <s_j_Jaguar_restart_input_file>
/media/mount2/azam/Tatu_PXR/conformer_2/conformer_2_3_QMStage2_workdir/12_5_isomer5.01.in

> <s_j_Jaguar_restart_mae_file>
/media/mount2/azam/Tatu_PXR/conformer_2/conformer_2_3_QMStage2_workdir/12_5_isomer5.01.mae

> <s_j_Jaguar_output_file>
/media/mount2/azam/Tatu_PXR/conformer_2/conformer_2_3_QMStage2_workdir/12_5_isomer5.out

> <s_j_Jaguar_log_file>
/media/mount2/azam/Tatu_PXR/conformer_2/conformer_2_3_QMStage2_workdir/12_5_isomer5.log

> <s_j_Jaguar_mae_file>
/media/mount2/azam/Tatu_PXR/conformer_2/conformer_2_3_QMStage2_workdir/12_5_isomer5.mae

> <s_j_QM_Method>
DFT(m06-2x)/SOLV

> <s_j_QM_Basis>
cc-pvtz(-f)

> <i_j_Number_of_canonical_orbitals>
864

> <i_j_Geometry_convergence_category>
4

> <r_j_Gas_Phase_Energy>
-1226.98440218135

> <r_j_Solution_Phase_Energy>
-1227.018569

> <r_j_Final_Energy>
-1227.01856946401

> <r_j_Solvation_Energy_(kcal/mol)>
-21.4402934330718

> <r_j_HOMO>
-0.261566328162012

> <r_j_LUMO>
-0.0352455910865612

> <s_j_jname>
12_5_isomer5

> <i_j_QMStage1_index>
5

> <i_j_QMStage2_index>
4

> <r_user_Boltzmann_Population>
11.406

> <s_m_subgroup_title>
conformer_2-out->conformer_2_3_QMStage2-out.mae

> <s_m_subgroupid>
conformer_2-out->conformer_2_3_QMStage2-out.mae

> <b_m_subgroup_collapsed>
0

$$$$
12_5
                    3D
 Schrodinger Suite 2021-4.
 53 56  0  0  1  0            999 V2000
   10.6047  -16.4987    5.3872 C   0  0  0  0  0  0
   11.6526  -16.2339    4.5064 C   0  0  0  0  0  0
   11.3841  -15.7281    3.2296 C   0  0  0  0  0  0
   10.0640  -15.4883    2.8442 C   0  0  0  0  0  0
    9.0143  -15.7590    3.7290 C   0  0  0  0  0  0
    9.2744  -16.2654    5.0061 C   0  0  0  0  0  0
    8.1469  -16.5836    5.9737 C   0  0  0  0  0  0
    8.2154  -17.9720    6.4273 N   0  0  0  0  0  0
    8.5950  -18.3325    7.6799 C   0  0  0  0  0  0
    8.7191  -17.5268    8.6156 O   0  0  0  0  0  0
    8.8725  -19.8003    7.8631 C   0  0  0  0  0  0
    9.6966  -20.4729    6.9498 C   0  0  0  0  0  0
   10.0039  -21.8331    7.1369 C   0  0  0  0  0  0
    9.4517  -22.4973    8.2519 C   0  0  0  0  0  0
    8.6517  -21.8132    9.1637 C   0  0  0  0  0  0
    8.3627  -20.4577    8.9870 C   0  0  0  0  0  0
   10.8780  -22.5654    6.3217 N   0  0  0  0  0  0
   11.4512  -22.2429    5.0953 C   0  0  0  0  0  0
   12.6781  -22.8582    4.7644 C   0  0  0  0  0  0
   13.2891  -22.5732    3.5597 C   0  0  0  0  0  0
   10.8722  -21.3683    4.1565 C   0  0  0  0  0  0
   11.4838  -21.0708    2.9326 C   0  0  0  0  0  0
   12.7227  -21.6877    2.6184 C   0  0  0  0  0  0
   10.8068  -20.0309    2.0501 C   0  0  0  0  0  0
   11.7848  -19.0087    1.4323 C   0  0  0  0  0  0
   12.4440  -19.4961    0.1304 C   0  0  0  0  0  0
   12.7495  -21.0114    0.1147 C   0  0  0  0  0  0
   13.4814  -21.5030    1.3488 C   0  0  0  0  0  0
   14.6797  -21.8002    1.2776 O   0  0  0  0  0  0
   10.8176  -16.8900    6.3796 H   0  0  0  0  0  0
   12.6786  -16.4209    4.8138 H   0  0  0  0  0  0
   12.1995  -15.5259    2.5402 H   0  0  0  0  0  0
    9.8490  -15.0957    1.8534 H   0  0  0  0  0  0
    7.9864  -15.5766    3.4221 H   0  0  0  0  0  0
    7.1738  -16.3957    5.5076 H   0  0  0  0  0  0
    8.2134  -15.9571    6.8679 H   0  0  0  0  0  0
    8.0438  -18.6994    5.7419 H   0  0  0  0  0  0
   10.1472  -19.9139    6.1398 H   0  0  0  0  0  0
    9.6738  -23.5513    8.4052 H   0  0  0  0  0  0
    8.2490  -22.3459   10.0211 H   0  0  0  0  0  0
    7.7480  -19.9161    9.6993 H   0  0  0  0  0  0
   11.2783  -23.3837    6.7720 H   0  0  0  0  0  0
   13.1433  -23.5431    5.4701 H   0  0  0  0  0  0
   14.2384  -23.0392    3.3139 H   0  0  0  0  0  0
    9.9106  -20.9163    4.3684 H   0  0  0  0  0  0
   10.2311  -20.5222    1.2527 H   0  0  0  0  0  0
   10.0698  -19.4998    2.6607 H   0  0  0  0  0  0
   11.2536  -18.0716    1.2387 H   0  0  0  0  0  0
   12.5534  -18.7695    2.1771 H   0  0  0  0  0  0
   11.7847  -19.2880   -0.7206 H   0  0  0  0  0  0
   13.3707  -18.9380   -0.0443 H   0  0  0  0  0  0
   13.3668  -21.2591   -0.7531 H   0  0  0  0  0  0
   11.8097  -21.5699    0.0260 H   0  0  0  0  0  0
  1  2  2  0  0  0
  1  6  1  0  0  0
  1 30  1  0  0  0
  2  3  1  0  0  0
  2 31  1  0  0  0
  3  4  2  0  0  0
  3 32  1  0  0  0
  4  5  1  0  0  0
  4 33  1  0  0  0
  5  6  2  0  0  0
  5 34  1  0  0  0
  6  7  1  0  0  0
  7  8  1  0  0  0
  7 35  1  0  0  0
  7 36  1  0  0  0
  8  9  1  0  0  0
  8 37  1  0  0  0
  9 10  2  0  0  0
  9 11  1  0  0  0
 11 12  2  0  0  0
 11 16  1  0  0  0
 12 13  1  0  0  0
 12 38  1  0  0  0
 13 14  2  0  0  0
 13 17  1  0  0  0
 14 15  1  0  0  0
 14 39  1  0  0  0
 15 16  2  0  0  0
 15 40  1  0  0  0
 16 41  1  0  0  0
 17 18  1  0  0  0
 17 42  1  0  0  0
 18 19  2  0  0  0
 18 21  1  0  0  0
 19 20  1  0  0  0
 19 43  1  0  0  0
 20 23  2  0  0  0
 20 44  1  0  0  0
 21 22  2  0  0  0
 21 45  1  0  0  0
 22 23  1  0  0  0
 22 24  1  0  0  0
 23 28  1  0  0  0
 24 25  1  0  0  0
 24 46  1  0  0  0
 24 47  1  0  0  0
 25 26  1  0  0  0
 25 48  1  0  0  0
 25 49  1  0  0  0
 26 27  1  0  0  0
 26 50  1  0  0  0
 26 51  1  0  0  0
 27 28  1  0  0  0
 27 52  1  0  0  0
 27 53  1  0  0  0
 28 29  2  0  0  0
M  END
> <s_m_entry_id>
13

> <s_m_entry_name>
LN12.1

> <s_m_Source_Path>
/Users/tpantsar/Documents/Projects/PXR/QM_confs/conformer_Mae

> <s_m_Source_File>
conformer_2-out.mae

> <i_m_Source_File_Index>
13

> <s_j_original_title>
12

> <s_j_genealogy>
5_4_4_5

> <i_j_ConformerStage_index>
5

> <r_j_multistage_ediff>
0.667189044179395

> <r_NDDO_NDDO_Heat_of_Formation>
8.68508

> <s_NDDO_SemiEmpirical_Method>
PM3

> <i_j_SemiEmpStage1_index>
4

> <i_m_Spin_multiplicity>
1

> <s_j_Task>
Single Point

> <s_j_Jaguar_input_file>
/media/mount2/azam/Tatu_PXR/conformer_2/conformer_2_3_QMStage2_workdir/12_4_isomer4.in

> <s_j_Jaguar_restart_input_file>
/media/mount2/azam/Tatu_PXR/conformer_2/conformer_2_3_QMStage2_workdir/12_4_isomer4.01.in

> <s_j_Jaguar_restart_mae_file>
/media/mount2/azam/Tatu_PXR/conformer_2/conformer_2_3_QMStage2_workdir/12_4_isomer4.01.mae

> <s_j_Jaguar_output_file>
/media/mount2/azam/Tatu_PXR/conformer_2/conformer_2_3_QMStage2_workdir/12_4_isomer4.out

> <s_j_Jaguar_log_file>
/media/mount2/azam/Tatu_PXR/conformer_2/conformer_2_3_QMStage2_workdir/12_4_isomer4.log

> <s_j_Jaguar_mae_file>
/media/mount2/azam/Tatu_PXR/conformer_2/conformer_2_3_QMStage2_workdir/12_4_isomer4.mae

> <s_j_QM_Method>
DFT(m06-2x)/SOLV

> <s_j_QM_Basis>
cc-pvtz(-f)

> <i_j_Number_of_canonical_orbitals>
864

> <i_j_Geometry_convergence_category>
3

> <r_j_Gas_Phase_Energy>
-1226.98419809421

> <r_j_Solution_Phase_Energy>
-1227.018325

> <r_j_Final_Energy>
-1227.01832538051

> <r_j_Solvation_Energy_(kcal/mol)>
-21.4151953360599

> <r_j_HOMO>
-0.2577106731947

> <r_j_LUMO>
-0.0348382124114972

> <s_j_jname>
12_4_isomer4

> <i_j_QMStage1_index>
4

> <i_j_QMStage2_index>
5

> <r_user_Boltzmann_Population>
8.808

> <s_m_subgroup_title>
conformer_2-out->conformer_2_3_QMStage2-out.mae

> <s_m_subgroupid>
conformer_2-out->conformer_2_3_QMStage2-out.mae

> <b_m_subgroup_collapsed>
0

$$$$
73_1
                    3D
 Schrodinger Suite 2021-4.
 56 59  0  0  1  0            999 V2000
   10.7679    5.8567    2.1765 C   0  0  0  0  0  0
   11.6555    6.2336    1.1637 C   0  0  0  0  0  0
   12.4844    5.2812    0.5665 C   0  0  0  0  0  0
   12.4219    3.9488    0.9875 C   0  0  0  0  0  0
   11.5372    3.5747    1.9993 C   0  0  0  0  0  0
   10.7029    4.5256    2.6062 C   0  0  0  0  0  0
    9.7115    4.0941    3.6760 C   0  0  0  0  0  0
    8.6228    3.2345    3.0312 C   0  0  0  0  0  0
    8.8007    2.0303    2.8215 O   0  0  0  0  0  0
    7.5007    3.9241    2.6664 N   0  0  0  0  0  0
    6.3594    3.4631    1.9705 C   0  0  0  0  0  0
    5.3134    4.3813    1.7830 C   0  0  0  0  0  0
    4.1382    3.9677    1.1666 C   0  0  0  0  0  0
    6.2257    2.1650    1.4609 C   0  0  0  0  0  0
    5.0373    1.7649    0.8257 C   0  0  0  0  0  0
    3.9457    2.6560    0.7093 C   0  0  0  0  0  0
    2.5895    2.2355    0.1964 C   0  0  0  0  0  0
    4.9455    0.4136    0.4086 N   0  0  0  0  0  0
    4.5439   -0.0508   -0.8345 C   0  0  0  0  0  0
    4.2845   -1.4294   -1.0012 C   0  0  0  0  0  0
    3.8049   -1.8980   -2.2091 C   0  0  0  0  0  0
    4.3672    0.7976   -1.9460 C   0  0  0  0  0  0
    3.8761    0.3334   -3.1683 C   0  0  0  0  0  0
    3.5741   -1.0480   -3.3141 C   0  0  0  0  0  0
    3.6052    1.3477   -4.2628 C   0  0  0  0  0  0
    4.4516    1.1891   -5.5429 C   0  0  0  0  0  0
    4.4585   -0.2410   -6.1133 C   0  0  0  0  0  0
    3.1365   -1.0040   -5.9013 C   0  0  0  0  0  0
    3.0144   -1.6808   -4.5386 C   0  0  0  0  0  0
    2.4855   -2.7995   -4.4803 O   0  0  0  0  0  0
   10.1235    6.6031    2.6364 H   0  0  0  0  0  0
   11.6982    7.2711    0.8416 H   0  0  0  0  0  0
   13.1740    5.5736   -0.2214 H   0  0  0  0  0  0
   13.0628    3.2014    0.5262 H   0  0  0  0  0  0
   11.4780    2.5376    2.3183 H   0  0  0  0  0  0
   10.2021    3.4671    4.4273 H   0  0  0  0  0  0
    9.2855    4.9663    4.1842 H   0  0  0  0  0  0
    7.4700    4.9034    2.9340 H   0  0  0  0  0  0
    5.4126    5.4020    2.1464 H   0  0  0  0  0  0
    3.3205    4.6779    1.0699 H   0  0  0  0  0  0
    7.0374    1.4576    1.5621 H   0  0  0  0  0  0
    2.3671    1.1998    0.4716 H   0  0  0  0  0  0
    1.8104    2.8793    0.6152 H   0  0  0  0  0  0
    2.5168    2.2920   -0.8953 H   0  0  0  0  0  0
    5.4031   -0.2662    1.0091 H   0  0  0  0  0  0
    4.4362   -2.1083   -0.1654 H   0  0  0  0  0  0
    3.5811   -2.9542   -2.3244 H   0  0  0  0  0  0
    4.6040    1.8520   -1.8442 H   0  0  0  0  0  0
    2.5437    1.2871   -4.5328 H   0  0  0  0  0  0
    3.7520    2.3565   -3.8634 H   0  0  0  0  0  0
    4.0473    1.8827   -6.2907 H   0  0  0  0  0  0
    5.4816    1.5085   -5.3458 H   0  0  0  0  0  0
    5.2697   -0.8208   -5.6582 H   0  0  0  0  0  0
    4.6804   -0.2014   -7.1852 H   0  0  0  0  0  0
    2.2738   -0.3369   -6.0446 H   0  0  0  0  0  0
    3.0234   -1.8045   -6.6386 H   0  0  0  0  0  0
  1  2  2  0  0  0
  1  6  1  0  0  0
  1 31  1  0  0  0
  2  3  1  0  0  0
  2 32  1  0  0  0
  3  4  2  0  0  0
  3 33  1  0  0  0
  4  5  1  0  0  0
  4 34  1  0  0  0
  5  6  2  0  0  0
  5 35  1  0  0  0
  6  7  1  0  0  0
  7  8  1  0  0  0
  7 36  1  0  0  0
  7 37  1  0  0  0
  8  9  2  0  0  0
  8 10  1  0  0  0
 10 11  1  0  0  0
 10 38  1  0  0  0
 11 12  2  0  0  0
 11 14  1  0  0  0
 12 13  1  0  0  0
 12 39  1  0  0  0
 13 16  2  0  0  0
 13 40  1  0  0  0
 14 15  2  0  0  0
 14 41  1  0  0  0
 15 16  1  0  0  0
 15 18  1  0  0  0
 16 17  1  0  0  0
 17 42  1  0  0  0
 17 43  1  0  0  0
 17 44  1  0  0  0
 18 19  1  0  0  0
 18 45  1  0  0  0
 19 20  2  0  0  0
 19 22  1  0  0  0
 20 21  1  0  0  0
 20 46  1  0  0  0
 21 24  2  0  0  0
 21 47  1  0  0  0
 22 23  2  0  0  0
 22 48  1  0  0  0
 23 24  1  0  0  0
 23 25  1  0  0  0
 24 29  1  0  0  0
 25 26  1  0  0  0
 25 49  1  0  0  0
 25 50  1  0  0  0
 26 27  1  0  0  0
 26 51  1  0  0  0
 26 52  1  0  0  0
 27 28  1  0  0  0
 27 53  1  0  0  0
 27 54  1  0  0  0
 28 29  1  0  0  0
 28 55  1  0  0  0
 28 56  1  0  0  0
 29 30  2  0  0  0
M  END
> <s_m_entry_id>
14

> <s_m_entry_name>
LN73.1

> <s_m_Source_Path>
/Users/tpantsar/Documents/Projects/PXR/QM_confs/conformer_Mae

> <s_m_Source_File>
conformer_2-out.mae

> <i_m_Source_File_Index>
14

> <s_j_original_title>
73

> <s_j_genealogy>
2_5_1_1

> <i_j_ConformerStage_index>
2

> <r_j_multistage_ediff>
0

> <r_NDDO_NDDO_Heat_of_Formation>
-1.20644

> <s_NDDO_SemiEmpirical_Method>
PM3

> <i_j_SemiEmpStage1_index>
5

> <i_m_Spin_multiplicity>
1

> <s_j_Task>
Single Point

> <s_j_Jaguar_input_file>
/media/mount2/azam/Tatu_PXR/conformer_2/conformer_2_4_QMStage2_workdir/73_1_isomer1.in

> <s_j_Jaguar_restart_input_file>
/media/mount2/azam/Tatu_PXR/conformer_2/conformer_2_4_QMStage2_workdir/73_1_isomer1.01.in

> <s_j_Jaguar_restart_mae_file>
/media/mount2/azam/Tatu_PXR/conformer_2/conformer_2_4_QMStage2_workdir/73_1_isomer1.01.mae

> <s_j_Jaguar_output_file>
/media/mount2/azam/Tatu_PXR/conformer_2/conformer_2_4_QMStage2_workdir/73_1_isomer1.out

> <s_j_Jaguar_log_file>
/media/mount2/azam/Tatu_PXR/conformer_2/conformer_2_4_QMStage2_workdir/73_1_isomer1.log

> <s_j_Jaguar_mae_file>
/media/mount2/azam/Tatu_PXR/conformer_2/conformer_2_4_QMStage2_workdir/73_1_isomer1.mae

> <s_j_QM_Method>
DFT(m06-2x)/SOLV

> <s_j_QM_Basis>
cc-pvtz(-f)

> <i_j_Number_of_canonical_orbitals>
904

> <i_j_Geometry_convergence_category>
3

> <r_j_Gas_Phase_Energy>
-1266.29702815727

> <r_j_Solution_Phase_Energy>
-1266.331113

> <r_j_Final_Energy>
-1266.33111281895

> <r_j_Solvation_Energy_(kcal/mol)>
-21.3884479859626

> <r_j_HOMO>
-0.256384873041652

> <r_j_LUMO>
-0.0305045961038291

> <s_j_jname>
73_1_isomer1

> <i_j_QMStage1_index>
1

> <i_j_QMStage2_index>
1

> <r_user_Boltzmann_Population>
46.333

> <s_m_subgroup_title>
conformer_2-out->conformer_2_4_QMStage2-out.mae

> <s_m_subgroupid>
conformer_2-out->conformer_2_4_QMStage2-out.mae

> <b_m_subgroup_collapsed>
0

$$$$
73_2
                    3D
 Schrodinger Suite 2021-4.
 56 59  0  0  1  0            999 V2000
   11.0992    4.7878   -1.3997 C   0  0  0  0  0  0
   12.0215    3.7615   -1.1932 C   0  0  0  0  0  0
   12.5117    3.5068    0.0918 C   0  0  0  0  0  0
   12.0724    4.2851    1.1651 C   0  0  0  0  0  0
   11.1459    5.3118    0.9567 C   0  0  0  0  0  0
   10.6533    5.5747   -0.3269 C   0  0  0  0  0  0
    9.6041    6.6519   -0.5637 C   0  0  0  0  0  0
    8.3037    5.9715   -0.9883 C   0  0  0  0  0  0
    8.0702    5.7013   -2.1701 O   0  0  0  0  0  0
    7.4862    5.6188    0.0498 N   0  0  0  0  0  0
    6.2801    4.8819   -0.0438 C   0  0  0  0  0  0
    5.2675    5.1437    0.8878 C   0  0  0  0  0  0
    4.0668    4.4440    0.8137 C   0  0  0  0  0  0
    6.0932    3.8735   -0.9964 C   0  0  0  0  0  0
    4.8858    3.1619   -1.0513 C   0  0  0  0  0  0
    3.8261    3.4712   -0.1666 C   0  0  0  0  0  0
    2.4622    2.8340   -0.2779 C   0  0  0  0  0  0
    4.7406    2.1675   -2.0553 N   0  0  0  0  0  0
    4.4631    0.8259   -1.8290 C   0  0  0  0  0  0
    4.3060   -0.0424   -2.9329 C   0  0  0  0  0  0
    3.9836   -1.3691   -2.7192 C   0  0  0  0  0  0
    4.3387    0.2816   -0.5345 C   0  0  0  0  0  0
    3.9684   -1.0467   -0.3090 C   0  0  0  0  0  0
    3.7663   -1.8991   -1.4279 C   0  0  0  0  0  0
    3.8778   -1.5059    1.1407 C   0  0  0  0  0  0
    4.4445   -2.9156    1.4049 C   0  0  0  0  0  0
    3.4499   -4.0497    1.1017 C   0  0  0  0  0  0
    2.5465   -3.7719   -0.1207 C   0  0  0  0  0  0
    3.3001   -3.3090   -1.3565 C   0  0  0  0  0  0
    3.4574   -4.0845   -2.3079 O   0  0  0  0  0  0
   10.7047    4.9764   -2.3949 H   0  0  0  0  0  0
   12.3560    3.1581   -2.0335 H   0  0  0  0  0  0
   13.2291    2.7063    0.2542 H   0  0  0  0  0  0
   12.4483    4.0923    2.1669 H   0  0  0  0  0  0
   10.8038    5.9111    1.7978 H   0  0  0  0  0  0
    9.4636    7.2595    0.3372 H   0  0  0  0  0  0
    9.9032    7.3130   -1.3829 H   0  0  0  0  0  0
    7.7089    5.9959    0.9667 H   0  0  0  0  0  0
    5.4126    5.9103    1.6456 H   0  0  0  0  0  0
    3.2728    4.6852    1.5171 H   0  0  0  0  0  0
    6.8851    3.6290   -1.6940 H   0  0  0  0  0  0
    1.6976    3.4929    0.1439 H   0  0  0  0  0  0
    2.2084    2.6290   -1.3228 H   0  0  0  0  0  0
    2.4062    1.8765    0.2526 H   0  0  0  0  0  0
    5.1776    2.3795   -2.9482 H   0  0  0  0  0  0
    4.4252    0.3435   -3.9426 H   0  0  0  0  0  0
    3.8531   -2.0344   -3.5675 H   0  0  0  0  0  0
    4.5511    0.9150    0.3208 H   0  0  0  0  0  0
    4.4165   -0.7779    1.7564 H   0  0  0  0  0  0
    2.8333   -1.4588    1.4821 H   0  0  0  0  0  0
    5.3517   -3.0435    0.8023 H   0  0  0  0  0  0
    4.7588   -2.9893    2.4520 H   0  0  0  0  0  0
    3.9956   -4.9870    0.9457 H   0  0  0  0  0  0
    2.7929   -4.2087    1.9651 H   0  0  0  0  0  0
    1.9974   -4.6782   -0.3907 H   0  0  0  0  0  0
    1.8115   -3.0025    0.1429 H   0  0  0  0  0  0
  1  2  2  0  0  0
  1  6  1  0  0  0
  1 31  1  0  0  0
  2  3  1  0  0  0
  2 32  1  0  0  0
  3  4  2  0  0  0
  3 33  1  0  0  0
  4  5  1  0  0  0
  4 34  1  0  0  0
  5  6  2  0  0  0
  5 35  1  0  0  0
  6  7  1  0  0  0
  7  8  1  0  0  0
  7 36  1  0  0  0
  7 37  1  0  0  0
  8  9  2  0  0  0
  8 10  1  0  0  0
 10 11  1  0  0  0
 10 38  1  0  0  0
 11 12  2  0  0  0
 11 14  1  0  0  0
 12 13  1  0  0  0
 12 39  1  0  0  0
 13 16  2  0  0  0
 13 40  1  0  0  0
 14 15  2  0  0  0
 14 41  1  0  0  0
 15 16  1  0  0  0
 15 18  1  0  0  0
 16 17  1  0  0  0
 17 42  1  0  0  0
 17 43  1  0  0  0
 17 44  1  0  0  0
 18 19  1  0  0  0
 18 45  1  0  0  0
 19 20  2  0  0  0
 19 22  1  0  0  0
 20 21  1  0  0  0
 20 46  1  0  0  0
 21 24  2  0  0  0
 21 47  1  0  0  0
 22 23  2  0  0  0
 22 48  1  0  0  0
 23 24  1  0  0  0
 23 25  1  0  0  0
 24 29  1  0  0  0
 25 26  1  0  0  0
 25 49  1  0  0  0
 25 50  1  0  0  0
 26 27  1  0  0  0
 26 51  1  0  0  0
 26 52  1  0  0  0
 27 28  1  0  0  0
 27 53  1  0  0  0
 27 54  1  0  0  0
 28 29  1  0  0  0
 28 55  1  0  0  0
 28 56  1  0  0  0
 29 30  2  0  0  0
M  END
> <s_m_entry_id>
15

> <s_m_entry_name>
LN73.1

> <s_m_Source_Path>
/Users/tpantsar/Documents/Projects/PXR/QM_confs/conformer_Mae

> <s_m_Source_File>
conformer_2-out.mae

> <i_m_Source_File_Index>
15

> <s_j_original_title>
73

> <s_j_genealogy>
4_2_3_2

> <i_j_ConformerStage_index>
4

> <r_j_multistage_ediff>
0.112160252756439

> <r_NDDO_NDDO_Heat_of_Formation>
-1.83562

> <s_NDDO_SemiEmpirical_Method>
PM3

> <i_j_SemiEmpStage1_index>
2

> <i_m_Spin_multiplicity>
1

> <s_j_Task>
Single Point

> <s_j_Jaguar_input_file>
/media/mount2/azam/Tatu_PXR/conformer_2/conformer_2_4_QMStage2_workdir/73_3_isomer3.in

> <s_j_Jaguar_restart_input_file>
/media/mount2/azam/Tatu_PXR/conformer_2/conformer_2_4_QMStage2_workdir/73_3_isomer3.01.in

> <s_j_Jaguar_restart_mae_file>
/media/mount2/azam/Tatu_PXR/conformer_2/conformer_2_4_QMStage2_workdir/73_3_isomer3.01.mae

> <s_j_Jaguar_output_file>
/media/mount2/azam/Tatu_PXR/conformer_2/conformer_2_4_QMStage2_workdir/73_3_isomer3.out

> <s_j_Jaguar_log_file>
/media/mount2/azam/Tatu_PXR/conformer_2/conformer_2_4_QMStage2_workdir/73_3_isomer3.log

> <s_j_Jaguar_mae_file>
/media/mount2/azam/Tatu_PXR/conformer_2/conformer_2_4_QMStage2_workdir/73_3_isomer3.mae

> <s_j_QM_Method>
DFT(m06-2x)/SOLV

> <s_j_QM_Basis>
cc-pvtz(-f)

> <i_j_Number_of_canonical_orbitals>
904

> <i_j_Geometry_convergence_category>
4

> <r_j_Gas_Phase_Energy>
-1266.29633963295

> <r_j_Solution_Phase_Energy>
-1266.330934

> <r_j_Final_Energy>
-1266.33093408021

> <r_j_Solvation_Energy_(kcal/mol)>
-21.7083432627236

> <r_j_HOMO>
-0.258827911794413

> <r_j_LUMO>
-0.0282273245517416

> <s_j_jname>
73_3_isomer3

> <i_j_QMStage1_index>
3

> <i_j_QMStage2_index>
2

> <r_user_Boltzmann_Population>
38.341

> <s_m_subgroup_title>
conformer_2-out->conformer_2_4_QMStage2-out.mae

> <s_m_subgroupid>
conformer_2-out->conformer_2_4_QMStage2-out.mae

> <b_m_subgroup_collapsed>
0

$$$$
73_3
                    3D
 Schrodinger Suite 2021-4.
 56 59  0  0  1  0            999 V2000
   10.0118    5.1065    3.0812 C   0  0  0  0  0  0
   10.1945    4.0424    3.9684 C   0  0  0  0  0  0
   10.7722    2.8506    3.5229 C   0  0  0  0  0  0
   11.1691    2.7295    2.1879 C   0  0  0  0  0  0
   10.9843    3.7933    1.3022 C   0  0  0  0  0  0
   10.4035    4.9952    1.7374 C   0  0  0  0  0  0
   10.1168    6.1114    0.7571 C   0  0  0  0  0  0
    8.7688    6.0305    0.0169 C   0  0  0  0  0  0
    8.4937    6.8481   -0.8657 O   0  0  0  0  0  0
    7.9485    5.0190    0.4231 N   0  0  0  0  0  0
    6.6574    4.6595   -0.0188 C   0  0  0  0  0  0
    5.9033    5.4171   -0.9257 C   0  0  0  0  0  0
    4.6304    4.9728   -1.2819 C   0  0  0  0  0  0
    6.1282    3.4612    0.4819 C   0  0  0  0  0  0
    4.8545    3.0249    0.1080 C   0  0  0  0  0  0
    4.0669    3.7937   -0.7775 C   0  0  0  0  0  0
    2.6675    3.3828   -1.1621 C   0  0  0  0  0  0
    4.3696    1.7976    0.6415 N   0  0  0  0  0  0
    4.1646    0.6513   -0.1087 C   0  0  0  0  0  0
    3.7005   -0.5238    0.5237 C   0  0  0  0  0  0
    3.4861   -1.6648   -0.2248 C   0  0  0  0  0  0
    4.4162    0.6031   -1.4952 C   0  0  0  0  0  0
    4.1709   -0.5358   -2.2662 C   0  0  0  0  0  0
    3.6814   -1.7057   -1.6236 C   0  0  0  0  0  0
    4.5370   -0.4655   -3.7426 C   0  0  0  0  0  0
    5.2617   -1.7203   -4.2724 C   0  0  0  0  0  0
    4.3081   -2.8556   -4.6847 C   0  0  0  0  0  0
    3.0475   -2.9653   -3.7976 C   0  0  0  0  0  0
    3.3310   -2.9793   -2.3053 C   0  0  0  0  0  0
    3.2079   -4.0339   -1.6680 O   0  0  0  0  0  0
    9.5535    6.0297    3.4299 H   0  0  0  0  0  0
    9.8832    4.1430    5.0051 H   0  0  0  0  0  0
   10.9103    2.0203    4.2110 H   0  0  0  0  0  0
   11.6185    1.8043    1.8358 H   0  0  0  0  0  0
   11.2844    3.6904    0.2614 H   0  0  0  0  0  0
   10.1223    7.0869    1.2593 H   0  0  0  0  0  0
   10.8830    6.1589   -0.0259 H   0  0  0  0  0  0
    8.3275    4.4306    1.1546 H   0  0  0  0  0  0
    6.3057    6.3350   -1.3308 H   0  0  0  0  0  0
    4.0431    5.5786   -1.9686 H   0  0  0  0  0  0
    6.7150    2.8414    1.1572 H   0  0  0  0  0  0
    2.6722    2.6195   -1.9493 H   0  0  0  0  0  0
    2.1360    2.9497   -0.3088 H   0  0  0  0  0  0
    2.0992    4.2411   -1.5318 H   0  0  0  0  0  0
    4.4927    1.6595    1.6408 H   0  0  0  0  0  0
    3.5099   -0.5201    1.5945 H   0  0  0  0  0  0
    3.1286   -2.5673    0.2617 H   0  0  0  0  0  0
    4.8379    1.4780   -1.9796 H   0  0  0  0  0  0
    3.6382   -0.2749   -4.3467 H   0  0  0  0  0  0
    5.1762    0.4114   -3.8880 H   0  0  0  0  0  0
    5.8808   -1.4456   -5.1336 H   0  0  0  0  0  0
    5.9530   -2.0745   -3.4979 H   0  0  0  0  0  0
    3.9683   -2.6979   -5.7152 H   0  0  0  0  0  0
    4.8449   -3.8108   -4.6740 H   0  0  0  0  0  0
    2.3821   -2.1208   -4.0127 H   0  0  0  0  0  0
    2.5051   -3.8841   -4.0370 H   0  0  0  0  0  0
  1  2  2  0  0  0
  1  6  1  0  0  0
  1 31  1  0  0  0
  2  3  1  0  0  0
  2 32  1  0  0  0
  3  4  2  0  0  0
  3 33  1  0  0  0
  4  5  1  0  0  0
  4 34  1  0  0  0
  5  6  2  0  0  0
  5 35  1  0  0  0
  6  7  1  0  0  0
  7  8  1  0  0  0
  7 36  1  0  0  0
  7 37  1  0  0  0
  8  9  2  0  0  0
  8 10  1  0  0  0
 10 11  1  0  0  0
 10 38  1  0  0  0
 11 12  2  0  0  0
 11 14  1  0  0  0
 12 13  1  0  0  0
 12 39  1  0  0  0
 13 16  2  0  0  0
 13 40  1  0  0  0
 14 15  2  0  0  0
 14 41  1  0  0  0
 15 16  1  0  0  0
 15 18  1  0  0  0
 16 17  1  0  0  0
 17 42  1  0  0  0
 17 43  1  0  0  0
 17 44  1  0  0  0
 18 19  1  0  0  0
 18 45  1  0  0  0
 19 20  2  0  0  0
 19 22  1  0  0  0
 20 21  1  0  0  0
 20 46  1  0  0  0
 21 24  2  0  0  0
 21 47  1  0  0  0
 22 23  2  0  0  0
 22 48  1  0  0  0
 23 24  1  0  0  0
 23 25  1  0  0  0
 24 29  1  0  0  0
 25 26  1  0  0  0
 25 49  1  0  0  0
 25 50  1  0  0  0
 26 27  1  0  0  0
 26 51  1  0  0  0
 26 52  1  0  0  0
 27 28  1  0  0  0
 27 53  1  0  0  0
 27 54  1  0  0  0
 28 29  1  0  0  0
 28 55  1  0  0  0
 28 56  1  0  0  0
 29 30  2  0  0  0
M  END
> <s_m_entry_id>
16

> <s_m_entry_name>
LN73.1

> <s_m_Source_Path>
/Users/tpantsar/Documents/Projects/PXR/QM_confs/conformer_Mae

> <s_m_Source_File>
conformer_2-out.mae

> <i_m_Source_File_Index>
16

> <s_j_original_title>
73

> <s_j_genealogy>
1_3_2_3

> <i_j_ConformerStage_index>
1

> <r_j_multistage_ediff>
0.758828839752823

> <r_NDDO_NDDO_Heat_of_Formation>
-1.24219

> <s_NDDO_SemiEmpirical_Method>
PM3

> <i_j_SemiEmpStage1_index>
3

> <i_m_Spin_multiplicity>
1

> <s_j_Task>
Single Point

> <s_j_Jaguar_input_file>
/media/mount2/azam/Tatu_PXR/conformer_2/conformer_2_4_QMStage2_workdir/73_2_isomer2.in

> <s_j_Jaguar_restart_input_file>
/media/mount2/azam/Tatu_PXR/conformer_2/conformer_2_4_QMStage2_workdir/73_2_isomer2.01.in

> <s_j_Jaguar_restart_mae_file>
/media/mount2/azam/Tatu_PXR/conformer_2/conformer_2_4_QMStage2_workdir/73_2_isomer2.01.mae

> <s_j_Jaguar_output_file>
/media/mount2/azam/Tatu_PXR/conformer_2/conformer_2_4_QMStage2_workdir/73_2_isomer2.out

> <s_j_Jaguar_log_file>
/media/mount2/azam/Tatu_PXR/conformer_2/conformer_2_4_QMStage2_workdir/73_2_isomer2.log

> <s_j_Jaguar_mae_file>
/media/mount2/azam/Tatu_PXR/conformer_2/conformer_2_4_QMStage2_workdir/73_2_isomer2.mae

> <s_j_QM_Method>
DFT(m06-2x)/SOLV

> <s_j_QM_Basis>
cc-pvtz(-f)

> <i_j_Number_of_canonical_orbitals>
904

> <i_j_Geometry_convergence_category>
3

> <r_j_Gas_Phase_Energy>
-1266.29932321499

> <r_j_Solution_Phase_Energy>
-1266.329904

> <r_j_Final_Energy>
-1266.32990354822

> <r_j_Solvation_Energy_(kcal/mol)>
-19.1894486976379

> <r_j_HOMO>
-0.262176371285106

> <r_j_LUMO>
-0.0276189246359844

> <s_j_jname>
73_2_isomer2

> <i_j_QMStage1_index>
2

> <i_j_QMStage2_index>
3

> <r_user_Boltzmann_Population>
12.872

> <s_m_subgroup_title>
conformer_2-out->conformer_2_4_QMStage2-out.mae

> <s_m_subgroupid>
conformer_2-out->conformer_2_4_QMStage2-out.mae

> <b_m_subgroup_collapsed>
0

$$$$
73_4
                    3D
 Schrodinger Suite 2021-4.
 56 59  0  0  1  0            999 V2000
   11.0014    3.4339    0.4374 C   0  0  0  0  0  0
   11.5390    2.6999   -0.6248 C   0  0  0  0  0  0
   11.6700    3.2850   -1.8865 C   0  0  0  0  0  0
   11.2613    4.6091   -2.0801 C   0  0  0  0  0  0
   10.7250    5.3399   -1.0187 C   0  0  0  0  0  0
   10.5902    4.7624    0.2548 C   0  0  0  0  0  0
    9.9589    5.5463    1.3856 C   0  0  0  0  0  0
    8.4233    5.6332    1.3839 C   0  0  0  0  0  0
    7.8475    6.4646    2.0917 O   0  0  0  0  0  0
    7.7886    4.7282    0.5816 N   0  0  0  0  0  0
    6.4044    4.5492    0.3575 C   0  0  0  0  0  0
    5.4149    5.0776    1.1967 C   0  0  0  0  0  0
    4.0722    4.8230    0.9155 C   0  0  0  0  0  0
    6.0220    3.7865   -0.7593 C   0  0  0  0  0  0
    4.6753    3.5370   -1.0209 C   0  0  0  0  0  0
    3.6684    4.0477   -0.1762 C   0  0  0  0  0  0
    2.2114    3.7527   -0.4414 C   0  0  0  0  0  0
    4.3154    2.7475   -2.1689 N   0  0  0  0  0  0
    4.1115    1.3688   -2.0466 C   0  0  0  0  0  0
    3.1768    0.7188   -2.8794 C   0  0  0  0  0  0
    2.9948   -0.6478   -2.7661 C   0  0  0  0  0  0
    4.8363    0.5938   -1.1223 C   0  0  0  0  0  0
    4.6875   -0.7925   -1.0253 C   0  0  0  0  0  0
    3.7418   -1.4380   -1.8670 C   0  0  0  0  0  0
    5.5120   -1.5095    0.0349 C   0  0  0  0  0  0
    4.7278   -2.5657    0.8418 C   0  0  0  0  0  0
    4.6487   -3.9384    0.1501 C   0  0  0  0  0  0
    4.5418   -3.8580   -1.3897 C   0  0  0  0  0  0
    3.4747   -2.9023   -1.8915 C   0  0  0  0  0  0
    2.4247   -3.3498   -2.3679 O   0  0  0  0  0  0
   10.9014    2.9730    1.4180 H   0  0  0  0  0  0
   11.8558    1.6722   -0.4650 H   0  0  0  0  0  0
   12.0871    2.7154   -2.7131 H   0  0  0  0  0  0
   11.3601    5.0712   -3.0591 H   0  0  0  0  0  0
   10.4044    6.3679   -1.1756 H   0  0  0  0  0  0
   10.2363    5.1181    2.3576 H   0  0  0  0  0  0
   10.3092    6.5847    1.3915 H   0  0  0  0  0  0
    8.3979    4.1262    0.0409 H   0  0  0  0  0  0
    5.6957    5.6730    2.0540 H   0  0  0  0  0  0
    3.3144    5.2284    1.5818 H   0  0  0  0  0  0
    6.7715    3.3820   -1.4360 H   0  0  0  0  0  0
    2.0327    2.6730   -0.5080 H   0  0  0  0  0  0
    1.5795    4.1549    0.3556 H   0  0  0  0  0  0
    1.8739    4.1905   -1.3897 H   0  0  0  0  0  0
    3.6293    3.2013   -2.7692 H   0  0  0  0  0  0
    2.5912    1.2984   -3.5896 H   0  0  0  0  0  0
    2.2603   -1.1462   -3.3917 H   0  0  0  0  0  0
    5.5351    1.0916   -0.4573 H   0  0  0  0  0  0
    5.9105   -0.7532    0.7188 H   0  0  0  0  0  0
    6.3921   -1.9790   -0.4277 H   0  0  0  0  0  0
    5.1951   -2.6903    1.8248 H   0  0  0  0  0  0
    3.7181   -2.1808    1.0280 H   0  0  0  0  0  0
    5.5460   -4.5237    0.3832 H   0  0  0  0  0  0
    3.7952   -4.5010    0.5445 H   0  0  0  0  0  0
    5.5071   -3.5418   -1.8022 H   0  0  0  0  0  0
    4.3137   -4.8466   -1.7975 H   0  0  0  0  0  0
  1  2  2  0  0  0
  1  6  1  0  0  0
  1 31  1  0  0  0
  2  3  1  0  0  0
  2 32  1  0  0  0
  3  4  2  0  0  0
  3 33  1  0  0  0
  4  5  1  0  0  0
  4 34  1  0  0  0
  5  6  2  0  0  0
  5 35  1  0  0  0
  6  7  1  0  0  0
  7  8  1  0  0  0
  7 36  1  0  0  0
  7 37  1  0  0  0
  8  9  2  0  0  0
  8 10  1  0  0  0
 10 11  1  0  0  0
 10 38  1  0  0  0
 11 12  2  0  0  0
 11 14  1  0  0  0
 12 13  1  0  0  0
 12 39  1  0  0  0
 13 16  2  0  0  0
 13 40  1  0  0  0
 14 15  2  0  0  0
 14 41  1  0  0  0
 15 16  1  0  0  0
 15 18  1  0  0  0
 16 17  1  0  0  0
 17 42  1  0  0  0
 17 43  1  0  0  0
 17 44  1  0  0  0
 18 19  1  0  0  0
 18 45  1  0  0  0
 19 20  2  0  0  0
 19 22  1  0  0  0
 20 21  1  0  0  0
 20 46  1  0  0  0
 21 24  2  0  0  0
 21 47  1  0  0  0
 22 23  2  0  0  0
 22 48  1  0  0  0
 23 24  1  0  0  0
 23 25  1  0  0  0
 24 29  1  0  0  0
 25 26  1  0  0  0
 25 49  1  0  0  0
 25 50  1  0  0  0
 26 27  1  0  0  0
 26 51  1  0  0  0
 26 52  1  0  0  0
 27 28  1  0  0  0
 27 53  1  0  0  0
 27 54  1  0  0  0
 28 29  1  0  0  0
 28 55  1  0  0  0
 28 56  1  0  0  0
 29 30  2  0  0  0
M  END
> <s_m_entry_id>
17

> <s_m_entry_name>
LN73.1

> <s_m_Source_Path>
/Users/tpantsar/Documents/Projects/PXR/QM_confs/conformer_Mae

> <s_m_Source_File>
conformer_2-out.mae

> <i_m_Source_File_Index>
17

> <s_j_original_title>
73

> <s_j_genealogy>
3_4_4_4

> <i_j_ConformerStage_index>
3

> <r_j_multistage_ediff>
1.74062201159541

> <r_NDDO_NDDO_Heat_of_Formation>
-1.22993

> <s_NDDO_SemiEmpirical_Method>
PM3

> <i_j_SemiEmpStage1_index>
4

> <i_m_Spin_multiplicity>
1

> <s_j_Task>
Single Point

> <s_j_Jaguar_input_file>
/media/mount2/azam/Tatu_PXR/conformer_2/conformer_2_4_QMStage2_workdir/73_4_isomer4.in

> <s_j_Jaguar_restart_input_file>
/media/mount2/azam/Tatu_PXR/conformer_2/conformer_2_4_QMStage2_workdir/73_4_isomer4.01.in

> <s_j_Jaguar_restart_mae_file>
/media/mount2/azam/Tatu_PXR/conformer_2/conformer_2_4_QMStage2_workdir/73_4_isomer4.01.mae

> <s_j_Jaguar_output_file>
/media/mount2/azam/Tatu_PXR/conformer_2/conformer_2_4_QMStage2_workdir/73_4_isomer4.out

> <s_j_Jaguar_log_file>
/media/mount2/azam/Tatu_PXR/conformer_2/conformer_2_4_QMStage2_workdir/73_4_isomer4.log

> <s_j_Jaguar_mae_file>
/media/mount2/azam/Tatu_PXR/conformer_2/conformer_2_4_QMStage2_workdir/73_4_isomer4.mae

> <s_j_QM_Method>
DFT(m06-2x)/SOLV

> <s_j_QM_Basis>
cc-pvtz(-f)

> <i_j_Number_of_canonical_orbitals>
904

> <i_j_Geometry_convergence_category>
3

> <r_j_Gas_Phase_Energy>
-1266.29723520203

> <r_j_Solution_Phase_Energy>
-1266.328339

> <r_j_Final_Energy>
-1266.32833896121

> <r_j_Solvation_Energy_(kcal/mol)>
-19.5179034395022

> <r_j_HOMO>
-0.272790985112101

> <r_j_LUMO>
-0.0266653594376844

> <s_j_jname>
73_4_isomer4

> <i_j_QMStage1_index>
4

> <i_j_QMStage2_index>
4

> <r_user_Boltzmann_Population>
2.454

> <s_m_subgroup_title>
conformer_2-out->conformer_2_4_QMStage2-out.mae

> <s_m_subgroupid>
conformer_2-out->conformer_2_4_QMStage2-out.mae

> <b_m_subgroup_collapsed>
0

$$$$
100_1
                    3D
 Schrodinger Suite 2021-4.
 53 56  0  0  1  0            999 V2000
   -5.4543    0.5333    8.8220 C   0  0  0  0  0  0
   -5.5586   -0.2772    9.9562 C   0  0  0  0  0  0
   -5.9360    0.2765   11.1820 C   0  0  0  0  0  0
   -6.2067    1.6457   11.2685 C   0  0  0  0  0  0
   -6.1026    2.4534   10.1349 C   0  0  0  0  0  0
   -5.7223    1.9059    8.9010 C   0  0  0  0  0  0
   -5.6927    2.7813    7.6570 C   0  0  0  0  0  0
   -7.1400    3.0232    7.2265 C   0  0  0  0  0  0
   -7.8261    3.9139    7.7344 O   0  0  0  0  0  0
   -7.6150    2.1195    6.3151 N   0  0  0  0  0  0
   -8.9492    2.0229    5.8481 C   0  0  0  0  0  0
   -9.1483    1.5756    4.5363 C   0  0  0  0  0  0
  -10.0504    2.3125    6.6689 C   0  0  0  0  0  0
  -11.3416    2.1521    6.1642 C   0  0  0  0  0  0
  -11.5175    1.7353    4.8540 C   0  0  0  0  0  0
  -12.7721    1.5969    4.3558 F   0  0  0  0  0  0
  -10.4390    1.4537    4.0064 C   0  0  0  0  0  0
  -10.6734    1.0655    2.6738 N   0  0  0  0  0  0
  -10.1241    1.6964    1.5594 C   0  0  0  0  0  0
  -10.4735    1.2336    0.2732 C   0  0  0  0  0  0
   -9.9301    1.8388   -0.8463 C   0  0  0  0  0  0
   -9.2454    2.7937    1.6582 C   0  0  0  0  0  0
   -8.6803    3.3954    0.5352 C   0  0  0  0  0  0
   -9.0076    2.9022   -0.7546 C   0  0  0  0  0  0
   -7.7871    4.6024    0.7343 C   0  0  0  0  0  0
   -6.3028    4.3531    0.3930 C   0  0  0  0  0  0
   -6.0955    3.6855   -0.9782 C   0  0  0  0  0  0
   -7.0994    4.1473   -2.0520 C   0  0  0  0  0  0
   -8.4458    3.4239   -2.0295 C   0  0  0  0  0  0
   -9.0288    3.2217   -3.1020 O   0  0  0  0  0  0
   -5.1655    0.0953    7.8687 H   0  0  0  0  0  0
   -5.3480   -1.3412    9.8812 H   0  0  0  0  0  0
   -6.0203   -0.3539   12.0637 H   0  0  0  0  0  0
   -6.5023    2.0834   12.2188 H   0  0  0  0  0  0
   -6.3290    3.5145   10.1983 H   0  0  0  0  0  0
   -5.2495    3.7575    7.8762 H   0  0  0  0  0  0
   -5.1097    2.3065    6.8601 H   0  0  0  0  0  0
   -6.9381    1.5078    5.8682 H   0  0  0  0  0  0
   -8.2928    1.3318    3.9123 H   0  0  0  0  0  0
   -9.8994    2.6534    7.6845 H   0  0  0  0  0  0
  -12.2153    2.3617    6.7741 H   0  0  0  0  0  0
  -11.5405    0.5615    2.5109 H   0  0  0  0  0  0
  -11.1646    0.3999    0.1711 H   0  0  0  0  0  0
  -10.1984    1.4783   -1.8348 H   0  0  0  0  0  0
   -9.0181    3.2101    2.6327 H   0  0  0  0  0  0
   -8.1601    5.4260    0.1146 H   0  0  0  0  0  0
   -7.8640    4.9468    1.7709 H   0  0  0  0  0  0
   -5.7884    5.3216    0.4168 H   0  0  0  0  0  0
   -5.8443    3.7346    1.1736 H   0  0  0  0  0  0
   -5.0778    3.8882   -1.3282 H   0  0  0  0  0  0
   -6.1703    2.5966   -0.8766 H   0  0  0  0  0  0
   -7.2835    5.2289   -1.9732 H   0  0  0  0  0  0
   -6.6991    3.9859   -3.0576 H   0  0  0  0  0  0
  1  2  2  0  0  0
  1  6  1  0  0  0
  1 31  1  0  0  0
  2  3  1  0  0  0
  2 32  1  0  0  0
  3  4  2  0  0  0
  3 33  1  0  0  0
  4  5  1  0  0  0
  4 34  1  0  0  0
  5  6  2  0  0  0
  5 35  1  0  0  0
  6  7  1  0  0  0
  7  8  1  0  0  0
  7 36  1  0  0  0
  7 37  1  0  0  0
  8  9  2  0  0  0
  8 10  1  0  0  0
 10 11  1  0  0  0
 10 38  1  0  0  0
 11 12  2  0  0  0
 11 13  1  0  0  0
 12 17  1  0  0  0
 12 39  1  0  0  0
 13 14  2  0  0  0
 13 40  1  0  0  0
 14 15  1  0  0  0
 14 41  1  0  0  0
 15 16  1  0  0  0
 15 17  2  0  0  0
 17 18  1  0  0  0
 18 19  1  0  0  0
 18 42  1  0  0  0
 19 20  2  0  0  0
 19 22  1  0  0  0
 20 21  1  0  0  0
 20 43  1  0  0  0
 21 24  2  0  0  0
 21 44  1  0  0  0
 22 23  2  0  0  0
 22 45  1  0  0  0
 23 24  1  0  0  0
 23 25  1  0  0  0
 24 29  1  0  0  0
 25 26  1  0  0  0
 25 46  1  0  0  0
 25 47  1  0  0  0
 26 27  1  0  0  0
 26 48  1  0  0  0
 26 49  1  0  0  0
 27 28  1  0  0  0
 27 50  1  0  0  0
 27 51  1  0  0  0
 28 29  1  0  0  0
 28 52  1  0  0  0
 28 53  1  0  0  0
 29 30  2  0  0  0
M  END
> <s_m_entry_id>
18

> <s_m_entry_name>
entry

> <s_m_Source_Path>
/Users/tpantsar/Documents/Projects/PXR/QM_confs/conformer_Mae

> <s_m_Source_File>
conformer_2-out.mae

> <i_m_Source_File_Index>
18

> <s_j_original_title>
100

> <s_j_genealogy>
2_4_2_1

> <i_j_ConformerStage_index>
2

> <r_j_multistage_ediff>
0

> <r_NDDO_NDDO_Heat_of_Formation>
-36.66898

> <s_NDDO_SemiEmpirical_Method>
PM3

> <i_j_SemiEmpStage1_index>
4

> <i_m_Spin_multiplicity>
1

> <s_j_Task>
Single Point

> <s_j_Jaguar_input_file>
/media/mount2/azam/Tatu_PXR/conformer_2/conformer_2_5_QMStage2_workdir/100_2_isomer2.in

> <s_j_Jaguar_restart_input_file>
/media/mount2/azam/Tatu_PXR/conformer_2/conformer_2_5_QMStage2_workdir/100_2_isomer2.01.in

> <s_j_Jaguar_restart_mae_file>
/media/mount2/azam/Tatu_PXR/conformer_2/conformer_2_5_QMStage2_workdir/100_2_isomer2.01.mae

> <s_j_Jaguar_output_file>
/media/mount2/azam/Tatu_PXR/conformer_2/conformer_2_5_QMStage2_workdir/100_2_isomer2.out

> <s_j_Jaguar_log_file>
/media/mount2/azam/Tatu_PXR/conformer_2/conformer_2_5_QMStage2_workdir/100_2_isomer2.log

> <s_j_Jaguar_mae_file>
/media/mount2/azam/Tatu_PXR/conformer_2/conformer_2_5_QMStage2_workdir/100_2_isomer2.mae

> <s_j_QM_Method>
DFT(m06-2x)/SOLV

> <s_j_QM_Basis>
cc-pvtz(-f)

> <i_j_Number_of_canonical_orbitals>
878

> <i_j_Geometry_convergence_category>
4

> <r_j_Gas_Phase_Energy>
-1326.23101205332

> <r_j_Solution_Phase_Energy>
-1326.266051

> <r_j_Final_Energy>
-1326.2660508137

> <r_j_Solvation_Energy_(kcal/mol)>
-21.9871539564142

> <r_j_HOMO>
-0.263625394333126

> <r_j_LUMO>
-0.0319515764896694

> <s_j_jname>
100_2_isomer2

> <i_j_QMStage1_index>
2

> <i_j_QMStage2_index>
1

> <r_user_Boltzmann_Population>
61.882

> <s_m_subgroup_title>
conformer_2-out->conformer_2_5_QMStage2-out.mae

> <s_m_subgroupid>
conformer_2-out->conformer_2_5_QMStage2-out.mae

> <b_m_subgroup_collapsed>
0

$$$$
100_2
                    3D
 Schrodinger Suite 2021-4.
 53 56  0  0  1  0            999 V2000
   -8.0174    2.5895   10.4109 C   0  0  0  0  0  0
   -8.6912    1.4379   10.8283 C   0  0  0  0  0  0
   -8.0741    0.1887   10.7297 C   0  0  0  0  0  0
   -6.7776    0.0964   10.2137 C   0  0  0  0  0  0
   -6.1059    1.2470    9.7992 C   0  0  0  0  0  0
   -6.7180    2.5053    9.8961 C   0  0  0  0  0  0
   -6.0014    3.7378    9.3666 C   0  0  0  0  0  0
   -5.9902    3.6558    7.8407 C   0  0  0  0  0  0
   -5.1528    2.9821    7.2345 O   0  0  0  0  0  0
   -7.0239    4.3088    7.2264 N   0  0  0  0  0  0
   -7.2493    4.3096    5.8255 C   0  0  0  0  0  0
   -7.1944    3.1191    5.0905 C   0  0  0  0  0  0
   -7.5685    5.5172    5.1939 C   0  0  0  0  0  0
   -7.7708    5.5371    3.8147 C   0  0  0  0  0  0
   -7.6420    4.3625    3.0900 C   0  0  0  0  0  0
   -7.7435    4.4236    1.7394 F   0  0  0  0  0  0
   -7.4042    3.1200    3.7037 C   0  0  0  0  0  0
   -7.3060    1.9282    2.9679 N   0  0  0  0  0  0
   -8.1508    1.4980    1.9488 C   0  0  0  0  0  0
   -7.8064    0.3278    1.2391 C   0  0  0  0  0  0
   -8.6059   -0.1028    0.1974 C   0  0  0  0  0  0
   -9.3420    2.1618    1.5981 C   0  0  0  0  0  0
  -10.1332    1.7608    0.5186 C   0  0  0  0  0  0
   -9.7524    0.6075   -0.2182 C   0  0  0  0  0  0
  -11.4012    2.5614    0.2518 C   0  0  0  0  0  0
  -12.6294    1.7105   -0.1297 C   0  0  0  0  0  0
  -12.6872    1.3408   -1.6220 C   0  0  0  0  0  0
  -11.3023    1.0508   -2.2439 C   0  0  0  0  0  0
  -10.4472    0.0949   -1.4304 C   0  0  0  0  0  0
  -10.2857   -1.0696   -1.8159 O   0  0  0  0  0  0
   -8.5056    3.5590   10.4836 H   0  0  0  0  0  0
   -9.6995    1.5168   11.2271 H   0  0  0  0  0  0
   -8.5992   -0.7075   11.0504 H   0  0  0  0  0  0
   -6.2915   -0.8725   10.1308 H   0  0  0  0  0  0
   -5.1056    1.1756    9.3803 H   0  0  0  0  0  0
   -6.4906    4.6533    9.7165 H   0  0  0  0  0  0
   -4.9578    3.7546    9.6960 H   0  0  0  0  0  0
   -7.5734    4.9605    7.7796 H   0  0  0  0  0  0
   -6.9910    2.1801    5.5936 H   0  0  0  0  0  0
   -7.6332    6.4344    5.7730 H   0  0  0  0  0  0
   -7.9849    6.4600    3.2842 H   0  0  0  0  0  0
   -6.6930    1.2203    3.3632 H   0  0  0  0  0  0
   -6.9037   -0.2172    1.5055 H   0  0  0  0  0  0
   -8.3347   -0.9974   -0.3551 H   0  0  0  0  0  0
   -9.6701    3.0101    2.1879 H   0  0  0  0  0  0
  -11.6275    3.1405    1.1534 H   0  0  0  0  0  0
  -11.2122    3.3080   -0.5335 H   0  0  0  0  0  0
  -12.6238    0.7995    0.4808 H   0  0  0  0  0  0
  -13.5431    2.2529    0.1370 H   0  0  0  0  0  0
  -13.3379    0.4703   -1.7608 H   0  0  0  0  0  0
  -13.1358    2.1633   -2.1916 H   0  0  0  0  0  0
  -11.4247    0.6172   -3.2402 H   0  0  0  0  0  0
  -10.7534    1.9933   -2.3552 H   0  0  0  0  0  0
  1  2  2  0  0  0
  1  6  1  0  0  0
  1 31  1  0  0  0
  2  3  1  0  0  0
  2 32  1  0  0  0
  3  4  2  0  0  0
  3 33  1  0  0  0
  4  5  1  0  0  0
  4 34  1  0  0  0
  5  6  2  0  0  0
  5 35  1  0  0  0
  6  7  1  0  0  0
  7  8  1  0  0  0
  7 36  1  0  0  0
  7 37  1  0  0  0
  8  9  2  0  0  0
  8 10  1  0  0  0
 10 11  1  0  0  0
 10 38  1  0  0  0
 11 12  2  0  0  0
 11 13  1  0  0  0
 12 17  1  0  0  0
 12 39  1  0  0  0
 13 14  2  0  0  0
 13 40  1  0  0  0
 14 15  1  0  0  0
 14 41  1  0  0  0
 15 16  1  0  0  0
 15 17  2  0  0  0
 17 18  1  0  0  0
 18 19  1  0  0  0
 18 42  1  0  0  0
 19 20  2  0  0  0
 19 22  1  0  0  0
 20 21  1  0  0  0
 20 43  1  0  0  0
 21 24  2  0  0  0
 21 44  1  0  0  0
 22 23  2  0  0  0
 22 45  1  0  0  0
 23 24  1  0  0  0
 23 25  1  0  0  0
 24 29  1  0  0  0
 25 26  1  0  0  0
 25 46  1  0  0  0
 25 47  1  0  0  0
 26 27  1  0  0  0
 26 48  1  0  0  0
 26 49  1  0  0  0
 27 28  1  0  0  0
 27 50  1  0  0  0
 27 51  1  0  0  0
 28 29  1  0  0  0
 28 52  1  0  0  0
 28 53  1  0  0  0
 29 30  2  0  0  0
M  END
> <s_m_entry_id>
19

> <s_m_entry_name>
entry

> <s_m_Source_Path>
/Users/tpantsar/Documents/Projects/PXR/QM_confs/conformer_Mae

> <s_m_Source_File>
conformer_2-out.mae

> <i_m_Source_File_Index>
19

> <s_j_original_title>
100

> <s_j_genealogy>
5_5_5_2

> <i_j_ConformerStage_index>
5

> <r_j_multistage_ediff>
0.61846656689886

> <r_NDDO_NDDO_Heat_of_Formation>
-35.46983

> <s_NDDO_SemiEmpirical_Method>
PM3

> <i_j_SemiEmpStage1_index>
5

> <i_m_Spin_multiplicity>
1

> <s_j_Task>
Single Point

> <s_j_Jaguar_input_file>
/media/mount2/azam/Tatu_PXR/conformer_2/conformer_2_5_QMStage2_workdir/100_5_isomer5.in

> <s_j_Jaguar_restart_input_file>
/media/mount2/azam/Tatu_PXR/conformer_2/conformer_2_5_QMStage2_workdir/100_5_isomer5.01.in

> <s_j_Jaguar_restart_mae_file>
/media/mount2/azam/Tatu_PXR/conformer_2/conformer_2_5_QMStage2_workdir/100_5_isomer5.01.mae

> <s_j_Jaguar_output_file>
/media/mount2/azam/Tatu_PXR/conformer_2/conformer_2_5_QMStage2_workdir/100_5_isomer5.out

> <s_j_Jaguar_log_file>
/media/mount2/azam/Tatu_PXR/conformer_2/conformer_2_5_QMStage2_workdir/100_5_isomer5.log

> <s_j_Jaguar_mae_file>
/media/mount2/azam/Tatu_PXR/conformer_2/conformer_2_5_QMStage2_workdir/100_5_isomer5.mae

> <s_j_QM_Method>
DFT(m06-2x)/SOLV

> <s_j_QM_Basis>
cc-pvtz(-f)

> <i_j_Number_of_canonical_orbitals>
878

> <i_j_Geometry_convergence_category>
4

> <r_j_Gas_Phase_Energy>
-1326.22823312658

> <r_j_Solution_Phase_Energy>
-1326.265065

> <r_j_Final_Energy>
-1326.26506522449

> <r_j_Solvation_Energy_(kcal/mol)>
-23.1124902405302

> <r_j_HOMO>
-0.260007214342148

> <r_j_LUMO>
-0.0308028805597495

> <s_j_jname>
100_5_isomer5

> <i_j_QMStage1_index>
5

> <i_j_QMStage2_index>
2

> <r_user_Boltzmann_Population>
21.787

> <s_m_subgroup_title>
conformer_2-out->conformer_2_5_QMStage2-out.mae

> <s_m_subgroupid>
conformer_2-out->conformer_2_5_QMStage2-out.mae

> <b_m_subgroup_collapsed>
0

$$$$
100_3
                    3D
 Schrodinger Suite 2021-4.
 53 56  0  0  1  0            999 V2000
   -5.4089    3.7896    7.6252 C   0  0  0  0  0  0
   -4.4317    3.7680    6.6242 C   0  0  0  0  0  0
   -3.9198    2.5508    6.1696 C   0  0  0  0  0  0
   -4.3898    1.3543    6.7218 C   0  0  0  0  0  0
   -5.3671    1.3772    7.7175 C   0  0  0  0  0  0
   -5.8889    2.5952    8.1824 C   0  0  0  0  0  0
   -6.9886    2.6034    9.2234 C   0  0  0  0  0  0
   -8.4106    2.3554    8.6921 C   0  0  0  0  0  0
   -9.2709    1.8511    9.4185 O   0  0  0  0  0  0
   -8.6270    2.7637    7.4053 N   0  0  0  0  0  0
   -9.8043    2.6950    6.6267 C   0  0  0  0  0  0
   -9.7161    3.1477    5.2979 C   0  0  0  0  0  0
  -11.0281    2.2219    7.1277 C   0  0  0  0  0  0
  -12.1497    2.2133    6.2965 C   0  0  0  0  0  0
  -12.0397    2.6503    4.9888 C   0  0  0  0  0  0
  -13.1318    2.6419    4.1824 F   0  0  0  0  0  0
  -10.8310    3.1153    4.4513 C   0  0  0  0  0  0
  -10.8155    3.5732    3.1194 N   0  0  0  0  0  0
   -9.9762    3.1363    2.0958 C   0  0  0  0  0  0
  -10.2639    3.5645    0.7812 C   0  0  0  0  0  0
   -9.4670    3.1456   -0.2659 C   0  0  0  0  0  0
   -8.8774    2.2801    2.2941 C   0  0  0  0  0  0
   -8.0450    1.8767    1.2436 C   0  0  0  0  0  0
   -8.3356    2.3243   -0.0722 C   0  0  0  0  0  0
   -6.9205    0.9063    1.5794 C   0  0  0  0  0  0
   -6.7438   -0.2384    0.5593 C   0  0  0  0  0  0
   -5.8836    0.1446   -0.6580 C   0  0  0  0  0  0
   -6.0777    1.6059   -1.1221 C   0  0  0  0  0  0
   -7.5314    2.0105   -1.2852 C   0  0  0  0  0  0
   -8.0150    2.1310   -2.4174 O   0  0  0  0  0  0
   -5.7988    4.7413    7.9810 H   0  0  0  0  0  0
   -4.0689    4.7028    6.2046 H   0  0  0  0  0  0
   -3.1597    2.5326    5.3928 H   0  0  0  0  0  0
   -3.9945    0.4027    6.3750 H   0  0  0  0  0  0
   -5.7321    0.4431    8.1400 H   0  0  0  0  0  0
   -6.8220    1.8310    9.9809 H   0  0  0  0  0  0
   -7.0172    3.5667    9.7508 H   0  0  0  0  0  0
   -7.8205    3.1603    6.9374 H   0  0  0  0  0  0
   -8.7808    3.5519    4.9199 H   0  0  0  0  0  0
  -11.0985    1.8738    8.1476 H   0  0  0  0  0  0
  -13.1101    1.8558    6.6560 H   0  0  0  0  0  0
  -11.7106    3.9303    2.7986 H   0  0  0  0  0  0
  -11.1190    4.2120    0.6003 H   0  0  0  0  0  0
   -9.6961    3.4648   -1.2781 H   0  0  0  0  0  0
   -8.6789    1.8900    3.2862 H   0  0  0  0  0  0
   -5.9724    1.4528    1.6865 H   0  0  0  0  0  0
   -7.1267    0.4809    2.5670 H   0  0  0  0  0  0
   -6.2882   -1.1004    1.0587 H   0  0  0  0  0  0
   -7.7371   -0.5654    0.2279 H   0  0  0  0  0  0
   -4.8216    0.0165   -0.4178 H   0  0  0  0  0  0
   -6.1023   -0.5329   -1.4909 H   0  0  0  0  0  0
   -5.6097    2.2818   -0.3964 H   0  0  0  0  0  0
   -5.5845    1.7583   -2.0861 H   0  0  0  0  0  0
  1  2  2  0  0  0
  1  6  1  0  0  0
  1 31  1  0  0  0
  2  3  1  0  0  0
  2 32  1  0  0  0
  3  4  2  0  0  0
  3 33  1  0  0  0
  4  5  1  0  0  0
  4 34  1  0  0  0
  5  6  2  0  0  0
  5 35  1  0  0  0
  6  7  1  0  0  0
  7  8  1  0  0  0
  7 36  1  0  0  0
  7 37  1  0  0  0
  8  9  2  0  0  0
  8 10  1  0  0  0
 10 11  1  0  0  0
 10 38  1  0  0  0
 11 12  2  0  0  0
 11 13  1  0  0  0
 12 17  1  0  0  0
 12 39  1  0  0  0
 13 14  2  0  0  0
 13 40  1  0  0  0
 14 15  1  0  0  0
 14 41  1  0  0  0
 15 16  1  0  0  0
 15 17  2  0  0  0
 17 18  1  0  0  0
 18 19  1  0  0  0
 18 42  1  0  0  0
 19 20  2  0  0  0
 19 22  1  0  0  0
 20 21  1  0  0  0
 20 43  1  0  0  0
 21 24  2  0  0  0
 21 44  1  0  0  0
 22 23  2  0  0  0
 22 45  1  0  0  0
 23 24  1  0  0  0
 23 25  1  0  0  0
 24 29  1  0  0  0
 25 26  1  0  0  0
 25 46  1  0  0  0
 25 47  1  0  0  0
 26 27  1  0  0  0
 26 48  1  0  0  0
 26 49  1  0  0  0
 27 28  1  0  0  0
 27 50  1  0  0  0
 27 51  1  0  0  0
 28 29  1  0  0  0
 28 52  1  0  0  0
 28 53  1  0  0  0
 29 30  2  0  0  0
M  END
> <s_m_entry_id>
20

> <s_m_entry_name>
entry

> <s_m_Source_Path>
/Users/tpantsar/Documents/Projects/PXR/QM_confs/conformer_Mae

> <s_m_Source_File>
conformer_2-out.mae

> <i_m_Source_File_Index>
20

> <s_j_original_title>
100

> <s_j_genealogy>
3_1_1_3

> <i_j_ConformerStage_index>
3

> <r_j_multistage_ediff>
1.14916220377199

> <r_NDDO_NDDO_Heat_of_Formation>
-37.04377

> <s_NDDO_SemiEmpirical_Method>
PM3

> <i_j_SemiEmpStage1_index>
1

> <i_m_Spin_multiplicity>
1

> <s_j_Task>
Single Point

> <s_j_Jaguar_input_file>
/media/mount2/azam/Tatu_PXR/conformer_2/conformer_2_5_QMStage2_workdir/100_1_isomer1.in

> <s_j_Jaguar_restart_input_file>
/media/mount2/azam/Tatu_PXR/conformer_2/conformer_2_5_QMStage2_workdir/100_1_isomer1.01.in

> <s_j_Jaguar_restart_mae_file>
/media/mount2/azam/Tatu_PXR/conformer_2/conformer_2_5_QMStage2_workdir/100_1_isomer1.01.mae

> <s_j_Jaguar_output_file>
/media/mount2/azam/Tatu_PXR/conformer_2/conformer_2_5_QMStage2_workdir/100_1_isomer1.out

> <s_j_Jaguar_log_file>
/media/mount2/azam/Tatu_PXR/conformer_2/conformer_2_5_QMStage2_workdir/100_1_isomer1.log

> <s_j_Jaguar_mae_file>
/media/mount2/azam/Tatu_PXR/conformer_2/conformer_2_5_QMStage2_workdir/100_1_isomer1.mae

> <s_j_QM_Method>
DFT(m06-2x)/SOLV

> <s_j_QM_Basis>
cc-pvtz(-f)

> <i_j_Number_of_canonical_orbitals>
878

> <i_j_Geometry_convergence_category>
3

> <r_j_Gas_Phase_Energy>
-1326.23453988127

> <r_j_Solution_Phase_Energy>
-1326.26422

> <r_j_Final_Energy>
-1326.26421950716

> <r_j_Solvation_Energy_(kcal/mol)>
-18.624246315544

> <r_j_HOMO>
-0.264695308027977

> <r_j_LUMO>
-0.0307760228800367

> <s_j_jname>
100_1_isomer1

> <i_j_QMStage1_index>
1

> <i_j_QMStage2_index>
3

> <r_user_Boltzmann_Population>
8.896

> <s_m_subgroup_title>
conformer_2-out->conformer_2_5_QMStage2-out.mae

> <s_m_subgroupid>
conformer_2-out->conformer_2_5_QMStage2-out.mae

> <b_m_subgroup_collapsed>
0

$$$$
100_4
                    3D
 Schrodinger Suite 2021-4.
 53 56  0  0  1  0            999 V2000
   -5.4849    3.8235    7.8960 C   0  0  0  0  0  0
   -4.5233    4.0261    6.9018 C   0  0  0  0  0  0
   -3.9680    2.9337    6.2309 C   0  0  0  0  0  0
   -4.3774    1.6377    6.5591 C   0  0  0  0  0  0
   -5.3393    1.4373    7.5507 C   0  0  0  0  0  0
   -5.9039    2.5269    8.2328 C   0  0  0  0  0  0
   -6.9922    2.3053    9.2600 C   0  0  0  0  0  0
   -8.4329    2.2308    8.7247 C   0  0  0  0  0  0
   -9.3477    1.8620    9.4658 O   0  0  0  0  0  0
   -8.5959    2.6217    7.4256 N   0  0  0  0  0  0
   -9.7675    2.6736    6.6390 C   0  0  0  0  0  0
   -9.6219    3.1058    5.3075 C   0  0  0  0  0  0
  -11.0354    2.3357    7.1365 C   0  0  0  0  0  0
  -12.1463    2.4383    6.2976 C   0  0  0  0  0  0
  -11.9825    2.8507    4.9882 C   0  0  0  0  0  0
  -13.0656    2.9513    4.1752 F   0  0  0  0  0  0
  -10.7283    3.1837    4.4528 C   0  0  0  0  0  0
  -10.6739    3.6339    3.1201 N   0  0  0  0  0  0
   -9.8804    3.1389    2.0861 C   0  0  0  0  0  0
  -10.2211    3.5166    0.7685 C   0  0  0  0  0  0
   -9.4761    3.0498   -0.2958 C   0  0  0  0  0  0
   -8.7790    2.2831    2.2696 C   0  0  0  0  0  0
   -7.9933    1.8372    1.1994 C   0  0  0  0  0  0
   -8.3417    2.2297   -0.1192 C   0  0  0  0  0  0
   -6.8478    0.8882    1.5242 C   0  0  0  0  0  0
   -6.7155   -0.3036    0.5521 C   0  0  0  0  0  0
   -5.9200    0.0211   -0.7248 C   0  0  0  0  0  0
   -6.1389    1.4588   -1.2476 C   0  0  0  0  0  0
   -7.5990    1.8574   -1.3551 C   0  0  0  0  0  0
   -8.1401    1.9247   -2.4654 O   0  0  0  0  0  0
   -5.9157    4.6770    8.4155 H   0  0  0  0  0  0
   -4.2076    5.0362    6.6532 H   0  0  0  0  0  0
   -3.2204    3.0903    5.4574 H   0  0  0  0  0  0
   -3.9478    0.7836    6.0418 H   0  0  0  0  0  0
   -5.6592    0.4275    7.7994 H   0  0  0  0  0  0
   -6.8326    1.3701    9.8088 H   0  0  0  0  0  0
   -6.9950    3.1094   10.0080 H   0  0  0  0  0  0
   -7.7425    2.8896    6.9509 H   0  0  0  0  0  0
   -8.6479    3.4163    4.9397 H   0  0  0  0  0  0
  -11.1466    2.0052    8.1586 H   0  0  0  0  0  0
  -13.1414    2.1863    6.6521 H   0  0  0  0  0  0
  -11.5470    4.0440    2.8023 H   0  0  0  0  0  0
  -11.0801    4.1625    0.5986 H   0  0  0  0  0  0
   -9.7518    3.3273   -1.3086 H   0  0  0  0  0  0
   -8.5372    1.9296    3.2652 H   0  0  0  0  0  0
   -5.8995    1.4442    1.5582 H   0  0  0  0  0  0
   -7.0018    0.5090    2.5397 H   0  0  0  0  0  0
   -6.2306   -1.1390    1.0687 H   0  0  0  0  0  0
   -7.7224   -0.6494    0.2879 H   0  0  0  0  0  0
   -4.8469   -0.0973   -0.5347 H   0  0  0  0  0  0
   -6.1813   -0.6948   -1.5121 H   0  0  0  0  0  0
   -5.6348    2.1678   -0.5800 H   0  0  0  0  0  0
   -5.6961    1.5638   -2.2420 H   0  0  0  0  0  0
  1  2  2  0  0  0
  1  6  1  0  0  0
  1 31  1  0  0  0
  2  3  1  0  0  0
  2 32  1  0  0  0
  3  4  2  0  0  0
  3 33  1  0  0  0
  4  5  1  0  0  0
  4 34  1  0  0  0
  5  6  2  0  0  0
  5 35  1  0  0  0
  6  7  1  0  0  0
  7  8  1  0  0  0
  7 36  1  0  0  0
  7 37  1  0  0  0
  8  9  2  0  0  0
  8 10  1  0  0  0
 10 11  1  0  0  0
 10 38  1  0  0  0
 11 12  2  0  0  0
 11 13  1  0  0  0
 12 17  1  0  0  0
 12 39  1  0  0  0
 13 14  2  0  0  0
 13 40  1  0  0  0
 14 15  1  0  0  0
 14 41  1  0  0  0
 15 16  1  0  0  0
 15 17  2  0  0  0
 17 18  1  0  0  0
 18 19  1  0  0  0
 18 42  1  0  0  0
 19 20  2  0  0  0
 19 22  1  0  0  0
 20 21  1  0  0  0
 20 43  1  0  0  0
 21 24  2  0  0  0
 21 44  1  0  0  0
 22 23  2  0  0  0
 22 45  1  0  0  0
 23 24  1  0  0  0
 23 25  1  0  0  0
 24 29  1  0  0  0
 25 26  1  0  0  0
 25 46  1  0  0  0
 25 47  1  0  0  0
 26 27  1  0  0  0
 26 48  1  0  0  0
 26 49  1  0  0  0
 27 28  1  0  0  0
 27 50  1  0  0  0
 27 51  1  0  0  0
 28 29  1  0  0  0
 28 52  1  0  0  0
 28 53  1  0  0  0
 29 30  2  0  0  0
M  END
> <s_m_entry_id>
21

> <s_m_entry_name>
entry

> <s_m_Source_Path>
/Users/tpantsar/Documents/Projects/PXR/QM_confs/conformer_Mae

> <s_m_Source_File>
conformer_2-out.mae

> <i_m_Source_File_Index>
21

> <s_j_original_title>
100

> <s_j_genealogy>
4_2_3_4

> <i_j_ConformerStage_index>
4

> <r_j_multistage_ediff>
1.62721038574819

> <r_NDDO_NDDO_Heat_of_Formation>
-37.01332

> <s_NDDO_SemiEmpirical_Method>
PM3

> <i_j_SemiEmpStage1_index>
2

> <i_m_Spin_multiplicity>
1

> <s_j_Task>
Single Point

> <s_j_Jaguar_input_file>
/media/mount2/azam/Tatu_PXR/conformer_2/conformer_2_5_QMStage2_workdir/100_3_isomer3.in

> <s_j_Jaguar_restart_input_file>
/media/mount2/azam/Tatu_PXR/conformer_2/conformer_2_5_QMStage2_workdir/100_3_isomer3.01.in

> <s_j_Jaguar_restart_mae_file>
/media/mount2/azam/Tatu_PXR/conformer_2/conformer_2_5_QMStage2_workdir/100_3_isomer3.01.mae

> <s_j_Jaguar_output_file>
/media/mount2/azam/Tatu_PXR/conformer_2/conformer_2_5_QMStage2_workdir/100_3_isomer3.out

> <s_j_Jaguar_log_file>
/media/mount2/azam/Tatu_PXR/conformer_2/conformer_2_5_QMStage2_workdir/100_3_isomer3.log

> <s_j_Jaguar_mae_file>
/media/mount2/azam/Tatu_PXR/conformer_2/conformer_2_5_QMStage2_workdir/100_3_isomer3.mae

> <s_j_QM_Method>
DFT(m06-2x)/SOLV

> <s_j_QM_Basis>
cc-pvtz(-f)

> <i_j_Number_of_canonical_orbitals>
878

> <i_j_Geometry_convergence_category>
3

> <r_j_Gas_Phase_Energy>
-1326.23429210791

> <r_j_Solution_Phase_Energy>
-1326.263458

> <r_j_Final_Energy>
-1326.26345768889

> <r_j_Solvation_Energy_(kcal/mol)>
-18.3016782637994

> <r_j_HOMO>
-0.264888826658981

> <r_j_LUMO>
-0.0309229440660528

> <s_j_jname>
100_3_isomer3

> <i_j_QMStage1_index>
3

> <i_j_QMStage2_index>
4

> <r_user_Boltzmann_Population>
3.97

> <s_m_subgroup_title>
conformer_2-out->conformer_2_5_QMStage2-out.mae

> <s_m_subgroupid>
conformer_2-out->conformer_2_5_QMStage2-out.mae

> <b_m_subgroup_collapsed>
0

$$$$
100_5
                    3D
 Schrodinger Suite 2021-4.
 53 56  0  0  1  0            999 V2000
   -5.2896    2.3433    6.7195 C   0  0  0  0  0  0
   -4.7516    1.2372    6.0541 C   0  0  0  0  0  0
   -4.9772   -0.0527    6.5396 C   0  0  0  0  0  0
   -5.7404   -0.2321    7.6977 C   0  0  0  0  0  0
   -6.2758    0.8723    8.3612 C   0  0  0  0  0  0
   -6.0556    2.1718    7.8792 C   0  0  0  0  0  0
   -6.7198    3.3549    8.5697 C   0  0  0  0  0  0
   -8.2285    3.2585    8.3325 C   0  0  0  0  0  0
   -8.9932    2.7726    9.1663 O   0  0  0  0  0  0
   -8.6264    3.6755    7.0876 N   0  0  0  0  0  0
   -9.8824    3.3799    6.4901 C   0  0  0  0  0  0
   -9.8831    2.9266    5.1630 C   0  0  0  0  0  0
  -11.0783    3.5211    7.2003 C   0  0  0  0  0  0
  -12.2822    3.1977    6.5685 C   0  0  0  0  0  0
  -12.2699    2.7761    5.2526 C   0  0  0  0  0  0
  -13.4407    2.4546    4.6389 F   0  0  0  0  0  0
  -11.0868    2.6330    4.5040 C   0  0  0  0  0  0
  -11.2003    2.1408    3.2025 N   0  0  0  0  0  0
  -10.2557    2.1183    2.1816 C   0  0  0  0  0  0
  -10.3782    1.1224    1.1904 C   0  0  0  0  0  0
   -9.4649    1.0697    0.1553 C   0  0  0  0  0  0
   -9.2113    3.0544    2.0656 C   0  0  0  0  0  0
   -8.2890    3.0174    1.0138 C   0  0  0  0  0  0
   -8.4107    1.9991    0.0327 C   0  0  0  0  0  0
   -7.1634    4.0417    1.0378 C   0  0  0  0  0  0
   -5.7744    3.4455    0.7225 C   0  0  0  0  0  0
   -5.4743    3.3418   -0.7837 C   0  0  0  0  0  0
   -6.7141    3.0166   -1.6468 C   0  0  0  0  0  0
   -7.5177    1.8308   -1.1490 C   0  0  0  0  0  0
   -7.4684    0.7555   -1.7565 O   0  0  0  0  0  0
   -5.1101    3.3457    6.3356 H   0  0  0  0  0  0
   -4.1565    1.3841    5.1562 H   0  0  0  0  0  0
   -4.5623   -0.9129    6.0201 H   0  0  0  0  0  0
   -5.9216   -1.2334    8.0811 H   0  0  0  0  0  0
   -6.8819    0.7306    9.2531 H   0  0  0  0  0  0
   -6.5583    3.3237    9.6511 H   0  0  0  0  0  0
   -6.3251    4.3023    8.1849 H   0  0  0  0  0  0
   -7.9022    4.0216    6.4664 H   0  0  0  0  0  0
   -8.9376    2.7539    4.6628 H   0  0  0  0  0  0
  -11.0677    3.8669    8.2257 H   0  0  0  0  0  0
  -13.2339    3.2867    7.0839 H   0  0  0  0  0  0
  -12.0458    1.6076    3.0245 H   0  0  0  0  0  0
  -11.1822    0.3928    1.2580 H   0  0  0  0  0  0
   -9.5495    0.2924   -0.5978 H   0  0  0  0  0  0
   -9.1239    3.8487    2.7986 H   0  0  0  0  0  0
   -7.3808    4.8634    0.3410 H   0  0  0  0  0  0
   -7.1450    4.4990    2.0322 H   0  0  0  0  0  0
   -5.0001    4.0568    1.1985 H   0  0  0  0  0  0
   -5.7104    2.4537    1.1859 H   0  0  0  0  0  0
   -5.0650    4.2916   -1.1469 H   0  0  0  0  0  0
   -4.7049    2.5808   -0.9544 H   0  0  0  0  0  0
   -7.3739    3.8915   -1.6777 H   0  0  0  0  0  0
   -6.4056    2.7960   -2.6723 H   0  0  0  0  0  0
  1  2  2  0  0  0
  1  6  1  0  0  0
  1 31  1  0  0  0
  2  3  1  0  0  0
  2 32  1  0  0  0
  3  4  2  0  0  0
  3 33  1  0  0  0
  4  5  1  0  0  0
  4 34  1  0  0  0
  5  6  2  0  0  0
  5 35  1  0  0  0
  6  7  1  0  0  0
  7  8  1  0  0  0
  7 36  1  0  0  0
  7 37  1  0  0  0
  8  9  2  0  0  0
  8 10  1  0  0  0
 10 11  1  0  0  0
 10 38  1  0  0  0
 11 12  2  0  0  0
 11 13  1  0  0  0
 12 17  1  0  0  0
 12 39  1  0  0  0
 13 14  2  0  0  0
 13 40  1  0  0  0
 14 15  1  0  0  0
 14 41  1  0  0  0
 15 16  1  0  0  0
 15 17  2  0  0  0
 17 18  1  0  0  0
 18 19  1  0  0  0
 18 42  1  0  0  0
 19 20  2  0  0  0
 19 22  1  0  0  0
 20 21  1  0  0  0
 20 43  1  0  0  0
 21 24  2  0  0  0
 21 44  1  0  0  0
 22 23  2  0  0  0
 22 45  1  0  0  0
 23 24  1  0  0  0
 23 25  1  0  0  0
 24 29  1  0  0  0
 25 26  1  0  0  0
 25 46  1  0  0  0
 25 47  1  0  0  0
 26 27  1  0  0  0
 26 48  1  0  0  0
 26 49  1  0  0  0
 27 28  1  0  0  0
 27 50  1  0  0  0
 27 51  1  0  0  0
 28 29  1  0  0  0
 28 52  1  0  0  0
 28 53  1  0  0  0
 29 30  2  0  0  0
M  END
> <s_m_entry_id>
22

> <s_m_entry_name>
entry

> <s_m_Source_Path>
/Users/tpantsar/Documents/Projects/PXR/QM_confs/conformer_Mae

> <s_m_Source_File>
conformer_2-out.mae

> <i_m_Source_File_Index>
22

> <s_j_original_title>
100

> <s_j_genealogy>
1_3_4_5

> <i_j_ConformerStage_index>
1

> <r_j_multistage_ediff>
1.70766417868435

> <r_NDDO_NDDO_Heat_of_Formation>
-36.98135

> <s_NDDO_SemiEmpirical_Method>
PM3

> <i_j_SemiEmpStage1_index>
3

> <i_m_Spin_multiplicity>
1

> <s_j_Task>
Single Point

> <s_j_Jaguar_input_file>
/media/mount2/azam/Tatu_PXR/conformer_2/conformer_2_5_QMStage2_workdir/100_4_isomer4.in

> <s_j_Jaguar_restart_input_file>
/media/mount2/azam/Tatu_PXR/conformer_2/conformer_2_5_QMStage2_workdir/100_4_isomer4.01.in

> <s_j_Jaguar_restart_mae_file>
/media/mount2/azam/Tatu_PXR/conformer_2/conformer_2_5_QMStage2_workdir/100_4_isomer4.01.mae

> <s_j_Jaguar_output_file>
/media/mount2/azam/Tatu_PXR/conformer_2/conformer_2_5_QMStage2_workdir/100_4_isomer4.out

> <s_j_Jaguar_log_file>
/media/mount2/azam/Tatu_PXR/conformer_2/conformer_2_5_QMStage2_workdir/100_4_isomer4.log

> <s_j_Jaguar_mae_file>
/media/mount2/azam/Tatu_PXR/conformer_2/conformer_2_5_QMStage2_workdir/100_4_isomer4.mae

> <s_j_QM_Method>
DFT(m06-2x)/SOLV

> <s_j_QM_Basis>
cc-pvtz(-f)

> <i_j_Number_of_canonical_orbitals>
878

> <i_j_Geometry_convergence_category>
4

> <r_j_Gas_Phase_Energy>
-1326.23080807219

> <r_j_Solution_Phase_Energy>
-1326.263329

> <r_j_Final_Energy>
-1326.26332947761

> <r_j_Solvation_Energy_(kcal/mol)>
-20.4074898776707

> <r_j_HOMO>
-0.258107521232063

> <r_j_LUMO>
-0.0353467759694779

> <s_j_jname>
100_4_isomer4

> <i_j_QMStage1_index>
4

> <i_j_QMStage2_index>
5

> <r_user_Boltzmann_Population>
3.466

> <s_m_subgroup_title>
conformer_2-out->conformer_2_5_QMStage2-out.mae

> <s_m_subgroupid>
conformer_2-out->conformer_2_5_QMStage2-out.mae

> <b_m_subgroup_collapsed>
0

$$$$
