# Supplementary material for: Target Hopping from Protein Kinases to PXR: Identification of Small-Molecule Protein Kinase Inhibitors as Selective Modulators of Pregnane X Receptor from TüKIC Library
Source: Cells. 2022 Apr 12;11(8):1299. doi: 10.3390/cells11081299 (PMC9030254; doi:10.3390/cells11081299)
Supplement: Supplementary file 1 [file cells-11-01299-s001.zip › Supplementary_data_file_3.pdb]

TITLE     Compound_100 - PXR-LBD
REMARK   4      COMPLIES WITH FORMAT V. 3.0, 1-DEC-2006
REMARK 888
REMARK 888 WRITTEN BY MAESTRO (A PRODUCT OF SCHRODINGER, LLC)
SEQRES   1 A  295  ACE GLN GLY LEU THR GLU GLU GLN ARG MET MET ILE ARG
SEQRES   2 A  295  GLU LEU MET ASP ALA GLN MET LYS THR PHE ASP THR THR
SEQRES   3 A  295  PHE SER HIS PHE LYS ASN PHE ARG LEU PRO GLY VAL LEU
SEQRES   4 A  295  SER SER GLY CYS GLU LEU PRO GLU SER LEU GLN ALA PRO
SEQRES   5 A  295  SER ARG GLU GLU ALA ALA LYS TRP SER GLN VAL ARG LYS
SEQRES   6 A  295  ASP LEU CYS SER LEU LYS VAL SER LEU GLN LEU ARG GLY
SEQRES   7 A  295  GLU ASP GLY SER VAL TRP ASN TYR LYS PRO PRO ALA ASP
SEQRES   8 A  295  SER GLY GLY LYS GLU ILE PHE SER LEU LEU PRO HIS MET
SEQRES   9 A  295  ALA ASP MET SER THR TYR MET PHE LYS GLY ILE ILE SER
SEQRES  10 A  295  PHE ALA LYS VAL ILE SER TYR PHE ARG ASP LEU PRO ILE
SEQRES  11 A  295  GLU ASP GLN ILE SER LEU LEU LYS GLY ALA ALA PHE GLU
SEQRES  12 A  295  LEU CYS GLN LEU ARG PHE ASN THR VAL PHE ASN ALA GLU
SEQRES  13 A  295  THR GLY THR TRP GLU CYS GLY ARG LEU SER TYR CYS LEU
SEQRES  14 A  295  GLU ASP THR ALA GLY GLY PHE GLN GLN LEU LEU LEU GLU
SEQRES  15 A  295  PRO MET LEU LYS PHE HIS TYR MET LEU LYS LYS LEU GLN
SEQRES  16 A  295  LEU HIS GLU GLU GLU TYR VAL LEU MET GLN ALA ILE SER
SEQRES  17 A  295  LEU PHE SER PRO ASP ARG PRO GLY VAL LEU GLN HIS ARG
SEQRES  18 A  295  VAL VAL ASP GLN LEU GLN GLU GLN PHE ALA ILE THR LEU
SEQRES  19 A  295  LYS SER TYR ILE GLU CYS ASN ARG PRO GLN PRO ALA HIS
SEQRES  20 A  295  ARG PHE LEU PHE LEU LYS ILE MET ALA MET LEU THR GLU
SEQRES  21 A  295  LEU ARG SER ILE ASN ALA GLN HIS THR GLN ARG LEU LEU
SEQRES  22 A  295  ARG ILE GLN ASP ILE HIS PRO PHE ALA THR PRO LEU MET
SEQRES  23 A  295  GLN GLU LEU PHE GLY ILE THR GLY SER
HELIX    1   1 GLU A  145  THR A  161  1
HELIX    2   2 ALA A  196  LEU A  206  1
HELIX    3   3 LEU A  240  VAL A  260  1
HELIX    4   4 SER A  262  ARG A  265  1
HELIX    5   5 GLU A  270  GLY A  278  1
HELIX    6   6 ALA A  280  PHE A  288  1
HELIX    7   7 THR A  311  GLY A  314  1
HELIX    8   8 LEU A  324  LYS A  331  1
HELIX    9   9 GLU A  337  LEU A  348  1
HELIX   10  10 HIS A  359  ASN A  380  1
HELIX   11  11 HIS A  386  GLN A  415  1
HELIX   12  12 MET A  425  PHE A  429  1
TURN     1   1 ACE A 140  THR A 144
TURN     2   2 PHE A 162  GLU A 195
TURN     3   3 CYS A 207  VAL A 211
TURN     4   4 ARG A 216  LEU A 239
TURN     5   5 ILE A 261  ILE A 261
TURN     6   6 ASP A 266  ILE A 269
TURN     7   7 ALA A 279  ALA A 279
TURN     8   8 ASN A 289  VAL A 291
TURN     9   9 ALA A 294  GLY A 297
TURN    10  10 GLY A 302  ARG A 303
TURN    11  11 LEU A 308  ASP A 310
TURN    12  12 PHE A 315  MET A 323
TURN    13  13 LYS A 332  HIS A 336
TURN    14  14 PHE A 349  GLN A 358
TURN    15  15 ARG A 381  ALA A 385
TURN    16  16 ASP A 416  LEU A 424
TURN    17  17 GLY A 430  SER A 434
SHEET    1   1 1 SER A 212  LEU A 215  0
SHEET    1   2 1 PHE A 292  ASN A 293  0
SHEET    1   3 1 THR A 298  CYS A 301  0
SHEET    1   4 1 LEU A 304  CYS A 307  0
ATOM      1  CH3 ACE A 140      23.431 -11.961  24.042  1.00  0.00           C  
ATOM      2  C   ACE A 140      23.980 -10.669  23.395  1.00  0.00           C  
ATOM      3  O   ACE A 140      23.711  -9.534  23.780  1.00  0.00           O  
ATOM      4 HH31 ACE A 140      23.823 -12.829  23.511  1.00  0.00           H  
ATOM      5 HH32 ACE A 140      23.740 -12.005  25.086  1.00  0.00           H  
ATOM      6 HH33 ACE A 140      22.342 -11.962  23.985  1.00  0.00           H  
ATOM      7  N   GLN A 141      24.683 -10.885  22.274  1.00 66.55           N  
ATOM      8  CA  GLN A 141      24.954  -9.974  21.175  1.00 66.40           C  
ATOM      9  C   GLN A 141      24.351 -10.758  19.959  1.00 58.52           C  
ATOM     10  O   GLN A 141      24.263 -12.003  19.983  1.00 55.45           O  
ATOM     11  CB  GLN A 141      26.483  -9.977  21.017  1.00 55.72           C  
ATOM     12  CG  GLN A 141      27.213  -9.325  22.205  1.00 61.48           C  
ATOM     13  CD  GLN A 141      28.648  -9.140  21.844  1.00 59.49           C  
ATOM     14  NE2 GLN A 141      29.535  -9.916  22.463  1.00 49.37           N  
ATOM     15  OE1 GLN A 141      29.008  -8.331  20.962  1.00 59.26           O  
ATOM     16  H   GLN A 141      25.109 -11.786  22.111  1.00 66.55           H  
ATOM     17  HA  GLN A 141      24.528  -8.980  21.312  1.00 66.40           H  
ATOM     18  HB3 GLN A 141      26.753  -9.458  20.097  1.00 55.72           H  
ATOM     19  HB2 GLN A 141      26.832 -11.002  20.896  1.00 55.72           H  
ATOM     20  HG3 GLN A 141      27.139  -9.974  23.077  1.00 61.48           H  
ATOM     21  HG2 GLN A 141      26.764  -8.355  22.419  1.00 61.48           H  
ATOM     22 HE22 GLN A 141      30.519  -9.827  22.251  1.00 49.37           H  
ATOM     23 HE21 GLN A 141      29.224 -10.594  23.144  1.00 49.37           H  
ATOM     24  N   GLY A 142      23.864  -9.980  18.966  1.00 53.00           N  
ATOM     25  CA  GLY A 142      23.369 -10.648  17.773  1.00 64.19           C  
ATOM     26  C   GLY A 142      21.828 -10.610  17.719  1.00 53.70           C  
ATOM     27  O   GLY A 142      21.156  -9.844  18.371  1.00 38.68           O  
ATOM     28  H   GLY A 142      23.854  -8.975  19.070  1.00 53.00           H  
ATOM     29  HA3 GLY A 142      23.707 -11.684  17.771  1.00 64.19           H  
ATOM     30  HA2 GLY A 142      23.775 -10.158  16.888  1.00 64.19           H  
ATOM     31  N   LEU A 143      21.282 -11.495  16.976  1.00 42.50           N  
ATOM     32  CA  LEU A 143      19.941 -12.089  17.141  1.00 31.90           C  
ATOM     33  C   LEU A 143      19.758 -12.908  18.482  1.00 30.61           C  
ATOM     34  O   LEU A 143      20.240 -14.051  18.643  1.00 33.67           O  
ATOM     35  CB  LEU A 143      19.656 -12.791  15.822  1.00 37.04           C  
ATOM     36  CG  LEU A 143      18.348 -13.655  15.899  1.00 27.86           C  
ATOM     37  CD1 LEU A 143      17.073 -12.844  16.210  1.00 31.86           C  
ATOM     38  CD2 LEU A 143      18.149 -14.259  14.492  1.00 34.86           C  
ATOM     39  H   LEU A 143      21.780 -11.860  16.177  1.00 42.50           H  
ATOM     40  HA  LEU A 143      19.243 -11.253  17.198  1.00 31.90           H  
ATOM     41  HB3 LEU A 143      20.499 -13.431  15.562  1.00 37.04           H  
ATOM     42  HB2 LEU A 143      19.554 -12.049  15.031  1.00 37.04           H  
ATOM     43  HG  LEU A 143      18.471 -14.452  16.632  1.00 27.86           H  
ATOM     44 HD11 LEU A 143      16.215 -13.515  16.246  1.00 31.86           H  
ATOM     45 HD12 LEU A 143      17.184 -12.346  17.173  1.00 31.86           H  
ATOM     46 HD13 LEU A 143      16.918 -12.097  15.431  1.00 31.86           H  
ATOM     47 HD21 LEU A 143      17.249 -14.874  14.484  1.00 34.86           H  
ATOM     48 HD22 LEU A 143      18.046 -13.456  13.762  1.00 34.86           H  
ATOM     49 HD23 LEU A 143      19.011 -14.874  14.235  1.00 34.86           H  
ATOM     50  N   THR A 144      18.990 -12.319  19.416  1.00 25.31           N  
ATOM     51  CA  THR A 144      18.600 -12.925  20.709  1.00 24.06           C  
ATOM     52  C   THR A 144      17.251 -13.712  20.629  1.00 26.01           C  
ATOM     53  O   THR A 144      16.439 -13.493  19.714  1.00 31.34           O  
ATOM     54  CB  THR A 144      18.542 -11.747  21.785  1.00 25.98           C  
ATOM     55  CG2 THR A 144      19.610 -10.622  21.646  1.00 15.03           C  
ATOM     56  OG1 THR A 144      17.194 -11.249  22.070  1.00 35.13           O  
ATOM     57  H   THR A 144      18.630 -11.388  19.261  1.00 25.31           H  
ATOM     58  HA  THR A 144      19.383 -13.621  21.009  1.00 24.06           H  
ATOM     59  HB  THR A 144      18.824 -12.244  22.713  1.00 25.98           H  
ATOM     60 HG21 THR A 144      19.465  -9.883  22.434  1.00 15.03           H  
ATOM     61 HG22 THR A 144      20.607 -11.054  21.733  1.00 15.03           H  
ATOM     62 HG23 THR A 144      19.507 -10.140  20.674  1.00 15.03           H  
ATOM     63  HG1 THR A 144      17.243 -10.546  22.722  1.00 35.13           H  
ATOM     64  N   GLU A 145      17.079 -14.625  21.606  1.00 30.91           N  
ATOM     65  CA  GLU A 145      15.879 -15.451  21.862  1.00 38.14           C  
ATOM     66  C   GLU A 145      14.594 -14.536  21.826  1.00 36.03           C  
ATOM     67  O   GLU A 145      13.616 -14.920  21.075  1.00 37.22           O  
ATOM     68  CB  GLU A 145      15.869 -16.016  23.267  1.00 35.70           C  
ATOM     69  CG  GLU A 145      17.035 -17.082  23.530  1.00 42.64           C  
ATOM     70  CD  GLU A 145      17.039 -18.173  22.571  1.00 59.62           C  
ATOM     71  OE1 GLU A 145      16.018 -18.931  22.592  1.00 57.81           O  
ATOM     72  OE2 GLU A 145      18.067 -18.409  21.869  1.00 53.31           O1-
ATOM     73  H   GLU A 145      17.822 -14.805  22.266  1.00 30.91           H  
ATOM     74  HA  GLU A 145      15.800 -16.251  21.126  1.00 38.14           H  
ATOM     75  HB3 GLU A 145      14.903 -16.481  23.463  1.00 35.70           H  
ATOM     76  HB2 GLU A 145      15.955 -15.201  23.985  1.00 35.70           H  
ATOM     77  HG3 GLU A 145      16.936 -17.486  24.537  1.00 42.64           H  
ATOM     78  HG2 GLU A 145      18.000 -16.576  23.507  1.00 42.64           H  
ATOM     79  N   GLU A 146      14.556 -13.397  22.561  1.00 33.99           N  
ATOM     80  CA  GLU A 146      13.484 -12.374  22.567  1.00 32.30           C  
ATOM     81  C   GLU A 146      13.192 -11.746  21.213  1.00 39.66           C  
ATOM     82  O   GLU A 146      12.078 -11.782  20.735  1.00 43.52           O  
ATOM     83  CB  GLU A 146      13.885 -11.420  23.711  1.00 31.01           C  
ATOM     84  CG  GLU A 146      14.335 -11.932  25.122  1.00 41.38           C  
ATOM     85  CD  GLU A 146      15.644 -12.659  25.217  1.00 47.61           C  
ATOM     86  OE1 GLU A 146      16.456 -12.589  24.266  1.00 44.57           O  
ATOM     87  OE2 GLU A 146      15.751 -13.523  26.165  1.00 48.26           O1-
ATOM     88  H   GLU A 146      15.316 -13.175  23.188  1.00 33.99           H  
ATOM     89  HA  GLU A 146      12.571 -12.878  22.883  1.00 32.30           H  
ATOM     90  HB3 GLU A 146      13.093 -10.683  23.844  1.00 31.01           H  
ATOM     91  HB2 GLU A 146      14.635 -10.723  23.337  1.00 31.01           H  
ATOM     92  HG3 GLU A 146      13.548 -12.557  25.543  1.00 41.38           H  
ATOM     93  HG2 GLU A 146      14.339 -11.096  25.821  1.00 41.38           H  
ATOM     94  N   GLN A 147      14.266 -11.381  20.454  1.00 33.28           N  
ATOM     95  CA  GLN A 147      14.189 -10.977  19.072  1.00 28.94           C  
ATOM     96  C   GLN A 147      13.574 -12.113  18.116  1.00 33.19           C  
ATOM     97  O   GLN A 147      12.722 -11.754  17.334  1.00 40.80           O  
ATOM     98  CB  GLN A 147      15.565 -10.417  18.627  1.00 22.91           C  
ATOM     99  CG  GLN A 147      16.174  -9.216  19.426  1.00 20.42           C  
ATOM    100  CD  GLN A 147      17.421  -8.792  18.615  1.00 22.16           C  
ATOM    101  NE2 GLN A 147      18.027  -7.661  18.996  1.00 22.18           N  
ATOM    102  OE1 GLN A 147      17.859  -9.503  17.728  1.00 24.38           O  
ATOM    103  H   GLN A 147      15.192 -11.383  20.856  1.00 33.28           H  
ATOM    104  HA  GLN A 147      13.493 -10.139  19.037  1.00 28.94           H  
ATOM    105  HB3 GLN A 147      15.518 -10.155  17.570  1.00 22.91           H  
ATOM    106  HB2 GLN A 147      16.289 -11.231  18.600  1.00 22.91           H  
ATOM    107  HG3 GLN A 147      16.484  -9.559  20.413  1.00 20.42           H  
ATOM    108  HG2 GLN A 147      15.458  -8.394  19.444  1.00 20.42           H  
ATOM    109 HE22 GLN A 147      18.846  -7.336  18.502  1.00 22.18           H  
ATOM    110 HE21 GLN A 147      17.665  -7.133  19.777  1.00 22.18           H  
ATOM    111  N   ARG A 148      13.986 -13.340  18.212  1.00 31.35           N  
ATOM    112  CA  ARG A 148      13.329 -14.413  17.573  1.00 33.56           C  
ATOM    113  C   ARG A 148      11.827 -14.413  17.835  1.00 32.38           C  
ATOM    114  O   ARG A 148      11.089 -14.410  16.805  1.00 37.24           O  
ATOM    115  CB  ARG A 148      14.013 -15.732  17.904  1.00 35.38           C  
ATOM    116  CG  ARG A 148      13.927 -16.863  16.841  1.00 32.06           C  
ATOM    117  CD  ARG A 148      14.433 -18.207  17.301  1.00 32.44           C  
ATOM    118  NE  ARG A 148      15.845 -18.140  17.639  1.00 41.24           N  
ATOM    119  CZ  ARG A 148      16.405 -18.315  18.887  1.00 38.68           C  
ATOM    120  NH1 ARG A 148      15.622 -18.733  19.908  1.00 19.23           N  
ATOM    121  NH2 ARG A 148      17.699 -18.179  19.077  1.00 43.38           N1+
ATOM    122  H   ARG A 148      14.806 -13.556  18.760  1.00 31.35           H  
ATOM    123  HA  ARG A 148      13.456 -14.259  16.501  1.00 33.56           H  
ATOM    124  HB3 ARG A 148      13.632 -16.104  18.855  1.00 35.38           H  
ATOM    125  HB2 ARG A 148      15.060 -15.543  18.142  1.00 35.38           H  
ATOM    126  HG3 ARG A 148      14.471 -16.560  15.947  1.00 32.06           H  
ATOM    127  HG2 ARG A 148      12.896 -16.962  16.503  1.00 32.06           H  
ATOM    128  HD3 ARG A 148      14.284 -18.941  16.509  1.00 32.44           H  
ATOM    129  HD2 ARG A 148      13.866 -18.529  18.174  1.00 32.44           H  
ATOM    130  HE  ARG A 148      16.435 -17.942  16.844  1.00 41.24           H  
ATOM    131 HH12 ARG A 148      16.019 -18.865  20.827  1.00 19.23           H  
ATOM    132 HH11 ARG A 148      14.641 -18.913  19.751  1.00 19.23           H  
ATOM    133 HH22 ARG A 148      18.091 -18.311  19.999  1.00 43.38           H  
ATOM    134 HH21 ARG A 148      18.301 -17.942  18.301  1.00 43.38           H  
ATOM    135  N   MET A 149      11.365 -14.343  19.156  1.00 31.10           N  
ATOM    136  CA  MET A 149       9.949 -14.174  19.505  1.00 32.97           C  
ATOM    137  C   MET A 149       9.172 -13.060  18.817  1.00 36.56           C  
ATOM    138  O   MET A 149       8.095 -13.325  18.275  1.00 34.55           O  
ATOM    139  CB  MET A 149       9.837 -14.060  21.044  1.00 37.60           C  
ATOM    140  CG  MET A 149       8.414 -14.017  21.658  1.00 59.80           C  
ATOM    141  SD  MET A 149       8.260 -14.206  23.445  1.00 83.51           S  
ATOM    142  CE  MET A 149       9.289 -12.730  23.965  1.00 53.63           C  
ATOM    143  H   MET A 149      12.018 -14.410  19.924  1.00 31.10           H  
ATOM    144  HA  MET A 149       9.454 -15.106  19.231  1.00 32.97           H  
ATOM    145  HB3 MET A 149      10.398 -13.188  21.380  1.00 37.60           H  
ATOM    146  HB2 MET A 149      10.401 -14.871  21.505  1.00 37.60           H  
ATOM    147  HG3 MET A 149       7.789 -14.762  21.165  1.00 59.80           H  
ATOM    148  HG2 MET A 149       7.921 -13.094  21.353  1.00 59.80           H  
ATOM    149  HE1 MET A 149       9.317 -12.671  25.053  1.00 53.63           H  
ATOM    150  HE2 MET A 149      10.303 -12.840  23.581  1.00 53.63           H  
ATOM    151  HE3 MET A 149       8.846 -11.818  23.564  1.00 53.63           H  
ATOM    152  N   MET A 150       9.632 -11.763  18.833  1.00 34.82           N  
ATOM    153  CA  MET A 150       9.068 -10.658  18.056  1.00 31.77           C  
ATOM    154  C   MET A 150       8.878 -11.007  16.549  1.00 34.08           C  
ATOM    155  O   MET A 150       7.812 -10.836  16.038  1.00 30.66           O  
ATOM    156  CB  MET A 150       9.901  -9.408  18.197  1.00 34.04           C  
ATOM    157  CG  MET A 150      10.316  -8.856  19.530  1.00 38.20           C  
ATOM    158  SD  MET A 150      10.947  -7.081  19.605  1.00 45.42           S  
ATOM    159  CE  MET A 150       9.218  -6.341  19.586  1.00 32.26           C  
ATOM    160  H   MET A 150      10.419 -11.514  19.414  1.00 34.82           H  
ATOM    161  HA  MET A 150       8.082 -10.441  18.467  1.00 31.77           H  
ATOM    162  HB3 MET A 150       9.433  -8.610  17.620  1.00 34.04           H  
ATOM    163  HB2 MET A 150      10.787  -9.507  17.569  1.00 34.04           H  
ATOM    164  HG3 MET A 150      11.059  -9.518  19.974  1.00 38.20           H  
ATOM    165  HG2 MET A 150       9.494  -8.972  20.236  1.00 38.20           H  
ATOM    166  HE1 MET A 150       9.287  -5.254  19.624  1.00 32.26           H  
ATOM    167  HE2 MET A 150       8.704  -6.640  18.672  1.00 32.26           H  
ATOM    168  HE3 MET A 150       8.659  -6.699  20.451  1.00 32.26           H  
ATOM    169  N   ILE A 151       9.919 -11.381  15.861  1.00 31.41           N  
ATOM    170  CA  ILE A 151       9.911 -11.769  14.418  1.00 22.10           C  
ATOM    171  C   ILE A 151       8.897 -12.916  14.118  1.00 25.37           C  
ATOM    172  O   ILE A 151       8.072 -12.861  13.228  1.00 29.25           O  
ATOM    173  CB  ILE A 151      11.378 -12.144  13.837  1.00 22.66           C  
ATOM    174  CG1 ILE A 151      12.333 -10.907  13.996  1.00 26.15           C  
ATOM    175  CG2 ILE A 151      11.423 -12.827  12.338  1.00 22.43           C  
ATOM    176  CD1 ILE A 151      13.804 -11.328  14.032  1.00 30.06           C  
ATOM    177  H   ILE A 151      10.826 -11.426  16.302  1.00 31.41           H  
ATOM    178  HA  ILE A 151       9.569 -10.896  13.862  1.00 22.10           H  
ATOM    179  HB  ILE A 151      11.772 -12.903  14.513  1.00 22.66           H  
ATOM    180 HG13 ILE A 151      12.086 -10.374  14.914  1.00 26.15           H  
ATOM    181 HG12 ILE A 151      12.173 -10.217  13.168  1.00 26.15           H  
ATOM    182 HG21 ILE A 151      12.458 -13.031  12.062  1.00 22.43           H  
ATOM    183 HG22 ILE A 151      10.859 -13.760  12.346  1.00 22.43           H  
ATOM    184 HG23 ILE A 151      10.982 -12.143  11.613  1.00 22.43           H  
ATOM    185 HD11 ILE A 151      14.433 -10.445  14.143  1.00 30.06           H  
ATOM    186 HD12 ILE A 151      13.970 -11.999  14.875  1.00 30.06           H  
ATOM    187 HD13 ILE A 151      14.059 -11.840  13.104  1.00 30.06           H  
ATOM    188  N   ARG A 152       8.891 -13.946  14.983  1.00 28.25           N  
ATOM    189  CA  ARG A 152       8.026 -15.194  14.860  1.00 32.09           C  
ATOM    190  C   ARG A 152       6.531 -14.872  14.867  1.00 31.36           C  
ATOM    191  O   ARG A 152       5.769 -15.305  14.014  1.00 30.87           O  
ATOM    192  CB  ARG A 152       8.405 -16.123  15.959  1.00 32.97           C  
ATOM    193  CG  ARG A 152       7.515 -17.369  16.213  1.00 39.52           C  
ATOM    194  CD  ARG A 152       7.701 -18.557  15.302  1.00 47.04           C  
ATOM    195  NE  ARG A 152       7.100 -18.345  13.966  1.00 62.90           N  
ATOM    196  CZ  ARG A 152       7.769 -18.144  12.799  1.00 55.13           C  
ATOM    197  NH1 ARG A 152       9.102 -18.039  12.750  1.00 54.39           N  
ATOM    198  NH2 ARG A 152       7.032 -18.049  11.734  1.00 45.10           N1+
ATOM    199  H   ARG A 152       9.495 -13.929  15.793  1.00 28.25           H  
ATOM    200  HA  ARG A 152       8.263 -15.677  13.912  1.00 32.09           H  
ATOM    201  HB3 ARG A 152       8.500 -15.558  16.886  1.00 32.97           H  
ATOM    202  HB2 ARG A 152       9.436 -16.445  15.814  1.00 32.97           H  
ATOM    203  HG3 ARG A 152       6.467 -17.069  16.200  1.00 39.52           H  
ATOM    204  HG2 ARG A 152       7.635 -17.690  17.248  1.00 39.52           H  
ATOM    205  HD3 ARG A 152       7.258 -19.440  15.763  1.00 47.04           H  
ATOM    206  HD2 ARG A 152       8.765 -18.766  15.192  1.00 47.04           H  
ATOM    207  HE  ARG A 152       6.090 -18.360  13.973  1.00 62.90           H  
ATOM    208 HH12 ARG A 152       9.565 -17.890  11.865  1.00 54.39           H  
ATOM    209 HH11 ARG A 152       9.646 -18.109  13.598  1.00 54.39           H  
ATOM    210 HH22 ARG A 152       7.463 -17.899  10.833  1.00 45.10           H  
ATOM    211 HH21 ARG A 152       6.027 -18.125  11.807  1.00 45.10           H  
ATOM    212  N   GLU A 153       6.073 -14.075  15.863  1.00 34.50           N  
ATOM    213  CA  GLU A 153       4.683 -13.535  15.960  1.00 28.57           C  
ATOM    214  C   GLU A 153       4.266 -12.715  14.764  1.00 30.13           C  
ATOM    215  O   GLU A 153       3.130 -12.803  14.333  1.00 36.88           O  
ATOM    216  CB  GLU A 153       4.567 -12.777  17.297  1.00 26.20           C  
ATOM    217  CG  GLU A 153       3.110 -12.343  17.714  1.00 33.95           C  
ATOM    218  CD  GLU A 153       3.035 -11.713  19.058  1.00 40.63           C  
ATOM    219  OE1 GLU A 153       2.417 -10.637  19.127  1.00 48.35           O  
ATOM    220  OE2 GLU A 153       3.512 -12.380  19.993  1.00 38.31           O1-
ATOM    221  H   GLU A 153       6.689 -13.803  16.616  1.00 34.50           H  
ATOM    222  HA  GLU A 153       4.009 -14.390  16.015  1.00 28.57           H  
ATOM    223  HB3 GLU A 153       5.210 -11.898  17.269  1.00 26.20           H  
ATOM    224  HB2 GLU A 153       5.004 -13.381  18.092  1.00 26.20           H  
ATOM    225  HG3 GLU A 153       2.452 -13.211  17.684  1.00 33.95           H  
ATOM    226  HG2 GLU A 153       2.711 -11.655  16.969  1.00 33.95           H  
ATOM    227  N   LEU A 154       5.192 -11.872  14.287  1.00 30.18           N  
ATOM    228  CA  LEU A 154       4.908 -11.093  13.126  1.00 26.08           C  
ATOM    229  C   LEU A 154       4.690 -11.996  11.868  1.00 23.41           C  
ATOM    230  O   LEU A 154       3.627 -11.899  11.260  1.00 28.64           O  
ATOM    231  CB  LEU A 154       6.158 -10.241  12.914  1.00 19.72           C  
ATOM    232  CG  LEU A 154       6.374  -9.072  13.941  1.00 18.78           C  
ATOM    233  CD1 LEU A 154       7.824  -8.492  13.705  1.00 29.51           C  
ATOM    234  CD2 LEU A 154       5.230  -7.971  13.784  1.00 23.50           C  
ATOM    235  H   LEU A 154       6.086 -11.790  14.749  1.00 30.18           H  
ATOM    236  HA  LEU A 154       4.038 -10.459  13.296  1.00 26.08           H  
ATOM    237  HB3 LEU A 154       6.149  -9.834  11.903  1.00 19.72           H  
ATOM    238  HB2 LEU A 154       7.037 -10.886  12.913  1.00 19.72           H  
ATOM    239  HG  LEU A 154       6.324  -9.483  14.950  1.00 18.78           H  
ATOM    240 HD11 LEU A 154       8.008  -7.676  14.404  1.00 29.51           H  
ATOM    241 HD12 LEU A 154       8.561  -9.279  13.865  1.00 29.51           H  
ATOM    242 HD13 LEU A 154       7.905  -8.120  12.684  1.00 29.51           H  
ATOM    243 HD21 LEU A 154       5.396  -7.169  14.503  1.00 23.50           H  
ATOM    244 HD22 LEU A 154       5.254  -7.563  12.774  1.00 23.50           H  
ATOM    245 HD23 LEU A 154       4.258  -8.428  13.968  1.00 23.50           H  
ATOM    246  N   MET A 155       5.691 -12.885  11.562  1.00 24.60           N  
ATOM    247  CA  MET A 155       5.714 -13.933  10.505  1.00 26.41           C  
ATOM    248  C   MET A 155       4.435 -14.736  10.643  1.00 25.37           C  
ATOM    249  O   MET A 155       3.649 -14.841   9.669  1.00 26.36           O  
ATOM    250  CB  MET A 155       6.986 -14.819  10.591  1.00 24.09           C  
ATOM    251  CG  MET A 155       8.096 -13.978  10.043  1.00 21.46           C  
ATOM    252  SD  MET A 155       7.986 -13.574   8.286  1.00 24.36           S  
ATOM    253  CE  MET A 155       8.451 -15.113   7.462  1.00 30.62           C  
ATOM    254  H   MET A 155       6.553 -12.877  12.089  1.00 24.60           H  
ATOM    255  HA  MET A 155       5.705 -13.440   9.533  1.00 26.41           H  
ATOM    256  HB3 MET A 155       6.856 -15.700   9.963  1.00 24.09           H  
ATOM    257  HB2 MET A 155       7.193 -15.055  11.635  1.00 24.09           H  
ATOM    258  HG3 MET A 155       9.050 -14.468  10.240  1.00 21.46           H  
ATOM    259  HG2 MET A 155       8.167 -13.056  10.620  1.00 21.46           H  
ATOM    260  HE1 MET A 155       8.416 -14.972   6.382  1.00 30.62           H  
ATOM    261  HE2 MET A 155       9.462 -15.393   7.758  1.00 30.62           H  
ATOM    262  HE3 MET A 155       7.757 -15.903   7.748  1.00 30.62           H  
ATOM    263  N   ASP A 156       4.132 -15.299  11.861  1.00 29.12           N  
ATOM    264  CA  ASP A 156       2.854 -16.043  12.170  1.00 32.19           C  
ATOM    265  C   ASP A 156       1.531 -15.260  12.091  1.00 29.26           C  
ATOM    266  O   ASP A 156       0.445 -15.809  11.885  1.00 33.39           O  
ATOM    267  CB  ASP A 156       2.946 -16.758  13.561  1.00 38.89           C  
ATOM    268  CG  ASP A 156       3.931 -17.907  13.527  1.00 55.44           C  
ATOM    269  OD1 ASP A 156       4.381 -18.383  14.639  1.00 54.22           O  
ATOM    270  OD2 ASP A 156       4.339 -18.465  12.477  1.00 60.66           O1-
ATOM    271  H   ASP A 156       4.787 -15.230  12.626  1.00 29.12           H  
ATOM    272  HA  ASP A 156       2.780 -16.837  11.427  1.00 32.19           H  
ATOM    273  HB3 ASP A 156       1.962 -17.132  13.842  1.00 38.89           H  
ATOM    274  HB2 ASP A 156       3.254 -16.038  14.319  1.00 38.89           H  
ATOM    275  N   ALA A 157       1.535 -13.929  12.246  1.00 24.37           N  
ATOM    276  CA  ALA A 157       0.405 -13.032  11.985  1.00 24.55           C  
ATOM    277  C   ALA A 157       0.302 -12.909  10.473  1.00 23.94           C  
ATOM    278  O   ALA A 157      -0.797 -13.091   9.937  1.00 19.50           O  
ATOM    279  CB  ALA A 157       0.608 -11.618  12.608  1.00 27.15           C  
ATOM    280  H   ALA A 157       2.369 -13.461  12.569  1.00 24.37           H  
ATOM    281  HA  ALA A 157      -0.510 -13.475  12.378  1.00 24.55           H  
ATOM    282  HB1 ALA A 157      -0.258 -10.994  12.385  1.00 27.15           H  
ATOM    283  HB2 ALA A 157       0.721 -11.709  13.688  1.00 27.15           H  
ATOM    284  HB3 ALA A 157       1.503 -11.160  12.187  1.00 27.15           H  
ATOM    285  N   GLN A 158       1.440 -12.629   9.813  1.00 21.83           N  
ATOM    286  CA  GLN A 158       1.477 -12.249   8.427  1.00 18.64           C  
ATOM    287  C   GLN A 158       1.186 -13.465   7.482  1.00 18.35           C  
ATOM    288  O   GLN A 158       0.149 -13.425   6.831  1.00 19.19           O  
ATOM    289  CB  GLN A 158       2.874 -11.580   8.188  1.00 19.64           C  
ATOM    290  CG  GLN A 158       3.292 -11.167   6.747  1.00 18.81           C  
ATOM    291  CD  GLN A 158       2.109 -10.760   5.830  1.00 19.99           C  
ATOM    292  NE2 GLN A 158       1.898 -11.342   4.647  1.00 17.57           N  
ATOM    293  OE1 GLN A 158       1.369  -9.850   6.254  1.00 21.70           O  
ATOM    294  H   GLN A 158       2.328 -12.681  10.292  1.00 21.83           H  
ATOM    295  HA  GLN A 158       0.706 -11.496   8.260  1.00 18.64           H  
ATOM    296  HB3 GLN A 158       3.650 -12.217   8.613  1.00 19.64           H  
ATOM    297  HB2 GLN A 158       2.971 -10.717   8.847  1.00 19.64           H  
ATOM    298  HG3 GLN A 158       3.844 -11.984   6.283  1.00 18.81           H  
ATOM    299  HG2 GLN A 158       4.007 -10.346   6.800  1.00 18.81           H  
ATOM    300 HE22 GLN A 158       1.118 -11.053   4.074  1.00 17.57           H  
ATOM    301 HE21 GLN A 158       2.518 -12.071   4.325  1.00 17.57           H  
ATOM    302  N   MET A 159       2.049 -14.462   7.563  1.00 22.42           N  
ATOM    303  CA  MET A 159       2.146 -15.598   6.639  1.00 26.44           C  
ATOM    304  C   MET A 159       0.981 -16.587   6.839  1.00 24.62           C  
ATOM    305  O   MET A 159       0.997 -17.521   6.017  1.00 18.89           O  
ATOM    306  CB  MET A 159       3.611 -16.250   6.771  1.00 26.57           C  
ATOM    307  CG  MET A 159       4.744 -15.199   6.541  1.00 36.59           C  
ATOM    308  SD  MET A 159       4.969 -14.501   4.917  1.00 90.59           S  
ATOM    309  CE  MET A 159       5.147 -15.933   3.782  1.00 66.47           C  
ATOM    310  H   MET A 159       2.724 -14.486   8.314  1.00 22.42           H  
ATOM    311  HA  MET A 159       2.060 -15.199   5.628  1.00 26.44           H  
ATOM    312  HB3 MET A 159       3.714 -17.059   6.048  1.00 26.57           H  
ATOM    313  HB2 MET A 159       3.723 -16.693   7.761  1.00 26.57           H  
ATOM    314  HG3 MET A 159       5.691 -15.617   6.882  1.00 36.59           H  
ATOM    315  HG2 MET A 159       4.630 -14.390   7.263  1.00 36.59           H  
ATOM    316  HE1 MET A 159       5.289 -15.574   2.763  1.00 66.47           H  
ATOM    317  HE2 MET A 159       6.010 -16.529   4.080  1.00 66.47           H  
ATOM    318  HE3 MET A 159       4.248 -16.548   3.828  1.00 66.47           H  
ATOM    319  N   LYS A 160       0.044 -16.342   7.744  1.00 26.07           N  
ATOM    320  CA  LYS A 160      -1.175 -17.098   8.133  1.00 29.05           C  
ATOM    321  C   LYS A 160      -2.409 -16.287   7.889  1.00 27.54           C  
ATOM    322  O   LYS A 160      -3.541 -16.775   7.822  1.00 29.95           O  
ATOM    323  CB  LYS A 160      -1.127 -17.526   9.576  1.00 32.61           C  
ATOM    324  CG  LYS A 160       0.080 -18.422   9.988  1.00 31.35           C  
ATOM    325  CD  LYS A 160      -0.007 -19.047  11.359  1.00 36.36           C  
ATOM    326  CE  LYS A 160       1.204 -19.895  11.779  1.00 32.83           C  
ATOM    327  NZ  LYS A 160       1.625 -20.934  10.832  1.00 35.78           N1+
ATOM    328  H   LYS A 160       0.097 -15.510   8.313  1.00 26.07           H  
ATOM    329  HA  LYS A 160      -1.230 -17.994   7.515  1.00 29.05           H  
ATOM    330  HB3 LYS A 160      -2.056 -18.036   9.831  1.00 32.61           H  
ATOM    331  HB2 LYS A 160      -1.153 -16.643  10.214  1.00 32.61           H  
ATOM    332  HG3 LYS A 160       1.000 -17.842   9.914  1.00 31.35           H  
ATOM    333  HG2 LYS A 160       0.217 -19.206   9.243  1.00 31.35           H  
ATOM    334  HD3 LYS A 160      -0.910 -19.654  11.421  1.00 36.36           H  
ATOM    335  HD2 LYS A 160      -0.174 -18.266  12.101  1.00 36.36           H  
ATOM    336  HE3 LYS A 160       1.004 -20.352  12.748  1.00 32.83           H  
ATOM    337  HE2 LYS A 160       2.047 -19.238  11.990  1.00 32.83           H  
ATOM    338  HZ1 LYS A 160       2.423 -21.427  11.206  1.00 35.78           H  
ATOM    339  HZ2 LYS A 160       0.866 -21.584  10.686  1.00 35.78           H  
ATOM    340  HZ3 LYS A 160       1.876 -20.506   9.952  1.00 35.78           H  
ATOM    341  N   THR A 161      -2.370 -14.985   7.867  1.00 27.34           N  
ATOM    342  CA  THR A 161      -3.303 -14.116   7.282  1.00 20.44           C  
ATOM    343  C   THR A 161      -3.286 -14.173   5.728  1.00 23.44           C  
ATOM    344  O   THR A 161      -4.359 -14.288   5.108  1.00 25.34           O  
ATOM    345  CB  THR A 161      -3.167 -12.720   7.923  1.00 19.47           C  
ATOM    346  CG2 THR A 161      -3.988 -11.559   7.303  1.00 22.10           C  
ATOM    347  OG1 THR A 161      -3.565 -12.747   9.248  1.00 22.78           O  
ATOM    348  H   THR A 161      -1.603 -14.495   8.306  1.00 27.34           H  
ATOM    349  HA  THR A 161      -4.283 -14.487   7.582  1.00 20.44           H  
ATOM    350  HB  THR A 161      -2.114 -12.439   7.895  1.00 19.47           H  
ATOM    351 HG21 THR A 161      -3.793 -10.640   7.855  1.00 22.10           H  
ATOM    352 HG22 THR A 161      -3.698 -11.424   6.261  1.00 22.10           H  
ATOM    353 HG23 THR A 161      -5.051 -11.796   7.356  1.00 22.10           H  
ATOM    354  HG1 THR A 161      -3.473 -11.870   9.628  1.00 22.78           H  
ATOM    355  N   PHE A 162      -2.121 -13.877   5.190  1.00 18.35           N  
ATOM    356  CA  PHE A 162      -1.989 -13.684   3.693  1.00 18.41           C  
ATOM    357  C   PHE A 162      -1.545 -15.007   3.085  1.00 24.19           C  
ATOM    358  O   PHE A 162      -0.508 -15.551   3.458  1.00 27.23           O  
ATOM    359  CB  PHE A 162      -0.902 -12.631   3.538  1.00 20.04           C  
ATOM    360  CG  PHE A 162      -1.466 -11.239   3.815  1.00 18.63           C  
ATOM    361  CD1 PHE A 162      -1.440 -10.604   5.108  1.00 17.69           C  
ATOM    362  CD2 PHE A 162      -2.097 -10.553   2.790  1.00 23.67           C  
ATOM    363  CE1 PHE A 162      -2.074  -9.352   5.275  1.00 20.43           C  
ATOM    364  CE2 PHE A 162      -2.661  -9.288   3.011  1.00 16.40           C  
ATOM    365  CZ  PHE A 162      -2.595  -8.689   4.239  1.00 15.31           C  
ATOM    366  H   PHE A 162      -1.305 -13.777   5.776  1.00 18.35           H  
ATOM    367  HA  PHE A 162      -2.929 -13.346   3.256  1.00 18.41           H  
ATOM    368  HB3 PHE A 162      -0.504 -12.666   2.524  1.00 20.04           H  
ATOM    369  HB2 PHE A 162      -0.092 -12.840   4.237  1.00 20.04           H  
ATOM    370  HD1 PHE A 162      -0.940 -11.085   5.936  1.00 17.69           H  
ATOM    371  HD2 PHE A 162      -2.159 -10.992   1.805  1.00 23.67           H  
ATOM    372  HE1 PHE A 162      -2.146  -8.910   6.258  1.00 20.43           H  
ATOM    373  HE2 PHE A 162      -3.158  -8.770   2.204  1.00 16.40           H  
ATOM    374  HZ  PHE A 162      -2.963  -7.682   4.372  1.00 15.31           H  
ATOM    375  N   ASP A 163      -2.343 -15.532   2.199  1.00 34.39           N  
ATOM    376  CA  ASP A 163      -2.383 -16.887   1.772  1.00 38.71           C  
ATOM    377  C   ASP A 163      -1.356 -17.040   0.652  1.00 34.53           C  
ATOM    378  O   ASP A 163      -1.037 -16.089  -0.064  1.00 31.51           O  
ATOM    379  CB  ASP A 163      -3.734 -17.455   1.316  1.00 35.04           C  
ATOM    380  CG  ASP A 163      -4.429 -16.589   0.362  1.00 41.30           C  
ATOM    381  OD1 ASP A 163      -4.712 -15.448   0.727  1.00 40.60           O  
ATOM    382  OD2 ASP A 163      -4.707 -17.135  -0.782  1.00 37.84           O1-
ATOM    383  H   ASP A 163      -3.029 -14.956   1.733  1.00 34.39           H  
ATOM    384  HA  ASP A 163      -2.042 -17.498   2.608  1.00 38.71           H  
ATOM    385  HB3 ASP A 163      -4.370 -17.619   2.186  1.00 35.04           H  
ATOM    386  HB2 ASP A 163      -3.581 -18.437   0.869  1.00 35.04           H  
ATOM    387  N   THR A 164      -0.787 -18.205   0.478  1.00 28.64           N  
ATOM    388  CA  THR A 164       0.151 -18.551  -0.576  1.00 27.80           C  
ATOM    389  C   THR A 164      -0.623 -18.564  -1.998  1.00 35.73           C  
ATOM    390  O   THR A 164      -0.135 -18.205  -3.108  1.00 37.14           O  
ATOM    391  CB  THR A 164       0.834 -19.948  -0.304  1.00 28.68           C  
ATOM    392  CG2 THR A 164       1.550 -19.906   1.082  1.00 29.84           C  
ATOM    393  OG1 THR A 164       0.082 -21.093  -0.496  1.00 39.48           O  
ATOM    394  H   THR A 164      -0.989 -18.965   1.112  1.00 28.64           H  
ATOM    395  HA  THR A 164       0.928 -17.787  -0.612  1.00 27.80           H  
ATOM    396  HB  THR A 164       1.640 -20.015  -1.035  1.00 28.68           H  
ATOM    397 HG21 THR A 164       2.024 -20.868   1.276  1.00 29.84           H  
ATOM    398 HG22 THR A 164       2.308 -19.123   1.076  1.00 29.84           H  
ATOM    399 HG23 THR A 164       0.819 -19.698   1.863  1.00 29.84           H  
ATOM    400  HG1 THR A 164       0.617 -21.865  -0.296  1.00 39.48           H  
ATOM    401  N   THR A 165      -1.983 -18.807  -1.987  1.00 37.05           N  
ATOM    402  CA  THR A 165      -2.840 -18.799  -3.239  1.00 29.63           C  
ATOM    403  C   THR A 165      -3.228 -17.383  -3.764  1.00 29.36           C  
ATOM    404  O   THR A 165      -3.761 -17.277  -4.857  1.00 23.66           O  
ATOM    405  CB  THR A 165      -4.213 -19.604  -2.867  1.00 37.90           C  
ATOM    406  CG2 THR A 165      -4.016 -21.101  -3.170  1.00 23.68           C  
ATOM    407  OG1 THR A 165      -4.419 -19.525  -1.466  1.00 40.41           O  
ATOM    408  H   THR A 165      -2.454 -19.002  -1.115  1.00 37.05           H  
ATOM    409  HA  THR A 165      -2.317 -19.338  -4.029  1.00 29.63           H  
ATOM    410  HB  THR A 165      -5.066 -19.201  -3.413  1.00 37.90           H  
ATOM    411 HG21 THR A 165      -4.928 -21.645  -2.924  1.00 23.68           H  
ATOM    412 HG22 THR A 165      -3.790 -21.231  -4.228  1.00 23.68           H  
ATOM    413 HG23 THR A 165      -3.191 -21.488  -2.572  1.00 23.68           H  
ATOM    414  HG1 THR A 165      -5.223 -19.994  -1.233  1.00 40.41           H  
ATOM    415  N   PHE A 166      -2.995 -16.328  -2.998  1.00 31.99           N  
ATOM    416  CA  PHE A 166      -3.340 -14.955  -3.346  1.00 28.18           C  
ATOM    417  C   PHE A 166      -4.844 -14.749  -3.581  1.00 33.02           C  
ATOM    418  O   PHE A 166      -5.267 -13.971  -4.413  1.00 41.49           O  
ATOM    419  CB  PHE A 166      -2.381 -14.487  -4.457  1.00 25.10           C  
ATOM    420  CG  PHE A 166      -0.939 -14.324  -3.898  1.00 32.03           C  
ATOM    421  CD1 PHE A 166      -0.107 -15.421  -3.982  1.00 29.10           C  
ATOM    422  CD2 PHE A 166      -0.445 -13.116  -3.298  1.00 32.27           C  
ATOM    423  CE1 PHE A 166       1.159 -15.380  -3.424  1.00 26.83           C  
ATOM    424  CE2 PHE A 166       0.835 -13.053  -2.782  1.00 30.08           C  
ATOM    425  CZ  PHE A 166       1.602 -14.177  -2.776  1.00 26.58           C  
ATOM    426  H   PHE A 166      -2.547 -16.445  -2.100  1.00 31.99           H  
ATOM    427  HA  PHE A 166      -3.092 -14.356  -2.469  1.00 28.18           H  
ATOM    428  HB3 PHE A 166      -2.726 -13.533  -4.856  1.00 25.10           H  
ATOM    429  HB2 PHE A 166      -2.377 -15.219  -5.265  1.00 25.10           H  
ATOM    430  HD1 PHE A 166      -0.443 -16.316  -4.485  1.00 29.10           H  
ATOM    431  HD2 PHE A 166      -1.077 -12.241  -3.246  1.00 32.27           H  
ATOM    432  HE1 PHE A 166       1.802 -16.246  -3.479  1.00 26.83           H  
ATOM    433  HE2 PHE A 166       1.214 -12.121  -2.391  1.00 30.08           H  
ATOM    434  HZ  PHE A 166       2.558 -14.155  -2.273  1.00 26.58           H  
ATOM    435  N   SER A 167      -5.641 -15.492  -2.784  1.00 32.18           N  
ATOM    436  CA  SER A 167      -7.062 -15.346  -2.688  1.00 34.37           C  
ATOM    437  C   SER A 167      -7.579 -14.143  -1.834  1.00 33.29           C  
ATOM    438  O   SER A 167      -8.819 -14.006  -1.609  1.00 37.04           O  
ATOM    439  CB  SER A 167      -7.666 -16.722  -2.457  1.00 31.46           C  
ATOM    440  OG  SER A 167      -7.315 -17.196  -1.225  1.00 42.84           O  
ATOM    441  H   SER A 167      -5.241 -16.212  -2.200  1.00 32.18           H  
ATOM    442  HA  SER A 167      -7.367 -15.095  -3.704  1.00 34.37           H  
ATOM    443  HB3 SER A 167      -7.310 -17.408  -3.225  1.00 31.46           H  
ATOM    444  HB2 SER A 167      -8.752 -16.658  -2.525  1.00 31.46           H  
ATOM    445  HG  SER A 167      -7.703 -18.064  -1.093  1.00 42.84           H  
ATOM    446  N   HIS A 168      -6.649 -13.233  -1.379  1.00 29.38           N  
ATOM    447  CA  HIS A 168      -7.051 -11.859  -0.939  1.00 27.72           C  
ATOM    448  C   HIS A 168      -7.321 -11.065  -2.246  1.00 28.28           C  
ATOM    449  O   HIS A 168      -8.073 -10.113  -2.149  1.00 23.17           O  
ATOM    450  CB  HIS A 168      -5.984 -11.181  -0.077  1.00 32.21           C  
ATOM    451  CG  HIS A 168      -4.516 -11.630  -0.176  1.00 46.11           C  
ATOM    452  CD2 HIS A 168      -3.456 -10.853  -0.564  1.00 55.70           C  
ATOM    453  ND1 HIS A 168      -4.015 -12.927   0.085  1.00 48.87           N  
ATOM    454  CE1 HIS A 168      -2.752 -12.887  -0.363  1.00 46.00           C  
ATOM    455  NE2 HIS A 168      -2.356 -11.699  -0.761  1.00 55.11           N  
ATOM    456  H   HIS A 168      -5.672 -13.487  -1.337  1.00 29.38           H  
ATOM    457  HA  HIS A 168      -7.977 -11.927  -0.368  1.00 27.72           H  
ATOM    458  HB3 HIS A 168      -6.296 -11.218   0.967  1.00 32.21           H  
ATOM    459  HB2 HIS A 168      -6.036 -10.103  -0.232  1.00 32.21           H  
ATOM    460  HD2 HIS A 168      -3.578  -9.784  -0.664  1.00 55.70           H  
ATOM    461  HD1 HIS A 168      -4.608 -13.619   0.520  1.00 48.87           H  
ATOM    462  HE1 HIS A 168      -2.154 -13.786  -0.374  1.00 46.00           H  
ATOM    463  N   PHE A 169      -6.732 -11.403  -3.422  1.00 28.22           N  
ATOM    464  CA  PHE A 169      -6.966 -10.553  -4.645  1.00 19.21           C  
ATOM    465  C   PHE A 169      -7.978 -11.399  -5.467  1.00 21.17           C  
ATOM    466  O   PHE A 169      -7.620 -12.091  -6.436  1.00 19.28           O  
ATOM    467  CB  PHE A 169      -5.552 -10.412  -5.422  1.00 16.86           C  
ATOM    468  CG  PHE A 169      -4.414  -9.698  -4.738  1.00 16.41           C  
ATOM    469  CD1 PHE A 169      -4.484  -8.304  -4.594  1.00 13.30           C  
ATOM    470  CD2 PHE A 169      -3.285 -10.431  -4.055  1.00 14.86           C  
ATOM    471  CE1 PHE A 169      -3.400  -7.610  -4.000  1.00 18.45           C  
ATOM    472  CE2 PHE A 169      -2.139  -9.713  -3.528  1.00 12.67           C  
ATOM    473  CZ  PHE A 169      -2.338  -8.368  -3.440  1.00 17.10           C  
ATOM    474  H   PHE A 169      -6.141 -12.220  -3.474  1.00 28.22           H  
ATOM    475  HA  PHE A 169      -7.378  -9.579  -4.383  1.00 19.21           H  
ATOM    476  HB3 PHE A 169      -5.725  -9.954  -6.396  1.00 16.86           H  
ATOM    477  HB2 PHE A 169      -5.216 -11.402  -5.732  1.00 16.86           H  
ATOM    478  HD1 PHE A 169      -5.358  -7.769  -4.934  1.00 13.30           H  
ATOM    479  HD2 PHE A 169      -3.323 -11.505  -3.953  1.00 14.86           H  
ATOM    480  HE1 PHE A 169      -3.396  -6.530  -3.981  1.00 18.45           H  
ATOM    481  HE2 PHE A 169      -1.245 -10.252  -3.251  1.00 12.67           H  
ATOM    482  HZ  PHE A 169      -1.567  -7.875  -2.866  1.00 17.10           H  
ATOM    483  N   LYS A 170      -9.239 -11.441  -4.993  1.00 29.48           N  
ATOM    484  CA  LYS A 170     -10.221 -12.343  -5.544  1.00 33.61           C  
ATOM    485  C   LYS A 170     -11.587 -11.722  -5.185  1.00 39.97           C  
ATOM    486  O   LYS A 170     -11.861 -11.404  -3.993  1.00 39.81           O  
ATOM    487  CB  LYS A 170     -10.123 -13.728  -4.886  1.00 35.59           C  
ATOM    488  CG  LYS A 170     -10.914 -14.900  -5.377  1.00 35.54           C  
ATOM    489  CD  LYS A 170     -10.079 -16.153  -5.780  1.00 35.46           C  
ATOM    490  CE  LYS A 170     -11.002 -17.098  -6.557  1.00 33.82           C  
ATOM    491  NZ  LYS A 170     -10.465 -18.478  -6.567  1.00 31.57           N1+
ATOM    492  H   LYS A 170      -9.514 -10.832  -4.236  1.00 29.48           H  
ATOM    493  HA  LYS A 170     -10.107 -12.422  -6.625  1.00 33.61           H  
ATOM    494  HB3 LYS A 170     -10.288 -13.619  -3.814  1.00 35.59           H  
ATOM    495  HB2 LYS A 170      -9.073 -14.014  -4.828  1.00 35.59           H  
ATOM    496  HG3 LYS A 170     -11.529 -14.591  -6.222  1.00 35.54           H  
ATOM    497  HG2 LYS A 170     -11.646 -15.183  -4.620  1.00 35.54           H  
ATOM    498  HD3 LYS A 170      -9.720 -16.654  -4.881  1.00 35.46           H  
ATOM    499  HD2 LYS A 170      -9.251 -15.847  -6.420  1.00 35.46           H  
ATOM    500  HE3 LYS A 170     -11.106 -16.742  -7.582  1.00 33.82           H  
ATOM    501  HE2 LYS A 170     -11.991 -17.097  -6.099  1.00 33.82           H  
ATOM    502  HZ1 LYS A 170     -11.090 -19.079  -7.084  1.00 31.57           H  
ATOM    503  HZ2 LYS A 170      -9.555 -18.483  -7.005  1.00 31.57           H  
ATOM    504  HZ3 LYS A 170     -10.383 -18.815  -5.618  1.00 31.57           H  
ATOM    505  N   ASN A 171     -12.583 -11.822  -6.133  1.00 36.39           N  
ATOM    506  CA  ASN A 171     -14.034 -11.467  -5.932  1.00 33.81           C  
ATOM    507  C   ASN A 171     -14.233  -9.970  -5.700  1.00 32.56           C  
ATOM    508  O   ASN A 171     -15.021  -9.522  -4.838  1.00 36.93           O  
ATOM    509  CB  ASN A 171     -14.741 -12.254  -4.762  1.00 42.18           C  
ATOM    510  CG  ASN A 171     -15.022 -13.640  -5.203  1.00 45.57           C  
ATOM    511  ND2 ASN A 171     -14.529 -14.623  -4.456  1.00 46.69           N  
ATOM    512  OD1 ASN A 171     -15.496 -13.914  -6.257  1.00 42.78           O  
ATOM    513  H   ASN A 171     -12.366 -12.159  -7.060  1.00 36.39           H  
ATOM    514  HA  ASN A 171     -14.558 -11.722  -6.853  1.00 33.81           H  
ATOM    515  HB3 ASN A 171     -15.677 -11.758  -4.505  1.00 42.18           H  
ATOM    516  HB2 ASN A 171     -14.086 -12.276  -3.891  1.00 42.18           H  
ATOM    517 HD22 ASN A 171     -14.693 -15.585  -4.715  1.00 46.69           H  
ATOM    518 HD21 ASN A 171     -13.990 -14.408  -3.629  1.00 46.69           H  
ATOM    519  N   PHE A 172     -13.398  -9.217  -6.360  1.00 31.27           N  
ATOM    520  CA  PHE A 172     -13.656  -7.888  -6.776  1.00 23.36           C  
ATOM    521  C   PHE A 172     -14.890  -7.707  -7.644  1.00 28.15           C  
ATOM    522  O   PHE A 172     -15.285  -8.618  -8.336  1.00 29.04           O  
ATOM    523  CB  PHE A 172     -12.407  -7.405  -7.613  1.00 18.72           C  
ATOM    524  CG  PHE A 172     -11.820  -8.391  -8.526  1.00 16.08           C  
ATOM    525  CD1 PHE A 172     -10.624  -9.090  -8.110  1.00 24.89           C  
ATOM    526  CD2 PHE A 172     -12.388  -8.588  -9.831  1.00 20.54           C  
ATOM    527  CE1 PHE A 172      -9.974  -9.856  -9.069  1.00 15.55           C  
ATOM    528  CE2 PHE A 172     -11.736  -9.500 -10.701  1.00 20.92           C  
ATOM    529  CZ  PHE A 172     -10.470  -9.977 -10.404  1.00 16.69           C  
ATOM    530  H   PHE A 172     -12.487  -9.574  -6.612  1.00 31.27           H  
ATOM    531  HA  PHE A 172     -13.752  -7.256  -5.893  1.00 23.36           H  
ATOM    532  HB3 PHE A 172     -11.637  -7.042  -6.932  1.00 18.72           H  
ATOM    533  HB2 PHE A 172     -12.675  -6.510  -8.175  1.00 18.72           H  
ATOM    534  HD1 PHE A 172     -10.274  -9.003  -7.092  1.00 24.89           H  
ATOM    535  HD2 PHE A 172     -13.280  -8.051 -10.119  1.00 20.54           H  
ATOM    536  HE1 PHE A 172      -9.066 -10.382  -8.815  1.00 15.55           H  
ATOM    537  HE2 PHE A 172     -12.227  -9.829 -11.605  1.00 20.92           H  
ATOM    538  HZ  PHE A 172      -9.859 -10.436 -11.167  1.00 16.69           H  
ATOM    539  N   ARG A 173     -15.387  -6.492  -7.763  1.00 29.59           N  
ATOM    540  CA  ARG A 173     -16.402  -6.060  -8.788  1.00 23.43           C  
ATOM    541  C   ARG A 173     -15.713  -5.978 -10.112  1.00 30.30           C  
ATOM    542  O   ARG A 173     -14.594  -5.497 -10.277  1.00 37.29           O  
ATOM    543  CB  ARG A 173     -16.997  -4.761  -8.327  1.00 19.85           C  
ATOM    544  CG  ARG A 173     -17.933  -4.932  -7.148  1.00 21.15           C  
ATOM    545  CD  ARG A 173     -18.443  -3.585  -6.597  1.00 21.74           C  
ATOM    546  NE  ARG A 173     -17.320  -3.025  -5.823  1.00 31.40           N  
ATOM    547  CZ  ARG A 173     -17.178  -1.790  -5.323  1.00 35.36           C  
ATOM    548  NH1 ARG A 173     -18.065  -0.853  -5.707  1.00 37.82           N  
ATOM    549  NH2 ARG A 173     -16.175  -1.416  -4.583  1.00 25.39           N1+
ATOM    550  H   ARG A 173     -15.088  -5.760  -7.134  1.00 29.59           H  
ATOM    551  HA  ARG A 173     -17.190  -6.811  -8.845  1.00 23.43           H  
ATOM    552  HB3 ARG A 173     -17.536  -4.296  -9.153  1.00 19.85           H  
ATOM    553  HB2 ARG A 173     -16.197  -4.072  -8.057  1.00 19.85           H  
ATOM    554  HG3 ARG A 173     -17.421  -5.477  -6.355  1.00 21.15           H  
ATOM    555  HG2 ARG A 173     -18.783  -5.547  -7.446  1.00 21.15           H  
ATOM    556  HD3 ARG A 173     -19.288  -3.763  -5.932  1.00 21.74           H  
ATOM    557  HD2 ARG A 173     -18.677  -2.920  -7.428  1.00 21.74           H  
ATOM    558  HE  ARG A 173     -16.593  -3.712  -5.685  1.00 31.40           H  
ATOM    559 HH12 ARG A 173     -17.990   0.089  -5.351  1.00 37.82           H  
ATOM    560 HH11 ARG A 173     -18.805  -1.092  -6.351  1.00 37.82           H  
ATOM    561 HH22 ARG A 173     -16.128  -0.468  -4.237  1.00 25.39           H  
ATOM    562 HH21 ARG A 173     -15.443  -2.074  -4.354  1.00 25.39           H  
ATOM    563  N   LEU A 174     -16.359  -6.509 -11.214  1.00 30.64           N  
ATOM    564  CA  LEU A 174     -15.872  -6.626 -12.646  1.00 25.79           C  
ATOM    565  C   LEU A 174     -15.765  -5.190 -13.273  1.00 29.62           C  
ATOM    566  O   LEU A 174     -16.752  -4.493 -13.328  1.00 35.51           O  
ATOM    567  CB  LEU A 174     -16.927  -7.508 -13.422  1.00 30.37           C  
ATOM    568  CG  LEU A 174     -17.092  -8.937 -12.854  1.00 23.03           C  
ATOM    569  CD1 LEU A 174     -18.357  -9.560 -13.488  1.00 14.19           C  
ATOM    570  CD2 LEU A 174     -15.732  -9.758 -13.137  1.00 22.44           C  
ATOM    571  H   LEU A 174     -17.290  -6.889 -11.119  1.00 30.64           H  
ATOM    572  HA  LEU A 174     -14.897  -7.112 -12.667  1.00 25.79           H  
ATOM    573  HB3 LEU A 174     -16.645  -7.567 -14.473  1.00 30.37           H  
ATOM    574  HB2 LEU A 174     -17.893  -7.003 -13.417  1.00 30.37           H  
ATOM    575  HG  LEU A 174     -17.240  -8.869 -11.776  1.00 23.03           H  
ATOM    576 HD11 LEU A 174     -18.497 -10.570 -13.104  1.00 14.19           H  
ATOM    577 HD12 LEU A 174     -19.227  -8.953 -13.237  1.00 14.19           H  
ATOM    578 HD13 LEU A 174     -18.241  -9.597 -14.571  1.00 14.19           H  
ATOM    579 HD21 LEU A 174     -15.829 -10.770 -12.743  1.00 22.44           H  
ATOM    580 HD22 LEU A 174     -15.551  -9.803 -14.211  1.00 22.44           H  
ATOM    581 HD23 LEU A 174     -14.896  -9.257 -12.648  1.00 22.44           H  
ATOM    582  N   PRO A 175     -14.542  -4.710 -13.675  1.00 25.64           N  
ATOM    583  CA  PRO A 175     -14.296  -3.295 -14.071  1.00 31.57           C  
ATOM    584  C   PRO A 175     -14.916  -2.891 -15.387  1.00 41.47           C  
ATOM    585  O   PRO A 175     -15.332  -1.788 -15.548  1.00 39.17           O  
ATOM    586  CB  PRO A 175     -12.828  -3.144 -13.847  1.00 25.95           C  
ATOM    587  CG  PRO A 175     -12.317  -4.517 -14.174  1.00 29.00           C  
ATOM    588  CD  PRO A 175     -13.319  -5.424 -13.528  1.00 32.24           C  
ATOM    589  HA  PRO A 175     -14.780  -2.682 -13.311  1.00 31.57           H  
ATOM    590  HB3 PRO A 175     -12.646  -2.935 -12.793  1.00 25.95           H  
ATOM    591  HB2 PRO A 175     -12.427  -2.431 -14.567  1.00 25.95           H  
ATOM    592  HG3 PRO A 175     -11.345  -4.661 -13.703  1.00 29.00           H  
ATOM    593  HG2 PRO A 175     -12.343  -4.663 -15.254  1.00 29.00           H  
ATOM    594  HD2 PRO A 175     -13.376  -6.356 -14.091  1.00 32.24           H  
ATOM    595  HD3 PRO A 175     -13.085  -5.522 -12.468  1.00 32.24           H  
ATOM    596  N   GLY A 176     -15.195  -3.879 -16.250  1.00 45.50           N  
ATOM    597  CA  GLY A 176     -15.857  -3.734 -17.563  1.00 42.06           C  
ATOM    598  C   GLY A 176     -17.324  -3.396 -17.389  1.00 41.17           C  
ATOM    599  O   GLY A 176     -17.917  -2.683 -18.227  1.00 39.94           O  
ATOM    600  H   GLY A 176     -14.947  -4.832 -16.024  1.00 45.50           H  
ATOM    601  HA3 GLY A 176     -15.763  -4.665 -18.122  1.00 42.06           H  
ATOM    602  HA2 GLY A 176     -15.367  -2.943 -18.131  1.00 42.06           H  
ATOM    603  N   VAL A 177     -17.989  -3.865 -16.329  1.00 45.79           N  
ATOM    604  CA  VAL A 177     -19.453  -3.475 -16.010  1.00 41.00           C  
ATOM    605  C   VAL A 177     -19.444  -2.156 -15.243  1.00 43.03           C  
ATOM    606  O   VAL A 177     -20.374  -1.384 -15.450  1.00 42.38           O  
ATOM    607  CB  VAL A 177     -20.281  -4.644 -15.358  1.00 34.44           C  
ATOM    608  CG1 VAL A 177     -20.104  -5.975 -16.029  1.00 29.25           C  
ATOM    609  CG2 VAL A 177     -20.217  -4.700 -13.817  1.00 31.72           C  
ATOM    610  H   VAL A 177     -17.537  -4.505 -15.692  1.00 45.79           H  
ATOM    611  HA  VAL A 177     -19.927  -3.265 -16.969  1.00 41.00           H  
ATOM    612  HB  VAL A 177     -21.318  -4.380 -15.568  1.00 34.44           H  
ATOM    613 HG11 VAL A 177     -20.709  -6.724 -15.517  1.00 29.25           H  
ATOM    614 HG12 VAL A 177     -20.420  -5.903 -17.070  1.00 29.25           H  
ATOM    615 HG13 VAL A 177     -19.055  -6.266 -15.988  1.00 29.25           H  
ATOM    616 HG21 VAL A 177     -20.817  -5.536 -13.458  1.00 31.72           H  
ATOM    617 HG22 VAL A 177     -19.183  -4.833 -13.500  1.00 31.72           H  
ATOM    618 HG23 VAL A 177     -20.606  -3.770 -13.403  1.00 31.72           H  
ATOM    619  N   LEU A 178     -18.554  -1.915 -14.263  1.00 16.55           N  
ATOM    620  CA  LEU A 178     -18.418  -0.668 -13.591  1.00 20.98           C  
ATOM    621  C   LEU A 178     -18.184   0.539 -14.531  1.00 23.48           C  
ATOM    622  O   LEU A 178     -18.364   1.702 -14.108  1.00 23.26           O  
ATOM    623  CB  LEU A 178     -17.321  -0.648 -12.412  1.00  0.00           C  
ATOM    624  CG  LEU A 178     -17.493  -1.599 -11.238  1.00  0.00           C  
ATOM    625  CD1 LEU A 178     -16.088  -1.872 -10.747  1.00  0.00           C  
ATOM    626  CD2 LEU A 178     -18.481  -1.103 -10.278  1.00  0.00           C  
ATOM    627  H   LEU A 178     -17.926  -2.646 -13.960  1.00 16.55           H  
ATOM    628  HA  LEU A 178     -19.377  -0.486 -13.107  1.00 20.98           H  
ATOM    629  HB3 LEU A 178     -17.223   0.370 -12.034  1.00  0.00           H  
ATOM    630  HB2 LEU A 178     -16.331  -0.792 -12.844  1.00  0.00           H  
ATOM    631  HG  LEU A 178     -17.879  -2.536 -11.639  1.00  0.00           H  
ATOM    632 HD11 LEU A 178     -16.126  -2.553  -9.897  1.00  0.00           H  
ATOM    633 HD12 LEU A 178     -15.504  -2.324 -11.549  1.00  0.00           H  
ATOM    634 HD13 LEU A 178     -15.621  -0.936 -10.441  1.00  0.00           H  
ATOM    635 HD21 LEU A 178     -18.575  -1.811  -9.454  1.00  0.00           H  
ATOM    636 HD22 LEU A 178     -18.159  -0.136  -9.891  1.00  0.00           H  
ATOM    637 HD23 LEU A 178     -19.446  -0.992 -10.773  1.00  0.00           H  
ATOM    638  N   SER A 179     -17.726   0.309 -15.777  1.00 27.11           N  
ATOM    639  CA  SER A 179     -17.387   1.308 -16.713  1.00 31.30           C  
ATOM    640  C   SER A 179     -18.600   2.100 -17.163  1.00 32.86           C  
ATOM    641  O   SER A 179     -18.409   3.292 -17.399  1.00 34.54           O  
ATOM    642  CB  SER A 179     -16.366   0.788 -17.738  1.00  0.00           C  
ATOM    643  OG  SER A 179     -16.963   0.301 -18.921  1.00  0.00           O  
ATOM    644  H   SER A 179     -17.602  -0.639 -16.103  1.00 27.11           H  
ATOM    645  HA  SER A 179     -16.816   2.026 -16.125  1.00 31.30           H  
ATOM    646  HB3 SER A 179     -15.767  -0.001 -17.284  1.00  0.00           H  
ATOM    647  HB2 SER A 179     -15.666   1.585 -17.988  1.00  0.00           H  
ATOM    648  HG  SER A 179     -16.280  -0.009 -19.521  1.00  0.00           H  
ATOM    649  N   SER A 180     -19.808   1.422 -17.264  1.00 34.10           N  
ATOM    650  CA  SER A 180     -21.072   2.107 -17.619  1.00 35.19           C  
ATOM    651  C   SER A 180     -21.646   2.700 -16.310  1.00 35.98           C  
ATOM    652  O   SER A 180     -22.121   3.838 -16.345  1.00 34.65           O  
ATOM    653  CB  SER A 180     -22.059   1.133 -18.301  1.00  0.00           C  
ATOM    654  OG  SER A 180     -22.094  -0.112 -17.635  1.00  0.00           O  
ATOM    655  H   SER A 180     -19.845   0.427 -17.093  1.00 34.10           H  
ATOM    656  HA  SER A 180     -20.850   2.922 -18.307  1.00 35.19           H  
ATOM    657  HB3 SER A 180     -21.761   0.981 -19.338  1.00  0.00           H  
ATOM    658  HB2 SER A 180     -23.057   1.571 -18.304  1.00  0.00           H  
ATOM    659  HG  SER A 180     -22.714  -0.696 -18.079  1.00  0.00           H  
ATOM    660  N   GLY A 181     -21.196   2.229 -15.127  1.00 37.16           N  
ATOM    661  CA  GLY A 181     -21.277   2.855 -13.848  1.00 37.03           C  
ATOM    662  C   GLY A 181     -20.639   4.210 -13.715  1.00 37.42           C  
ATOM    663  O   GLY A 181     -20.913   4.989 -12.785  1.00 38.84           O  
ATOM    664  H   GLY A 181     -20.738   1.330 -15.083  1.00 37.16           H  
ATOM    665  HA3 GLY A 181     -20.860   2.187 -13.095  1.00 37.03           H  
ATOM    666  HA2 GLY A 181     -22.322   2.920 -13.546  1.00 37.03           H  
ATOM    667  N   CYS A 182     -19.756   4.575 -14.686  1.00 37.75           N  
ATOM    668  CA  CYS A 182     -18.887   5.717 -14.508  1.00 38.36           C  
ATOM    669  C   CYS A 182     -19.544   7.030 -14.977  1.00 39.27           C  
ATOM    670  O   CYS A 182     -18.933   8.055 -15.204  1.00 37.20           O  
ATOM    671  CB  CYS A 182     -17.474   5.498 -15.049  1.00  0.00           C  
ATOM    672  SG  CYS A 182     -16.828   4.305 -13.894  1.00  0.00           S  
ATOM    673  H   CYS A 182     -19.702   4.046 -15.544  1.00 37.75           H  
ATOM    674  HA  CYS A 182     -18.769   5.823 -13.430  1.00 38.36           H  
ATOM    675  HB3 CYS A 182     -16.909   6.426 -14.959  1.00  0.00           H  
ATOM    676  HB2 CYS A 182     -17.536   5.042 -16.037  1.00  0.00           H  
ATOM    677  HG  CYS A 182     -15.572   3.996 -14.228  1.00  0.00           H  
ATOM    678  N   GLU A 183     -20.885   6.952 -15.121  1.00 39.51           N  
ATOM    679  CA  GLU A 183     -21.741   8.149 -15.403  1.00 40.97           C  
ATOM    680  C   GLU A 183     -21.762   9.299 -14.318  1.00 41.35           C  
ATOM    681  O   GLU A 183     -21.850   9.056 -13.082  1.00 41.43           O  
ATOM    682  CB  GLU A 183     -23.192   7.715 -15.784  1.00  0.00           C  
ATOM    683  CG  GLU A 183     -23.218   7.184 -17.242  1.00  0.00           C  
ATOM    684  CD  GLU A 183     -24.688   6.977 -17.698  1.00  0.00           C  
ATOM    685  OE1 GLU A 183     -25.116   7.688 -18.609  1.00  0.00           O  
ATOM    686  OE2 GLU A 183     -25.397   6.227 -17.087  1.00  0.00           O1-
ATOM    687  H   GLU A 183     -21.351   6.059 -15.039  1.00 39.51           H  
ATOM    688  HA  GLU A 183     -21.325   8.602 -16.303  1.00 40.97           H  
ATOM    689  HB3 GLU A 183     -23.861   8.571 -15.697  1.00  0.00           H  
ATOM    690  HB2 GLU A 183     -23.526   6.930 -15.106  1.00  0.00           H  
ATOM    691  HG3 GLU A 183     -22.685   6.234 -17.292  1.00  0.00           H  
ATOM    692  HG2 GLU A 183     -22.732   7.905 -17.900  1.00  0.00           H  
ATOM    693  N   LEU A 184     -21.756  10.504 -14.920  1.00 43.31           N  
ATOM    694  CA  LEU A 184     -21.899  11.850 -14.350  1.00 44.09           C  
ATOM    695  C   LEU A 184     -20.700  12.281 -13.359  1.00 43.40           C  
ATOM    696  O   LEU A 184     -20.984  12.483 -12.168  1.00 45.87           O  
ATOM    697  CB  LEU A 184     -23.272  12.152 -13.773  1.00  0.00           C  
ATOM    698  CG  LEU A 184     -24.449  12.304 -14.758  1.00  0.00           C  
ATOM    699  CD1 LEU A 184     -25.707  12.754 -13.982  1.00  0.00           C  
ATOM    700  CD2 LEU A 184     -24.224  13.152 -15.994  1.00  0.00           C  
ATOM    701  H   LEU A 184     -21.639  10.568 -15.921  1.00 43.31           H  
ATOM    702  HA  LEU A 184     -21.805  12.522 -15.203  1.00 44.09           H  
ATOM    703  HB3 LEU A 184     -23.210  13.044 -13.150  1.00  0.00           H  
ATOM    704  HB2 LEU A 184     -23.523  11.394 -13.031  1.00  0.00           H  
ATOM    705  HG  LEU A 184     -24.666  11.299 -15.121  1.00  0.00           H  
ATOM    706 HD11 LEU A 184     -26.542  12.863 -14.674  1.00  0.00           H  
ATOM    707 HD12 LEU A 184     -25.956  12.007 -13.228  1.00  0.00           H  
ATOM    708 HD13 LEU A 184     -25.512  13.710 -13.496  1.00  0.00           H  
ATOM    709 HD21 LEU A 184     -25.134  13.170 -16.594  1.00  0.00           H  
ATOM    710 HD22 LEU A 184     -23.966  14.168 -15.696  1.00  0.00           H  
ATOM    711 HD23 LEU A 184     -23.410  12.729 -16.582  1.00  0.00           H  
ATOM    712  N   PRO A 185     -19.414  12.368 -13.773  1.00 39.43           N  
ATOM    713  CA  PRO A 185     -18.398  13.130 -13.019  1.00 36.39           C  
ATOM    714  C   PRO A 185     -18.760  14.615 -12.681  1.00 33.98           C  
ATOM    715  O   PRO A 185     -18.785  15.035 -11.470  1.00 32.93           O  
ATOM    716  CB  PRO A 185     -17.135  12.923 -13.747  1.00  0.00           C  
ATOM    717  CG  PRO A 185     -17.528  12.493 -15.191  1.00  0.00           C  
ATOM    718  CD  PRO A 185     -18.850  11.726 -14.984  1.00  0.00           C  
ATOM    719  HA  PRO A 185     -18.284  12.620 -12.062  1.00 36.39           H  
ATOM    720  HB3 PRO A 185     -16.570  12.121 -13.271  1.00  0.00           H  
ATOM    721  HB2 PRO A 185     -16.582  13.861 -13.786  1.00  0.00           H  
ATOM    722  HG3 PRO A 185     -16.773  11.810 -15.581  1.00  0.00           H  
ATOM    723  HG2 PRO A 185     -17.718  13.382 -15.792  1.00  0.00           H  
ATOM    724  HD2 PRO A 185     -19.510  11.913 -15.831  1.00  0.00           H  
ATOM    725  HD3 PRO A 185     -18.629  10.681 -14.767  1.00  0.00           H  
ATOM    726  N   GLU A 186     -19.204  15.422 -13.645  1.00 32.47           N  
ATOM    727  CA  GLU A 186     -20.078  16.580 -13.443  1.00 31.34           C  
ATOM    728  C   GLU A 186     -21.511  16.174 -13.332  1.00 30.61           C  
ATOM    729  O   GLU A 186     -22.006  15.534 -14.238  1.00 29.83           O  
ATOM    730  CB  GLU A 186     -19.839  17.642 -14.542  1.00  0.00           C  
ATOM    731  CG  GLU A 186     -18.415  18.013 -14.887  1.00  0.00           C  
ATOM    732  CD  GLU A 186     -18.247  18.662 -16.265  1.00  0.00           C  
ATOM    733  OE1 GLU A 186     -19.062  19.490 -16.788  1.00  0.00           O  
ATOM    734  OE2 GLU A 186     -17.176  18.400 -16.849  1.00  0.00           O1-
ATOM    735  H   GLU A 186     -18.939  15.255 -14.605  1.00 32.47           H  
ATOM    736  HA  GLU A 186     -19.797  17.033 -12.492  1.00 31.34           H  
ATOM    737  HB3 GLU A 186     -20.392  18.547 -14.290  1.00  0.00           H  
ATOM    738  HB2 GLU A 186     -20.358  17.338 -15.451  1.00  0.00           H  
ATOM    739  HG3 GLU A 186     -17.786  17.125 -14.827  1.00  0.00           H  
ATOM    740  HG2 GLU A 186     -18.021  18.682 -14.122  1.00  0.00           H  
ATOM    741  N   SER A 187     -22.091  16.493 -12.133  1.00 29.58           N  
ATOM    742  CA  SER A 187     -23.309  15.805 -11.606  1.00 28.20           C  
ATOM    743  C   SER A 187     -24.334  16.875 -11.266  1.00 27.13           C  
ATOM    744  O   SER A 187     -25.495  16.536 -11.291  1.00 25.24           O  
ATOM    745  CB  SER A 187     -22.982  14.905 -10.496  1.00  0.00           C  
ATOM    746  OG  SER A 187     -22.457  15.521  -9.357  1.00  0.00           O  
ATOM    747  H   SER A 187     -21.696  17.224 -11.559  1.00 29.58           H  
ATOM    748  HA  SER A 187     -23.720  15.198 -12.413  1.00 28.20           H  
ATOM    749  HB3 SER A 187     -22.287  14.141 -10.845  1.00  0.00           H  
ATOM    750  HB2 SER A 187     -23.870  14.336 -10.221  1.00  0.00           H  
ATOM    751  HG  SER A 187     -22.275  14.857  -8.688  1.00  0.00           H  
ATOM    752  N   LEU A 188     -23.975  18.127 -10.886  1.00 24.61           N  
ATOM    753  CA  LEU A 188     -24.714  19.394 -10.750  1.00 24.99           C  
ATOM    754  C   LEU A 188     -24.972  20.042 -12.131  1.00 22.89           C  
ATOM    755  O   LEU A 188     -26.080  20.236 -12.494  1.00 24.46           O  
ATOM    756  CB  LEU A 188     -24.036  20.423  -9.739  1.00  0.00           C  
ATOM    757  CG  LEU A 188     -24.753  21.727  -9.410  1.00  0.00           C  
ATOM    758  CD1 LEU A 188     -26.149  21.447  -8.692  1.00  0.00           C  
ATOM    759  CD2 LEU A 188     -23.718  22.672  -8.681  1.00  0.00           C  
ATOM    760  H   LEU A 188     -23.019  18.321 -10.624  1.00 24.61           H  
ATOM    761  HA  LEU A 188     -25.690  19.144 -10.334  1.00 24.99           H  
ATOM    762  HB3 LEU A 188     -23.028  20.650 -10.086  1.00  0.00           H  
ATOM    763  HB2 LEU A 188     -23.799  19.904  -8.810  1.00  0.00           H  
ATOM    764  HG  LEU A 188     -24.986  22.201 -10.364  1.00  0.00           H  
ATOM    765 HD11 LEU A 188     -26.640  22.394  -8.468  1.00  0.00           H  
ATOM    766 HD12 LEU A 188     -26.785  20.856  -9.351  1.00  0.00           H  
ATOM    767 HD13 LEU A 188     -25.978  20.899  -7.765  1.00  0.00           H  
ATOM    768 HD21 LEU A 188     -24.201  23.617  -8.431  1.00  0.00           H  
ATOM    769 HD22 LEU A 188     -23.367  22.191  -7.768  1.00  0.00           H  
ATOM    770 HD23 LEU A 188     -22.871  22.861  -9.340  1.00  0.00           H  
ATOM    771  N   GLN A 189     -23.895  20.156 -12.974  1.00 21.81           N  
ATOM    772  CA  GLN A 189     -23.840  20.629 -14.341  1.00 21.55           C  
ATOM    773  C   GLN A 189     -24.174  22.137 -14.414  1.00 20.55           C  
ATOM    774  O   GLN A 189     -24.844  22.709 -15.363  1.00 17.55           O  
ATOM    775  CB  GLN A 189     -24.697  19.707 -15.259  1.00  0.00           C  
ATOM    776  CG  GLN A 189     -24.317  18.183 -15.281  1.00  0.00           C  
ATOM    777  CD  GLN A 189     -25.296  17.386 -16.137  1.00  0.00           C  
ATOM    778  NE2 GLN A 189     -24.809  16.440 -16.949  1.00  0.00           N  
ATOM    779  OE1 GLN A 189     -26.498  17.579 -16.073  1.00  0.00           O  
ATOM    780  H   GLN A 189     -22.975  19.887 -12.657  1.00 21.81           H  
ATOM    781  HA  GLN A 189     -22.806  20.522 -14.668  1.00 21.55           H  
ATOM    782  HB3 GLN A 189     -24.678  20.096 -16.277  1.00  0.00           H  
ATOM    783  HB2 GLN A 189     -25.748  19.811 -14.991  1.00  0.00           H  
ATOM    784  HG3 GLN A 189     -24.324  17.793 -14.263  1.00  0.00           H  
ATOM    785  HG2 GLN A 189     -23.309  18.066 -15.679  1.00  0.00           H  
ATOM    786 HE22 GLN A 189     -25.436  15.898 -17.526  1.00  0.00           H  
ATOM    787 HE21 GLN A 189     -23.814  16.268 -16.985  1.00  0.00           H  
ATOM    788  N   ALA A 190     -23.672  22.877 -13.390  1.00 20.27           N  
ATOM    789  CA  ALA A 190     -23.879  24.310 -13.238  1.00 19.68           C  
ATOM    790  C   ALA A 190     -22.857  25.039 -14.158  1.00 19.24           C  
ATOM    791  O   ALA A 190     -21.700  24.816 -14.123  1.00 19.86           O  
ATOM    792  CB  ALA A 190     -23.731  24.597 -11.715  1.00  0.00           C  
ATOM    793  H   ALA A 190     -23.116  22.434 -12.672  1.00 20.27           H  
ATOM    794  HA  ALA A 190     -24.891  24.562 -13.554  1.00 19.68           H  
ATOM    795  HB1 ALA A 190     -23.876  25.661 -11.530  1.00  0.00           H  
ATOM    796  HB2 ALA A 190     -24.479  24.028 -11.163  1.00  0.00           H  
ATOM    797  HB3 ALA A 190     -22.735  24.303 -11.385  1.00  0.00           H  
ATOM    798  N   PRO A 191     -23.361  25.863 -15.114  1.00 17.96           N  
ATOM    799  CA  PRO A 191     -22.455  26.650 -15.989  1.00 18.56           C  
ATOM    800  C   PRO A 191     -21.393  27.506 -15.348  1.00 16.36           C  
ATOM    801  O   PRO A 191     -20.630  28.161 -16.116  1.00 15.55           O  
ATOM    802  CB  PRO A 191     -23.518  27.368 -16.890  1.00  0.00           C  
ATOM    803  CG  PRO A 191     -24.735  27.600 -16.055  1.00  0.00           C  
ATOM    804  CD  PRO A 191     -24.760  26.340 -15.211  1.00  0.00           C  
ATOM    805  HA  PRO A 191     -21.937  25.934 -16.627  1.00 18.56           H  
ATOM    806  HB3 PRO A 191     -23.773  26.725 -17.732  1.00  0.00           H  
ATOM    807  HB2 PRO A 191     -23.121  28.326 -17.226  1.00  0.00           H  
ATOM    808  HG3 PRO A 191     -25.613  27.616 -16.700  1.00  0.00           H  
ATOM    809  HG2 PRO A 191     -24.566  28.461 -15.408  1.00  0.00           H  
ATOM    810  HD2 PRO A 191     -25.132  26.579 -14.214  1.00  0.00           H  
ATOM    811  HD3 PRO A 191     -25.367  25.583 -15.707  1.00  0.00           H  
ATOM    812  N   SER A 192     -21.244  27.524 -14.006  1.00 15.22           N  
ATOM    813  CA  SER A 192     -20.119  28.148 -13.363  1.00 14.91           C  
ATOM    814  C   SER A 192     -18.850  27.424 -13.525  1.00 15.38           C  
ATOM    815  O   SER A 192     -17.741  27.952 -13.394  1.00 15.52           O  
ATOM    816  CB  SER A 192     -20.414  28.463 -11.887  1.00  0.00           C  
ATOM    817  OG  SER A 192     -20.620  27.147 -11.277  1.00  0.00           O  
ATOM    818  H   SER A 192     -21.938  27.088 -13.415  1.00 15.22           H  
ATOM    819  HA  SER A 192     -19.984  29.110 -13.857  1.00 14.91           H  
ATOM    820  HB3 SER A 192     -21.336  29.040 -11.819  1.00  0.00           H  
ATOM    821  HB2 SER A 192     -19.541  28.936 -11.438  1.00  0.00           H  
ATOM    822  HG  SER A 192     -20.812  27.254 -10.342  1.00  0.00           H  
ATOM    823  N   ARG A 193     -18.972  26.114 -13.764  1.00 74.12           N  
ATOM    824  CA  ARG A 193     -17.900  25.255 -14.302  1.00 81.64           C  
ATOM    825  C   ARG A 193     -17.104  24.644 -13.135  1.00 86.05           C  
ATOM    826  O   ARG A 193     -16.006  24.190 -13.377  1.00 75.99           O  
ATOM    827  CB  ARG A 193     -16.931  25.884 -15.339  1.00 72.70           C  
ATOM    828  CG  ARG A 193     -17.660  26.424 -16.606  1.00 79.72           C  
ATOM    829  CD  ARG A 193     -16.762  26.556 -17.868  1.00 80.82           C  
ATOM    830  NE  ARG A 193     -15.521  27.332 -17.685  1.00 92.95           N  
ATOM    831  CZ  ARG A 193     -14.233  26.984 -17.842  1.00 82.74           C  
ATOM    832  NH1 ARG A 193     -13.970  25.663 -17.970  1.00 74.33           N  
ATOM    833  NH2 ARG A 193     -13.227  27.832 -17.812  1.00 63.98           N1+
ATOM    834  H   ARG A 193     -19.846  25.645 -13.575  1.00 74.12           H  
ATOM    835  HA  ARG A 193     -18.394  24.425 -14.806  1.00 81.64           H  
ATOM    836  HB3 ARG A 193     -16.189  25.143 -15.637  1.00 72.70           H  
ATOM    837  HB2 ARG A 193     -16.374  26.694 -14.869  1.00 72.70           H  
ATOM    838  HG3 ARG A 193     -18.108  27.391 -16.379  1.00 79.72           H  
ATOM    839  HG2 ARG A 193     -18.511  25.782 -16.834  1.00 79.72           H  
ATOM    840  HD3 ARG A 193     -17.344  26.993 -18.680  1.00 80.82           H  
ATOM    841  HD2 ARG A 193     -16.514  25.562 -18.239  1.00 80.82           H  
ATOM    842  HE  ARG A 193     -15.759  28.269 -17.393  1.00 92.95           H  
ATOM    843 HH12 ARG A 193     -13.018  25.347 -18.091  1.00 74.33           H  
ATOM    844 HH11 ARG A 193     -14.725  24.993 -17.945  1.00 74.33           H  
ATOM    845 HH22 ARG A 193     -12.282  27.499 -17.938  1.00 63.98           H  
ATOM    846 HH21 ARG A 193     -13.400  28.816 -17.663  1.00 63.98           H  
ATOM    847  N   GLU A 194     -17.646  24.647 -11.887  1.00 94.41           N  
ATOM    848  CA  GLU A 194     -16.784  24.461 -10.760  1.00 83.34           C  
ATOM    849  C   GLU A 194     -16.582  22.961 -10.421  1.00 81.04           C  
ATOM    850  O   GLU A 194     -15.774  22.554  -9.603  1.00 81.07           O  
ATOM    851  CB  GLU A 194     -17.326  25.158  -9.471  1.00 86.25           C  
ATOM    852  CG  GLU A 194     -17.795  26.580  -9.674  1.00 86.52           C  
ATOM    853  CD  GLU A 194     -18.713  27.181  -8.660  1.00 90.43           C  
ATOM    854  OE1 GLU A 194     -19.947  27.233  -8.819  1.00 79.32           O  
ATOM    855  OE2 GLU A 194     -18.240  27.834  -7.733  1.00 87.62           O1-
ATOM    856  H   GLU A 194     -18.640  24.779 -11.769  1.00 94.41           H  
ATOM    857  HA  GLU A 194     -15.812  24.892 -10.998  1.00 83.34           H  
ATOM    858  HB3 GLU A 194     -16.556  25.138  -8.699  1.00 86.25           H  
ATOM    859  HB2 GLU A 194     -18.141  24.565  -9.056  1.00 86.25           H  
ATOM    860  HG3 GLU A 194     -18.248  26.668 -10.661  1.00 86.52           H  
ATOM    861  HG2 GLU A 194     -16.927  27.227  -9.797  1.00 86.52           H  
ATOM    862  N   GLU A 195     -17.283  22.069 -11.106  1.00 78.59           N  
ATOM    863  CA  GLU A 195     -17.021  20.642 -11.043  1.00 79.58           C  
ATOM    864  C   GLU A 195     -15.913  20.396 -12.110  1.00 77.57           C  
ATOM    865  O   GLU A 195     -14.915  19.907 -11.682  1.00 78.35           O  
ATOM    866  CB  GLU A 195     -18.245  19.800 -11.434  1.00 78.79           C  
ATOM    867  CG  GLU A 195     -19.506  20.128 -10.631  1.00 85.26           C  
ATOM    868  CD  GLU A 195     -20.719  19.283 -10.994  1.00 91.24           C  
ATOM    869  OE1 GLU A 195     -21.401  19.654 -12.029  1.00 90.53           O  
ATOM    870  OE2 GLU A 195     -20.959  18.303 -10.309  1.00 86.72           O1-
ATOM    871  H   GLU A 195     -18.038  22.372 -11.705  1.00 78.59           H  
ATOM    872  HA  GLU A 195     -16.666  20.362 -10.051  1.00 79.58           H  
ATOM    873  HB3 GLU A 195     -18.008  18.742 -11.319  1.00 78.79           H  
ATOM    874  HB2 GLU A 195     -18.449  19.931 -12.497  1.00 78.79           H  
ATOM    875  HG3 GLU A 195     -19.750  21.183 -10.757  1.00 85.26           H  
ATOM    876  HG2 GLU A 195     -19.295  20.019  -9.567  1.00 85.26           H  
ATOM    877  N   ALA A 196     -16.152  20.771 -13.348  1.00 69.14           N  
ATOM    878  CA  ALA A 196     -15.271  20.533 -14.511  1.00 66.16           C  
ATOM    879  C   ALA A 196     -13.879  21.019 -14.277  1.00 75.67           C  
ATOM    880  O   ALA A 196     -12.947  20.477 -14.843  1.00 74.10           O  
ATOM    881  CB  ALA A 196     -15.864  21.257 -15.784  1.00 59.99           C  
ATOM    882  H   ALA A 196     -17.002  21.269 -13.570  1.00 69.14           H  
ATOM    883  HA  ALA A 196     -15.236  19.461 -14.706  1.00 66.16           H  
ATOM    884  HB1 ALA A 196     -15.213  21.080 -16.640  1.00 59.99           H  
ATOM    885  HB2 ALA A 196     -16.858  20.863 -15.997  1.00 59.99           H  
ATOM    886  HB3 ALA A 196     -15.931  22.328 -15.595  1.00 59.99           H  
ATOM    887  N   ALA A 197     -13.771  22.106 -13.472  1.00 76.89           N  
ATOM    888  CA  ALA A 197     -12.459  22.625 -13.065  1.00 70.51           C  
ATOM    889  C   ALA A 197     -11.653  21.926 -11.894  1.00 66.16           C  
ATOM    890  O   ALA A 197     -10.489  22.210 -11.732  1.00 65.62           O  
ATOM    891  CB  ALA A 197     -12.559  24.143 -12.818  1.00 61.73           C  
ATOM    892  H   ALA A 197     -14.603  22.574 -13.141  1.00 76.89           H  
ATOM    893  HA  ALA A 197     -11.826  22.522 -13.947  1.00 70.51           H  
ATOM    894  HB1 ALA A 197     -11.585  24.527 -12.516  1.00 61.73           H  
ATOM    895  HB2 ALA A 197     -12.877  24.641 -13.734  1.00 61.73           H  
ATOM    896  HB3 ALA A 197     -13.286  24.336 -12.029  1.00 61.73           H  
ATOM    897  N   LYS A 198     -12.273  20.983 -11.207  1.00 63.71           N  
ATOM    898  CA  LYS A 198     -11.789  19.931 -10.302  1.00 67.40           C  
ATOM    899  C   LYS A 198     -11.607  18.699 -11.205  1.00 66.63           C  
ATOM    900  O   LYS A 198     -10.545  18.037 -11.163  1.00 69.03           O  
ATOM    901  CB  LYS A 198     -12.821  19.592  -9.221  1.00 68.57           C  
ATOM    902  CG  LYS A 198     -12.424  18.482  -8.113  1.00 62.29           C  
ATOM    903  CD  LYS A 198     -13.483  18.313  -6.963  1.00 60.96           C  
ATOM    904  CE  LYS A 198     -13.360  19.278  -5.800  1.00 62.88           C  
ATOM    905  NZ  LYS A 198     -14.488  19.282  -4.852  1.00 63.13           N1+
ATOM    906  H   LYS A 198     -13.278  20.899 -11.258  1.00 63.71           H  
ATOM    907  HA  LYS A 198     -10.840  20.220  -9.850  1.00 67.40           H  
ATOM    908  HB3 LYS A 198     -13.756  19.301  -9.699  1.00 68.57           H  
ATOM    909  HB2 LYS A 198     -13.123  20.509  -8.715  1.00 68.57           H  
ATOM    910  HG3 LYS A 198     -11.457  18.735  -7.679  1.00 62.29           H  
ATOM    911  HG2 LYS A 198     -12.267  17.521  -8.604  1.00 62.29           H  
ATOM    912  HD3 LYS A 198     -13.446  17.290  -6.587  1.00 60.96           H  
ATOM    913  HD2 LYS A 198     -14.486  18.384  -7.384  1.00 60.96           H  
ATOM    914  HE3 LYS A 198     -13.209  20.287  -6.184  1.00 62.88           H  
ATOM    915  HE2 LYS A 198     -12.436  19.074  -5.259  1.00 62.88           H  
ATOM    916  HZ1 LYS A 198     -14.310  19.954  -4.119  1.00 63.13           H  
ATOM    917  HZ2 LYS A 198     -15.337  19.532  -5.339  1.00 63.13           H  
ATOM    918  HZ3 LYS A 198     -14.591  18.363  -4.447  1.00 63.13           H  
ATOM    919  N   TRP A 199     -12.526  18.352 -12.077  1.00 64.29           N  
ATOM    920  CA  TRP A 199     -12.432  17.072 -12.884  1.00 60.65           C  
ATOM    921  C   TRP A 199     -11.166  16.981 -13.783  1.00 61.60           C  
ATOM    922  O   TRP A 199     -10.649  15.914 -14.047  1.00 62.34           O  
ATOM    923  CB  TRP A 199     -13.719  16.770 -13.674  1.00 66.04           C  
ATOM    924  CG  TRP A 199     -13.726  15.832 -14.788  1.00 63.35           C  
ATOM    925  CD1 TRP A 199     -14.289  16.057 -15.991  1.00 65.38           C  
ATOM    926  CD2 TRP A 199     -13.187  14.438 -14.862  1.00 55.54           C  
ATOM    927  CE2 TRP A 199     -13.480  13.902 -16.107  1.00 63.79           C  
ATOM    928  CE3 TRP A 199     -12.530  13.566 -13.942  1.00 55.77           C  
ATOM    929  NE1 TRP A 199     -14.121  14.961 -16.786  1.00 61.23           N  
ATOM    930  CZ2 TRP A 199     -13.117  12.573 -16.436  1.00 59.97           C  
ATOM    931  CZ3 TRP A 199     -12.240  12.224 -14.211  1.00 59.05           C  
ATOM    932  CH2 TRP A 199     -12.664  11.661 -15.464  1.00 52.38           C  
ATOM    933  H   TRP A 199     -13.329  18.946 -12.228  1.00 64.29           H  
ATOM    934  HA  TRP A 199     -12.336  16.268 -12.154  1.00 60.65           H  
ATOM    935  HB3 TRP A 199     -14.157  17.712 -14.005  1.00 66.04           H  
ATOM    936  HB2 TRP A 199     -14.504  16.488 -12.972  1.00 66.04           H  
ATOM    937  HD1 TRP A 199     -14.776  17.000 -16.192  1.00 65.38           H  
ATOM    938  HE3 TRP A 199     -12.226  13.933 -12.973  1.00 55.77           H  
ATOM    939  HE1 TRP A 199     -14.444  14.977 -17.743  1.00 61.23           H  
ATOM    940  HZ2 TRP A 199     -13.184  12.232 -17.459  1.00 59.97           H  
ATOM    941  HZ3 TRP A 199     -11.707  11.630 -13.483  1.00 59.05           H  
ATOM    942  HH2 TRP A 199     -12.649  10.603 -15.681  1.00 52.38           H  
ATOM    943  N   SER A 200     -10.679  18.158 -14.182  1.00 66.99           N  
ATOM    944  CA  SER A 200      -9.437  18.425 -14.883  1.00 66.97           C  
ATOM    945  C   SER A 200      -8.196  17.837 -14.143  1.00 62.40           C  
ATOM    946  O   SER A 200      -7.573  16.916 -14.711  1.00 64.16           O  
ATOM    947  CB  SER A 200      -9.327  19.979 -15.125  1.00 64.48           C  
ATOM    948  OG  SER A 200      -9.257  20.806 -13.965  1.00 62.52           O  
ATOM    949  H   SER A 200     -11.197  19.006 -14.001  1.00 66.99           H  
ATOM    950  HA  SER A 200      -9.499  17.943 -15.859  1.00 66.97           H  
ATOM    951  HB3 SER A 200     -10.160  20.305 -15.748  1.00 64.48           H  
ATOM    952  HB2 SER A 200      -8.467  20.183 -15.763  1.00 64.48           H  
ATOM    953  HG  SER A 200      -9.193  21.726 -14.231  1.00 62.52           H  
ATOM    954  N   GLN A 201      -8.032  18.271 -12.887  1.00 56.55           N  
ATOM    955  CA  GLN A 201      -6.918  17.875 -12.052  1.00 56.48           C  
ATOM    956  C   GLN A 201      -7.028  16.341 -11.658  1.00 61.24           C  
ATOM    957  O   GLN A 201      -6.029  15.607 -11.726  1.00 57.60           O  
ATOM    958  CB  GLN A 201      -6.927  18.639 -10.761  1.00 57.27           C  
ATOM    959  CG  GLN A 201      -6.969  20.180 -10.842  1.00 57.77           C  
ATOM    960  CD  GLN A 201      -6.764  21.060  -9.656  1.00 51.16           C  
ATOM    961  NE2 GLN A 201      -5.858  22.008  -9.561  1.00 49.77           N  
ATOM    962  OE1 GLN A 201      -7.524  20.848  -8.731  1.00 55.09           O  
ATOM    963  H   GLN A 201      -8.704  18.906 -12.480  1.00 56.55           H  
ATOM    964  HA  GLN A 201      -5.981  18.054 -12.579  1.00 56.48           H  
ATOM    965  HB3 GLN A 201      -6.070  18.336 -10.160  1.00 57.27           H  
ATOM    966  HB2 GLN A 201      -7.756  18.291 -10.145  1.00 57.27           H  
ATOM    967  HG3 GLN A 201      -7.891  20.477 -11.341  1.00 57.77           H  
ATOM    968  HG2 GLN A 201      -6.298  20.505 -11.637  1.00 57.77           H  
ATOM    969 HE22 GLN A 201      -5.789  22.558  -8.717  1.00 49.77           H  
ATOM    970 HE21 GLN A 201      -5.231  22.186 -10.332  1.00 49.77           H  
ATOM    971  N   VAL A 202      -8.262  15.951 -11.392  1.00 60.98           N  
ATOM    972  CA  VAL A 202      -8.651  14.599 -10.980  1.00 58.93           C  
ATOM    973  C   VAL A 202      -8.397  13.597 -12.186  1.00 54.90           C  
ATOM    974  O   VAL A 202      -8.035  12.432 -11.893  1.00 54.79           O  
ATOM    975  CB  VAL A 202     -10.131  14.546 -10.586  1.00 50.33           C  
ATOM    976  CG1 VAL A 202     -10.820  13.161 -10.516  1.00 48.79           C  
ATOM    977  CG2 VAL A 202     -10.418  15.362  -9.294  1.00 52.81           C  
ATOM    978  H   VAL A 202      -9.026  16.607 -11.467  1.00 60.98           H  
ATOM    979  HA  VAL A 202      -8.043  14.295 -10.128  1.00 58.93           H  
ATOM    980  HB  VAL A 202     -10.653  15.081 -11.379  1.00 50.33           H  
ATOM    981 HG11 VAL A 202     -11.863  13.288 -10.225  1.00 48.79           H  
ATOM    982 HG12 VAL A 202     -10.772  12.681 -11.493  1.00 48.79           H  
ATOM    983 HG13 VAL A 202     -10.311  12.538  -9.780  1.00 48.79           H  
ATOM    984 HG21 VAL A 202     -11.479  15.297  -9.051  1.00 52.81           H  
ATOM    985 HG22 VAL A 202      -9.831  14.956  -8.470  1.00 52.81           H  
ATOM    986 HG23 VAL A 202     -10.145  16.405  -9.454  1.00 52.81           H  
ATOM    987  N   ARG A 203      -8.707  13.964 -13.439  1.00 48.13           N  
ATOM    988  CA  ARG A 203      -8.475  13.229 -14.590  1.00 57.00           C  
ATOM    989  C   ARG A 203      -6.939  12.970 -14.739  1.00 63.77           C  
ATOM    990  O   ARG A 203      -6.536  11.865 -15.048  1.00 57.29           O  
ATOM    991  CB  ARG A 203      -9.069  13.988 -15.834  1.00 54.59           C  
ATOM    992  CG  ARG A 203      -8.734  13.284 -17.168  1.00 53.81           C  
ATOM    993  CD  ARG A 203      -9.634  13.655 -18.348  1.00 66.07           C  
ATOM    994  NE  ARG A 203      -9.514  15.075 -18.697  1.00 76.61           N  
ATOM    995  CZ  ARG A 203     -10.327  16.134 -18.411  1.00 85.42           C  
ATOM    996  NH1 ARG A 203     -10.014  17.408 -18.771  1.00 85.06           N  
ATOM    997  NH2 ARG A 203     -11.452  15.976 -17.778  1.00 88.37           N1+
ATOM    998  H   ARG A 203      -9.154  14.854 -13.609  1.00 48.13           H  
ATOM    999  HA  ARG A 203      -8.981  12.268 -14.496  1.00 57.00           H  
ATOM   1000  HB3 ARG A 203      -8.683  15.007 -15.855  1.00 54.59           H  
ATOM   1001  HB2 ARG A 203     -10.151  14.067 -15.728  1.00 54.59           H  
ATOM   1002  HG3 ARG A 203      -8.759  12.204 -17.022  1.00 53.81           H  
ATOM   1003  HG2 ARG A 203      -7.695  13.485 -17.430  1.00 53.81           H  
ATOM   1004  HD3 ARG A 203     -10.671  13.429 -18.098  1.00 66.07           H  
ATOM   1005  HD2 ARG A 203      -9.369  13.046 -19.212  1.00 66.07           H  
ATOM   1006  HE  ARG A 203      -8.671  15.216 -19.235  1.00 76.61           H  
ATOM   1007 HH12 ARG A 203     -10.641  18.166 -18.542  1.00 85.06           H  
ATOM   1008 HH11 ARG A 203      -9.155  17.596 -19.267  1.00 85.06           H  
ATOM   1009 HH22 ARG A 203     -12.036  16.776 -17.578  1.00 88.37           H  
ATOM   1010 HH21 ARG A 203     -11.742  15.054 -17.486  1.00 88.37           H  
ATOM   1011  N   LYS A 204      -6.180  14.016 -14.504  1.00 60.59           N  
ATOM   1012  CA  LYS A 204      -4.791  13.989 -14.803  1.00 55.28           C  
ATOM   1013  C   LYS A 204      -3.960  13.083 -13.777  1.00 55.76           C  
ATOM   1014  O   LYS A 204      -3.059  12.348 -14.149  1.00 51.67           O  
ATOM   1015  CB  LYS A 204      -4.199  15.490 -14.925  1.00 56.88           C  
ATOM   1016  CG  LYS A 204      -2.684  15.651 -14.807  1.00 56.66           C  
ATOM   1017  CD  LYS A 204      -2.106  17.051 -14.752  1.00 53.00           C  
ATOM   1018  CE  LYS A 204      -0.764  17.172 -13.968  1.00 53.55           C  
ATOM   1019  NZ  LYS A 204       0.407  16.690 -14.691  1.00 59.23           N1+
ATOM   1020  H   LYS A 204      -6.582  14.853 -14.106  1.00 60.59           H  
ATOM   1021  HA  LYS A 204      -4.688  13.528 -15.786  1.00 55.28           H  
ATOM   1022  HB3 LYS A 204      -4.686  16.128 -14.188  1.00 56.88           H  
ATOM   1023  HB2 LYS A 204      -4.534  15.932 -15.863  1.00 56.88           H  
ATOM   1024  HG3 LYS A 204      -2.203  15.098 -15.614  1.00 56.66           H  
ATOM   1025  HG2 LYS A 204      -2.332  15.086 -13.944  1.00 56.66           H  
ATOM   1026  HD3 LYS A 204      -2.841  17.728 -14.316  1.00 53.00           H  
ATOM   1027  HD2 LYS A 204      -1.966  17.424 -15.767  1.00 53.00           H  
ATOM   1028  HE3 LYS A 204      -0.849  16.638 -13.022  1.00 53.55           H  
ATOM   1029  HE2 LYS A 204      -0.607  18.211 -13.679  1.00 53.55           H  
ATOM   1030  HZ1 LYS A 204       1.229  16.804 -14.115  1.00 59.23           H  
ATOM   1031  HZ2 LYS A 204       0.286  15.713 -14.915  1.00 59.23           H  
ATOM   1032  HZ3 LYS A 204       0.518  17.219 -15.544  1.00 59.23           H  
ATOM   1033  N   ASP A 205      -4.410  12.967 -12.523  1.00 55.70           N  
ATOM   1034  CA  ASP A 205      -4.033  12.083 -11.403  1.00 64.34           C  
ATOM   1035  C   ASP A 205      -4.379  10.648 -11.766  1.00 67.22           C  
ATOM   1036  O   ASP A 205      -3.536   9.747 -11.668  1.00 66.00           O  
ATOM   1037  CB  ASP A 205      -4.791  12.449 -10.046  1.00 56.63           C  
ATOM   1038  CG  ASP A 205      -4.409  13.825  -9.437  1.00 57.32           C  
ATOM   1039  OD1 ASP A 205      -3.182  14.110  -9.548  1.00 65.19           O  
ATOM   1040  OD2 ASP A 205      -5.161  14.339  -8.558  1.00 48.49           O1-
ATOM   1041  H   ASP A 205      -5.155  13.566 -12.196  1.00 55.70           H  
ATOM   1042  HA  ASP A 205      -2.958  12.158 -11.239  1.00 64.34           H  
ATOM   1043  HB3 ASP A 205      -4.611  11.666  -9.310  1.00 56.63           H  
ATOM   1044  HB2 ASP A 205      -5.867  12.415 -10.214  1.00 56.63           H  
ATOM   1045  N   LEU A 206      -5.678  10.371 -12.127  1.00 66.18           N  
ATOM   1046  CA  LEU A 206      -6.146   9.035 -12.599  1.00 59.81           C  
ATOM   1047  C   LEU A 206      -5.309   8.463 -13.733  1.00 65.19           C  
ATOM   1048  O   LEU A 206      -5.172   7.247 -13.791  1.00 64.13           O  
ATOM   1049  CB  LEU A 206      -7.629   9.073 -12.809  1.00 53.43           C  
ATOM   1050  CG  LEU A 206      -8.570   8.682 -11.644  1.00 47.38           C  
ATOM   1051  CD1 LEU A 206     -10.038   8.880 -12.018  1.00 46.12           C  
ATOM   1052  CD2 LEU A 206      -8.289   7.270 -11.191  1.00 49.22           C  
ATOM   1053  H   LEU A 206      -6.380  11.095 -12.080  1.00 66.18           H  
ATOM   1054  HA  LEU A 206      -5.991   8.361 -11.757  1.00 59.81           H  
ATOM   1055  HB3 LEU A 206      -7.879   8.473 -13.684  1.00 53.43           H  
ATOM   1056  HB2 LEU A 206      -7.910  10.060 -13.177  1.00 53.43           H  
ATOM   1057  HG  LEU A 206      -8.351   9.346 -10.807  1.00 47.38           H  
ATOM   1058 HD11 LEU A 206     -10.669   8.596 -11.176  1.00 46.12           H  
ATOM   1059 HD12 LEU A 206     -10.213   9.927 -12.265  1.00 46.12           H  
ATOM   1060 HD13 LEU A 206     -10.281   8.259 -12.880  1.00 46.12           H  
ATOM   1061 HD21 LEU A 206      -8.959   7.011 -10.371  1.00 49.22           H  
ATOM   1062 HD22 LEU A 206      -8.449   6.583 -12.022  1.00 49.22           H  
ATOM   1063 HD23 LEU A 206      -7.256   7.195 -10.852  1.00 49.22           H  
ATOM   1064  N   CYS A 207      -4.719   9.260 -14.600  1.00 69.35           N  
ATOM   1065  CA  CYS A 207      -3.779   8.839 -15.674  1.00 70.46           C  
ATOM   1066  C   CYS A 207      -2.475   8.185 -15.172  1.00 74.57           C  
ATOM   1067  O   CYS A 207      -1.718   7.582 -16.003  1.00 78.68           O  
ATOM   1068  CB  CYS A 207      -3.647   9.967 -16.694  1.00 67.92           C  
ATOM   1069  SG  CYS A 207      -5.259  10.025 -17.584  1.00 91.43           S  
ATOM   1070  H   CYS A 207      -4.891  10.255 -14.570  1.00 69.35           H  
ATOM   1071  HA  CYS A 207      -4.302   8.044 -16.205  1.00 70.46           H  
ATOM   1072  HB3 CYS A 207      -2.852   9.725 -17.400  1.00 67.92           H  
ATOM   1073  HB2 CYS A 207      -3.488  10.910 -16.172  1.00 67.92           H  
ATOM   1074  HG  CYS A 207      -5.227  10.995 -18.503  1.00 91.43           H  
ATOM   1075  N   SER A 208      -2.050   8.532 -13.942  1.00 70.30           N  
ATOM   1076  CA  SER A 208      -0.783   8.076 -13.344  1.00 76.76           C  
ATOM   1077  C   SER A 208      -1.000   6.867 -12.461  1.00 71.09           C  
ATOM   1078  O   SER A 208      -0.054   6.074 -12.192  1.00 52.24           O  
ATOM   1079  CB  SER A 208      -0.248   9.305 -12.579  1.00 78.24           C  
ATOM   1080  OG  SER A 208       0.025  10.321 -13.535  1.00 78.06           O  
ATOM   1081  H   SER A 208      -2.613   9.143 -13.367  1.00 70.30           H  
ATOM   1082  HA  SER A 208      -0.084   7.817 -14.140  1.00 76.76           H  
ATOM   1083  HB3 SER A 208       0.673   9.037 -12.061  1.00 78.24           H  
ATOM   1084  HB2 SER A 208      -1.008   9.658 -11.882  1.00 78.24           H  
ATOM   1085  HG  SER A 208       0.361  11.101 -13.087  1.00 78.06           H  
ATOM   1086  N   LEU A 209      -2.241   6.717 -11.923  1.00 73.10           N  
ATOM   1087  CA  LEU A 209      -2.790   5.593 -11.189  1.00 63.09           C  
ATOM   1088  C   LEU A 209      -3.428   4.590 -12.158  1.00 57.97           C  
ATOM   1089  O   LEU A 209      -4.059   3.651 -11.721  1.00 56.45           O  
ATOM   1090  CB  LEU A 209      -3.965   6.019 -10.213  1.00 49.18           C  
ATOM   1091  CG  LEU A 209      -3.589   6.970  -9.049  1.00 47.30           C  
ATOM   1092  CD1 LEU A 209      -4.881   7.612  -8.376  1.00 56.40           C  
ATOM   1093  CD2 LEU A 209      -2.543   6.405  -8.133  1.00 44.46           C  
ATOM   1094  H   LEU A 209      -2.923   7.456 -12.013  1.00 73.10           H  
ATOM   1095  HA  LEU A 209      -1.999   5.103 -10.621  1.00 63.09           H  
ATOM   1096  HB3 LEU A 209      -4.437   5.124  -9.807  1.00 49.18           H  
ATOM   1097  HB2 LEU A 209      -4.771   6.466 -10.795  1.00 49.18           H  
ATOM   1098  HG  LEU A 209      -3.094   7.810  -9.537  1.00 47.30           H  
ATOM   1099 HD11 LEU A 209      -4.578   8.273  -7.564  1.00 56.40           H  
ATOM   1100 HD12 LEU A 209      -5.434   8.183  -9.122  1.00 56.40           H  
ATOM   1101 HD13 LEU A 209      -5.517   6.820  -7.981  1.00 56.40           H  
ATOM   1102 HD21 LEU A 209      -2.327   7.122  -7.341  1.00 44.46           H  
ATOM   1103 HD22 LEU A 209      -2.908   5.477  -7.693  1.00 44.46           H  
ATOM   1104 HD23 LEU A 209      -1.633   6.205  -8.699  1.00 44.46           H  
ATOM   1105  N   LYS A 210      -3.288   4.763 -13.476  1.00 51.39           N  
ATOM   1106  CA  LYS A 210      -3.965   3.936 -14.470  1.00 52.39           C  
ATOM   1107  C   LYS A 210      -2.919   2.815 -14.866  1.00 48.85           C  
ATOM   1108  O   LYS A 210      -1.737   3.118 -14.823  1.00 42.34           O  
ATOM   1109  CB  LYS A 210      -4.410   4.765 -15.735  1.00 61.05           C  
ATOM   1110  CG  LYS A 210      -4.535   3.944 -16.999  1.00 63.40           C  
ATOM   1111  CD  LYS A 210      -5.354   4.636 -18.048  1.00 73.04           C  
ATOM   1112  CE  LYS A 210      -5.388   3.869 -19.409  1.00 75.62           C  
ATOM   1113  NZ  LYS A 210      -4.064   3.681 -20.087  1.00 54.94           N1+
ATOM   1114  H   LYS A 210      -2.689   5.496 -13.828  1.00 51.39           H  
ATOM   1115  HA  LYS A 210      -4.840   3.470 -14.017  1.00 52.39           H  
ATOM   1116  HB3 LYS A 210      -3.704   5.578 -15.901  1.00 61.05           H  
ATOM   1117  HB2 LYS A 210      -5.360   5.257 -15.528  1.00 61.05           H  
ATOM   1118  HG3 LYS A 210      -4.988   2.981 -16.762  1.00 63.40           H  
ATOM   1119  HG2 LYS A 210      -3.541   3.734 -17.395  1.00 63.40           H  
ATOM   1120  HD3 LYS A 210      -4.963   5.641 -18.208  1.00 73.04           H  
ATOM   1121  HD2 LYS A 210      -6.372   4.770 -17.682  1.00 73.04           H  
ATOM   1122  HE3 LYS A 210      -6.072   4.375 -20.090  1.00 75.62           H  
ATOM   1123  HE2 LYS A 210      -5.858   2.897 -19.262  1.00 75.62           H  
ATOM   1124  HZ1 LYS A 210      -4.197   3.177 -20.952  1.00 54.94           H  
ATOM   1125  HZ2 LYS A 210      -3.654   4.583 -20.283  1.00 54.94           H  
ATOM   1126  HZ3 LYS A 210      -3.448   3.156 -19.483  1.00 54.94           H  
ATOM   1127  N   VAL A 211      -3.417   1.628 -15.153  1.00 50.81           N  
ATOM   1128  CA  VAL A 211      -2.754   0.387 -15.518  1.00 36.64           C  
ATOM   1129  C   VAL A 211      -3.686  -0.475 -16.386  1.00 37.80           C  
ATOM   1130  O   VAL A 211      -4.916  -0.178 -16.330  1.00 40.22           O  
ATOM   1131  CB  VAL A 211      -2.586  -0.505 -14.235  1.00 38.40           C  
ATOM   1132  CG1 VAL A 211      -1.380  -0.102 -13.382  1.00 32.35           C  
ATOM   1133  CG2 VAL A 211      -3.838  -0.687 -13.354  1.00 39.78           C  
ATOM   1134  H   VAL A 211      -4.416   1.482 -15.137  1.00 50.81           H  
ATOM   1135  HA  VAL A 211      -1.799   0.570 -16.010  1.00 36.64           H  
ATOM   1136  HB  VAL A 211      -2.352  -1.502 -14.608  1.00 38.40           H  
ATOM   1137 HG11 VAL A 211      -1.317  -0.754 -12.511  1.00 32.35           H  
ATOM   1138 HG12 VAL A 211      -0.469  -0.196 -13.973  1.00 32.35           H  
ATOM   1139 HG13 VAL A 211      -1.495   0.931 -13.055  1.00 32.35           H  
ATOM   1140 HG21 VAL A 211      -3.594  -1.321 -12.502  1.00 39.78           H  
ATOM   1141 HG22 VAL A 211      -4.176   0.286 -12.997  1.00 39.78           H  
ATOM   1142 HG23 VAL A 211      -4.630  -1.154 -13.939  1.00 39.78           H  
ATOM   1143  N   SER A 212      -3.123  -1.509 -17.050  1.00 34.61           N  
ATOM   1144  CA  SER A 212      -3.904  -2.511 -17.772  1.00 33.57           C  
ATOM   1145  C   SER A 212      -3.987  -3.750 -16.948  1.00 27.38           C  
ATOM   1146  O   SER A 212      -2.973  -4.244 -16.479  1.00 27.83           O  
ATOM   1147  CB  SER A 212      -3.183  -2.761 -19.114  1.00 24.84           C  
ATOM   1148  OG  SER A 212      -3.354  -1.712 -19.928  1.00 25.76           O  
ATOM   1149  H   SER A 212      -2.119  -1.615 -17.062  1.00 34.61           H  
ATOM   1150  HA  SER A 212      -4.907  -2.128 -17.960  1.00 33.57           H  
ATOM   1151  HB3 SER A 212      -3.591  -3.656 -19.584  1.00 24.84           H  
ATOM   1152  HB2 SER A 212      -2.119  -2.910 -18.932  1.00 24.84           H  
ATOM   1153  HG  SER A 212      -2.903  -1.875 -20.760  1.00 25.76           H  
ATOM   1154  N   LEU A 213      -5.227  -4.062 -16.671  1.00 23.41           N  
ATOM   1155  CA  LEU A 213      -5.609  -5.259 -15.935  1.00 18.24           C  
ATOM   1156  C   LEU A 213      -5.535  -6.451 -16.916  1.00 21.81           C  
ATOM   1157  O   LEU A 213      -6.435  -6.712 -17.727  1.00 25.68           O  
ATOM   1158  CB  LEU A 213      -7.034  -5.023 -15.373  1.00 15.69           C  
ATOM   1159  CG  LEU A 213      -7.341  -3.707 -14.625  1.00 15.88           C  
ATOM   1160  CD1 LEU A 213      -7.177  -2.421 -15.453  1.00 21.22           C  
ATOM   1161  CD2 LEU A 213      -8.667  -3.694 -13.928  1.00 24.13           C  
ATOM   1162  H   LEU A 213      -5.979  -3.458 -16.972  1.00 23.41           H  
ATOM   1163  HA  LEU A 213      -4.913  -5.419 -15.112  1.00 18.24           H  
ATOM   1164  HB3 LEU A 213      -7.309  -5.865 -14.738  1.00 15.69           H  
ATOM   1165  HB2 LEU A 213      -7.759  -5.152 -16.177  1.00 15.69           H  
ATOM   1166  HG  LEU A 213      -6.595  -3.641 -13.833  1.00 15.88           H  
ATOM   1167 HD11 LEU A 213      -7.417  -1.557 -14.834  1.00 21.22           H  
ATOM   1168 HD12 LEU A 213      -6.148  -2.342 -15.803  1.00 21.22           H  
ATOM   1169 HD13 LEU A 213      -7.850  -2.452 -16.310  1.00 21.22           H  
ATOM   1170 HD21 LEU A 213      -8.806  -2.736 -13.428  1.00 24.13           H  
ATOM   1171 HD22 LEU A 213      -9.463  -3.841 -14.658  1.00 24.13           H  
ATOM   1172 HD23 LEU A 213      -8.698  -4.496 -13.191  1.00 24.13           H  
ATOM   1173  N   GLN A 214      -4.479  -7.198 -16.786  1.00 22.14           N  
ATOM   1174  CA  GLN A 214      -4.438  -8.581 -17.233  1.00 15.79           C  
ATOM   1175  C   GLN A 214      -4.755  -9.624 -16.159  1.00 22.86           C  
ATOM   1176  O   GLN A 214      -4.406  -9.373 -14.994  1.00 25.45           O  
ATOM   1177  CB  GLN A 214      -3.022  -8.757 -17.861  1.00 19.76           C  
ATOM   1178  CG  GLN A 214      -2.776 -10.225 -18.384  1.00 31.12           C  
ATOM   1179  CD  GLN A 214      -1.379 -10.371 -19.006  1.00 40.85           C  
ATOM   1180  NE2 GLN A 214      -1.170 -11.353 -19.815  1.00 35.16           N  
ATOM   1181  OE1 GLN A 214      -0.414  -9.663 -18.622  1.00 47.54           O  
ATOM   1182  H   GLN A 214      -3.644  -6.822 -16.360  1.00 22.14           H  
ATOM   1183  HA  GLN A 214      -5.171  -8.693 -18.031  1.00 15.79           H  
ATOM   1184  HB3 GLN A 214      -2.263  -8.504 -17.120  1.00 19.76           H  
ATOM   1185  HB2 GLN A 214      -2.901  -8.054 -18.685  1.00 19.76           H  
ATOM   1186  HG3 GLN A 214      -3.532 -10.477 -19.127  1.00 31.12           H  
ATOM   1187  HG2 GLN A 214      -2.880 -10.927 -17.557  1.00 31.12           H  
ATOM   1188 HE22 GLN A 214      -0.261 -11.474 -20.239  1.00 35.16           H  
ATOM   1189 HE21 GLN A 214      -1.915 -12.002 -20.025  1.00 35.16           H  
ATOM   1190  N   LEU A 215      -5.564 -10.674 -16.541  1.00 28.72           N  
ATOM   1191  CA  LEU A 215      -5.770 -11.901 -15.826  1.00 24.73           C  
ATOM   1192  C   LEU A 215      -4.909 -12.907 -16.587  1.00 30.57           C  
ATOM   1193  O   LEU A 215      -5.232 -13.132 -17.753  1.00 29.10           O  
ATOM   1194  CB  LEU A 215      -7.255 -12.211 -15.832  1.00 19.40           C  
ATOM   1195  CG  LEU A 215      -8.050 -11.679 -14.578  1.00 30.47           C  
ATOM   1196  CD1 LEU A 215      -9.528 -11.680 -14.832  1.00 31.30           C  
ATOM   1197  CD2 LEU A 215      -7.762 -12.416 -13.272  1.00 42.16           C  
ATOM   1198  H   LEU A 215      -6.085 -10.622 -17.404  1.00 28.72           H  
ATOM   1199  HA  LEU A 215      -5.412 -11.802 -14.801  1.00 24.73           H  
ATOM   1200  HB3 LEU A 215      -7.398 -13.288 -15.919  1.00 19.40           H  
ATOM   1201  HB2 LEU A 215      -7.704 -11.809 -16.740  1.00 19.40           H  
ATOM   1202  HG  LEU A 215      -7.753 -10.641 -14.430  1.00 30.47           H  
ATOM   1203 HD11 LEU A 215     -10.049 -11.308 -13.950  1.00 31.30           H  
ATOM   1204 HD12 LEU A 215      -9.751 -11.037 -15.683  1.00 31.30           H  
ATOM   1205 HD13 LEU A 215      -9.859 -12.696 -15.048  1.00 31.30           H  
ATOM   1206 HD21 LEU A 215      -8.355 -11.978 -12.469  1.00 42.16           H  
ATOM   1207 HD22 LEU A 215      -8.022 -13.469 -13.383  1.00 42.16           H  
ATOM   1208 HD23 LEU A 215      -6.703 -12.328 -13.030  1.00 42.16           H  
ATOM   1209  N   ARG A 216      -3.881 -13.463 -16.008  1.00 34.58           N  
ATOM   1210  CA  ARG A 216      -3.013 -14.407 -16.677  1.00 30.87           C  
ATOM   1211  C   ARG A 216      -3.670 -15.822 -16.759  1.00 31.57           C  
ATOM   1212  O   ARG A 216      -4.433 -16.242 -15.854  1.00 31.82           O  
ATOM   1213  CB  ARG A 216      -1.680 -14.507 -15.935  1.00 32.08           C  
ATOM   1214  CG  ARG A 216      -1.034 -13.167 -15.545  1.00 44.49           C  
ATOM   1215  CD  ARG A 216       0.458 -13.335 -15.169  1.00 42.38           C  
ATOM   1216  NE  ARG A 216       0.557 -14.070 -13.907  1.00 67.14           N  
ATOM   1217  CZ  ARG A 216       0.111 -13.766 -12.658  1.00 59.31           C  
ATOM   1218  NH1 ARG A 216      -0.381 -12.627 -12.384  1.00 46.56           N  
ATOM   1219  NH2 ARG A 216       0.002 -14.773 -11.798  1.00 52.74           N1+
ATOM   1220  H   ARG A 216      -3.660 -13.240 -15.048  1.00 34.58           H  
ATOM   1221  HA  ARG A 216      -2.823 -14.051 -17.689  1.00 30.87           H  
ATOM   1222  HB3 ARG A 216      -0.977 -15.085 -16.535  1.00 32.08           H  
ATOM   1223  HB2 ARG A 216      -1.810 -15.117 -15.041  1.00 32.08           H  
ATOM   1224  HG3 ARG A 216      -1.574 -12.736 -14.702  1.00 44.49           H  
ATOM   1225  HG2 ARG A 216      -1.122 -12.467 -16.376  1.00 44.49           H  
ATOM   1226  HD3 ARG A 216       0.916 -12.353 -15.054  1.00 42.38           H  
ATOM   1227  HD2 ARG A 216       0.970 -13.891 -15.954  1.00 42.38           H  
ATOM   1228  HE  ARG A 216       1.051 -14.936 -14.070  1.00 67.14           H  
ATOM   1229 HH12 ARG A 216      -0.704 -12.429 -11.448  1.00 46.56           H  
ATOM   1230 HH11 ARG A 216      -0.449 -11.920 -13.102  1.00 46.56           H  
ATOM   1231 HH22 ARG A 216      -0.324 -14.601 -10.858  1.00 52.74           H  
ATOM   1232 HH21 ARG A 216       0.246 -15.710 -12.084  1.00 52.74           H  
ATOM   1233  N   GLY A 217      -3.253 -16.557 -17.729  1.00 32.66           N  
ATOM   1234  CA  GLY A 217      -3.853 -17.844 -18.139  1.00 34.86           C  
ATOM   1235  C   GLY A 217      -3.301 -19.034 -17.329  1.00 42.59           C  
ATOM   1236  O   GLY A 217      -2.871 -20.088 -17.896  1.00 36.19           O  
ATOM   1237  H   GLY A 217      -2.456 -16.266 -18.277  1.00 32.66           H  
ATOM   1238  HA3 GLY A 217      -3.665 -18.010 -19.200  1.00 34.86           H  
ATOM   1239  HA2 GLY A 217      -4.935 -17.794 -18.018  1.00 34.86           H  
ATOM   1240  N   GLU A 218      -3.200 -18.772 -16.005  1.00 40.66           N  
ATOM   1241  CA  GLU A 218      -2.618 -19.616 -14.962  1.00 43.85           C  
ATOM   1242  C   GLU A 218      -3.789 -20.167 -14.084  1.00 47.16           C  
ATOM   1243  O   GLU A 218      -4.131 -19.633 -13.064  1.00 46.38           O  
ATOM   1244  CB  GLU A 218      -1.761 -18.602 -14.077  1.00 53.16           C  
ATOM   1245  CG  GLU A 218      -0.326 -18.584 -14.525  1.00 58.95           C  
ATOM   1246  CD  GLU A 218       0.536 -17.543 -13.705  1.00 61.30           C  
ATOM   1247  OE1 GLU A 218       1.167 -16.718 -14.415  1.00 58.41           O  
ATOM   1248  OE2 GLU A 218       0.409 -17.533 -12.447  1.00 64.02           O1-
ATOM   1249  H   GLU A 218      -3.553 -17.901 -15.634  1.00 40.66           H  
ATOM   1250  HA  GLU A 218      -2.005 -20.416 -15.377  1.00 43.85           H  
ATOM   1251  HB3 GLU A 218      -1.811 -18.902 -13.030  1.00 53.16           H  
ATOM   1252  HB2 GLU A 218      -2.181 -17.600 -14.164  1.00 53.16           H  
ATOM   1253  HG3 GLU A 218      -0.280 -18.337 -15.586  1.00 58.95           H  
ATOM   1254  HG2 GLU A 218       0.102 -19.580 -14.410  1.00 58.95           H  
ATOM   1255  N   ASP A 219      -4.367 -21.262 -14.571  1.00 51.22           N  
ATOM   1256  CA  ASP A 219      -5.468 -21.972 -14.008  1.00 47.91           C  
ATOM   1257  C   ASP A 219      -6.879 -21.318 -14.338  1.00 51.99           C  
ATOM   1258  O   ASP A 219      -7.757 -21.426 -13.453  1.00 54.84           O  
ATOM   1259  CB  ASP A 219      -5.321 -22.319 -12.498  1.00 44.82           C  
ATOM   1260  CG  ASP A 219      -4.106 -23.211 -12.153  1.00 51.35           C  
ATOM   1261  OD1 ASP A 219      -3.699 -23.189 -10.982  1.00 45.65           O  
ATOM   1262  OD2 ASP A 219      -3.445 -23.893 -12.999  1.00 53.25           O1-
ATOM   1263  H   ASP A 219      -4.027 -21.674 -15.428  1.00 51.22           H  
ATOM   1264  HA  ASP A 219      -5.476 -22.934 -14.520  1.00 47.91           H  
ATOM   1265  HB3 ASP A 219      -6.234 -22.801 -12.148  1.00 44.82           H  
ATOM   1266  HB2 ASP A 219      -5.267 -21.397 -11.919  1.00 44.82           H  
ATOM   1267  N   GLY A 220      -7.048 -20.612 -15.518  1.00 42.19           N  
ATOM   1268  CA  GLY A 220      -8.176 -19.786 -15.934  1.00 39.40           C  
ATOM   1269  C   GLY A 220      -8.057 -19.554 -17.416  1.00 44.75           C  
ATOM   1270  O   GLY A 220      -7.092 -19.985 -17.991  1.00 39.60           O  
ATOM   1271  H   GLY A 220      -6.328 -20.632 -16.226  1.00 42.19           H  
ATOM   1272  HA3 GLY A 220      -8.137 -18.830 -15.413  1.00 39.40           H  
ATOM   1273  HA2 GLY A 220      -9.108 -20.311 -15.723  1.00 39.40           H  
ATOM   1274  N   SER A 221      -9.039 -18.929 -18.108  1.00 44.19           N  
ATOM   1275  CA  SER A 221      -8.827 -18.289 -19.403  1.00 36.64           C  
ATOM   1276  C   SER A 221      -8.101 -16.902 -19.163  1.00 30.46           C  
ATOM   1277  O   SER A 221      -7.859 -16.386 -18.021  1.00 37.39           O  
ATOM   1278  CB  SER A 221     -10.234 -18.228 -19.918  1.00 36.45           C  
ATOM   1279  OG  SER A 221     -11.202 -17.439 -19.206  1.00 30.87           O  
ATOM   1280  H   SER A 221      -9.975 -18.889 -17.731  1.00 44.19           H  
ATOM   1281  HA  SER A 221      -8.218 -18.927 -20.044  1.00 36.64           H  
ATOM   1282  HB3 SER A 221     -10.616 -19.243 -20.031  1.00 36.45           H  
ATOM   1283  HB2 SER A 221     -10.217 -17.914 -20.962  1.00 36.45           H  
ATOM   1284  HG  SER A 221     -12.051 -17.496 -19.650  1.00 30.87           H  
ATOM   1285  N   VAL A 222      -7.716 -16.359 -20.330  1.00 25.85           N  
ATOM   1286  CA  VAL A 222      -6.922 -15.137 -20.430  1.00 29.67           C  
ATOM   1287  C   VAL A 222      -7.728 -14.042 -20.949  1.00 23.18           C  
ATOM   1288  O   VAL A 222      -8.728 -14.331 -21.612  1.00 26.11           O  
ATOM   1289  CB  VAL A 222      -5.661 -15.363 -21.240  1.00 29.66           C  
ATOM   1290  CG1 VAL A 222      -5.902 -15.589 -22.714  1.00 32.61           C  
ATOM   1291  CG2 VAL A 222      -4.695 -14.177 -21.123  1.00 29.07           C  
ATOM   1292  H   VAL A 222      -7.976 -16.799 -21.202  1.00 25.85           H  
ATOM   1293  HA  VAL A 222      -6.615 -14.865 -19.420  1.00 29.67           H  
ATOM   1294  HB  VAL A 222      -5.160 -16.245 -20.842  1.00 29.66           H  
ATOM   1295 HG11 VAL A 222      -4.948 -15.742 -23.219  1.00 32.61           H  
ATOM   1296 HG12 VAL A 222      -6.530 -16.470 -22.849  1.00 32.61           H  
ATOM   1297 HG13 VAL A 222      -6.402 -14.718 -23.139  1.00 32.61           H  
ATOM   1298 HG21 VAL A 222      -3.803 -14.375 -21.717  1.00 29.07           H  
ATOM   1299 HG22 VAL A 222      -5.182 -13.273 -21.490  1.00 29.07           H  
ATOM   1300 HG23 VAL A 222      -4.413 -14.039 -20.079  1.00 29.07           H  
ATOM   1301  N   TRP A 223      -7.447 -12.826 -20.570  1.00 21.75           N  
ATOM   1302  CA  TRP A 223      -8.342 -11.663 -20.601  1.00 23.15           C  
ATOM   1303  C   TRP A 223      -7.494 -10.424 -20.270  1.00 21.65           C  
ATOM   1304  O   TRP A 223      -6.642 -10.454 -19.394  1.00 22.73           O  
ATOM   1305  CB  TRP A 223      -9.497 -11.830 -19.602  1.00 20.79           C  
ATOM   1306  CG  TRP A 223     -10.293 -10.651 -19.125  1.00 24.63           C  
ATOM   1307  CD1 TRP A 223     -11.610 -10.477 -19.511  1.00 24.68           C  
ATOM   1308  CD2 TRP A 223     -10.073  -9.626 -18.103  1.00 32.04           C  
ATOM   1309  CE2 TRP A 223     -11.225  -8.824 -18.074  1.00 29.42           C  
ATOM   1310  CE3 TRP A 223      -9.001  -9.297 -17.197  1.00 23.12           C  
ATOM   1311  NE1 TRP A 223     -12.106  -9.290 -18.956  1.00 23.61           N  
ATOM   1312  CZ2 TRP A 223     -11.370  -7.726 -17.203  1.00 22.73           C  
ATOM   1313  CZ3 TRP A 223      -9.098  -8.108 -16.385  1.00 21.35           C  
ATOM   1314  CH2 TRP A 223     -10.279  -7.345 -16.391  1.00 22.41           C  
ATOM   1315  H   TRP A 223      -6.529 -12.609 -20.209  1.00 21.75           H  
ATOM   1316  HA  TRP A 223      -8.752 -11.556 -21.605  1.00 23.15           H  
ATOM   1317  HB3 TRP A 223      -9.135 -12.383 -18.736  1.00 20.79           H  
ATOM   1318  HB2 TRP A 223     -10.183 -12.587 -19.981  1.00 20.79           H  
ATOM   1319  HD1 TRP A 223     -12.087 -11.208 -20.147  1.00 24.68           H  
ATOM   1320  HE3 TRP A 223      -8.135  -9.938 -17.130  1.00 23.12           H  
ATOM   1321  HE1 TRP A 223     -13.003  -8.931 -19.250  1.00 23.61           H  
ATOM   1322  HZ2 TRP A 223     -12.306  -7.188 -17.163  1.00 22.73           H  
ATOM   1323  HZ3 TRP A 223      -8.263  -7.803 -15.772  1.00 21.35           H  
ATOM   1324  HH2 TRP A 223     -10.349  -6.464 -15.771  1.00 22.41           H  
ATOM   1325  N   ASN A 224      -7.680  -9.309 -20.998  1.00 22.45           N  
ATOM   1326  CA  ASN A 224      -6.956  -8.002 -20.871  1.00 17.17           C  
ATOM   1327  C   ASN A 224      -7.994  -6.868 -20.874  1.00 25.81           C  
ATOM   1328  O   ASN A 224      -9.214  -7.105 -21.235  1.00 24.20           O  
ATOM   1329  CB  ASN A 224      -6.044  -7.716 -22.079  1.00 16.36           C  
ATOM   1330  CG  ASN A 224      -4.639  -8.488 -22.157  1.00 22.14           C  
ATOM   1331  ND2 ASN A 224      -4.369  -9.144 -23.273  1.00 31.86           N  
ATOM   1332  OD1 ASN A 224      -3.706  -8.264 -21.339  1.00 27.00           O  
ATOM   1333  H   ASN A 224      -8.376  -9.294 -21.730  1.00 22.45           H  
ATOM   1334  HA  ASN A 224      -6.377  -7.980 -19.948  1.00 17.17           H  
ATOM   1335  HB3 ASN A 224      -5.866  -6.643 -22.146  1.00 16.36           H  
ATOM   1336  HB2 ASN A 224      -6.602  -7.895 -22.998  1.00 16.36           H  
ATOM   1337 HD22 ASN A 224      -3.496  -9.644 -23.366  1.00 31.86           H  
ATOM   1338 HD21 ASN A 224      -5.035  -9.145 -24.032  1.00 31.86           H  
ATOM   1339  N   TYR A 225      -7.746  -5.684 -20.377  1.00 24.27           N  
ATOM   1340  CA  TYR A 225      -8.714  -4.601 -20.330  1.00 20.41           C  
ATOM   1341  C   TYR A 225      -7.984  -3.314 -20.058  1.00 29.24           C  
ATOM   1342  O   TYR A 225      -7.135  -3.246 -19.137  1.00 29.46           O  
ATOM   1343  CB  TYR A 225      -9.705  -4.786 -19.208  1.00 20.05           C  
ATOM   1344  CG  TYR A 225     -10.729  -3.691 -18.842  1.00 29.95           C  
ATOM   1345  CD1 TYR A 225     -10.539  -2.954 -17.649  1.00 35.21           C  
ATOM   1346  CD2 TYR A 225     -11.749  -3.321 -19.759  1.00 28.43           C  
ATOM   1347  CE1 TYR A 225     -11.359  -1.826 -17.341  1.00 35.24           C  
ATOM   1348  CE2 TYR A 225     -12.491  -2.185 -19.489  1.00 28.85           C  
ATOM   1349  CZ  TYR A 225     -12.304  -1.458 -18.279  1.00 33.99           C  
ATOM   1350  OH  TYR A 225     -13.058  -0.267 -18.136  1.00 29.16           O  
ATOM   1351  H   TYR A 225      -6.834  -5.478 -19.994  1.00 24.27           H  
ATOM   1352  HA  TYR A 225      -9.241  -4.534 -21.282  1.00 20.41           H  
ATOM   1353  HB3 TYR A 225      -9.165  -5.076 -18.307  1.00 20.05           H  
ATOM   1354  HB2 TYR A 225     -10.236  -5.726 -19.360  1.00 20.05           H  
ATOM   1355  HD1 TYR A 225      -9.764  -3.242 -16.954  1.00 35.21           H  
ATOM   1356  HD2 TYR A 225     -11.928  -3.921 -20.639  1.00 28.43           H  
ATOM   1357  HE1 TYR A 225     -11.226  -1.300 -16.407  1.00 35.24           H  
ATOM   1358  HE2 TYR A 225     -13.225  -1.838 -20.201  1.00 28.85           H  
ATOM   1359  HH  TYR A 225     -13.660  -0.178 -18.878  1.00 29.16           H  
ATOM   1360  N   LYS A 226      -8.344  -2.349 -20.885  1.00 31.69           N  
ATOM   1361  CA  LYS A 226      -7.666  -1.030 -20.747  1.00 32.92           C  
ATOM   1362  C   LYS A 226      -8.841  -0.102 -20.304  1.00 36.84           C  
ATOM   1363  O   LYS A 226      -9.824  -0.010 -21.018  1.00 34.41           O  
ATOM   1364  CB  LYS A 226      -7.142  -0.747 -22.180  1.00 22.98           C  
ATOM   1365  CG  LYS A 226      -6.156  -1.806 -22.639  1.00 40.87           C  
ATOM   1366  CD  LYS A 226      -5.161  -1.129 -23.611  1.00 45.76           C  
ATOM   1367  CE  LYS A 226      -4.637  -2.075 -24.634  1.00 39.54           C  
ATOM   1368  NZ  LYS A 226      -3.583  -2.888 -24.024  1.00 39.36           N1+
ATOM   1369  H   LYS A 226      -9.057  -2.519 -21.580  1.00 31.69           H  
ATOM   1370  HA  LYS A 226      -6.862  -1.055 -20.012  1.00 32.92           H  
ATOM   1371  HB3 LYS A 226      -6.661   0.231 -22.204  1.00 22.98           H  
ATOM   1372  HB2 LYS A 226      -7.983  -0.710 -22.873  1.00 22.98           H  
ATOM   1373  HG3 LYS A 226      -6.692  -2.598 -23.162  1.00 40.87           H  
ATOM   1374  HG2 LYS A 226      -5.614  -2.195 -21.777  1.00 40.87           H  
ATOM   1375  HD3 LYS A 226      -4.329  -0.710 -23.045  1.00 45.76           H  
ATOM   1376  HD2 LYS A 226      -5.652  -0.293 -24.109  1.00 45.76           H  
ATOM   1377  HE3 LYS A 226      -4.223  -1.512 -25.471  1.00 39.54           H  
ATOM   1378  HE2 LYS A 226      -5.444  -2.723 -24.976  1.00 39.54           H  
ATOM   1379  HZ1 LYS A 226      -3.218  -3.535 -24.708  1.00 39.36           H  
ATOM   1380  HZ2 LYS A 226      -2.839  -2.287 -23.699  1.00 39.36           H  
ATOM   1381  HZ3 LYS A 226      -3.964  -3.403 -23.243  1.00 39.36           H  
ATOM   1382  N   PRO A 227      -8.652   0.571 -19.150  1.00 37.07           N  
ATOM   1383  CA  PRO A 227      -9.788   1.442 -18.558  1.00 34.32           C  
ATOM   1384  C   PRO A 227      -9.862   2.815 -19.259  1.00 37.53           C  
ATOM   1385  O   PRO A 227      -8.938   3.617 -19.069  1.00 38.93           O  
ATOM   1386  CB  PRO A 227      -9.295   1.690 -17.085  1.00 40.77           C  
ATOM   1387  CG  PRO A 227      -7.809   1.379 -17.127  1.00 43.00           C  
ATOM   1388  CD  PRO A 227      -7.628   0.366 -18.238  1.00 38.19           C  
ATOM   1389  HA  PRO A 227     -10.747   0.925 -18.581  1.00 34.32           H  
ATOM   1390  HB3 PRO A 227      -9.792   0.988 -16.415  1.00 40.77           H  
ATOM   1391  HB2 PRO A 227      -9.437   2.740 -16.829  1.00 40.77           H  
ATOM   1392  HG3 PRO A 227      -7.505   0.935 -16.179  1.00 43.00           H  
ATOM   1393  HG2 PRO A 227      -7.256   2.286 -17.371  1.00 43.00           H  
ATOM   1394  HD2 PRO A 227      -6.668   0.532 -18.727  1.00 38.19           H  
ATOM   1395  HD3 PRO A 227      -7.705  -0.641 -17.827  1.00 38.19           H  
ATOM   1396  N   PRO A 228     -10.884   3.048 -20.113  1.00 29.67           N  
ATOM   1397  CA  PRO A 228     -10.851   4.063 -21.173  1.00 38.47           C  
ATOM   1398  C   PRO A 228     -10.646   5.502 -20.606  1.00 46.27           C  
ATOM   1399  O   PRO A 228     -11.589   6.172 -20.034  1.00 48.42           O  
ATOM   1400  CB  PRO A 228     -12.166   3.910 -21.910  1.00 40.74           C  
ATOM   1401  CG  PRO A 228     -12.740   2.541 -21.594  1.00 37.06           C  
ATOM   1402  CD  PRO A 228     -12.075   2.240 -20.208  1.00 34.58           C  
ATOM   1403  HA  PRO A 228     -10.034   3.833 -21.857  1.00 38.47           H  
ATOM   1404  HB3 PRO A 228     -11.992   3.992 -22.983  1.00 40.74           H  
ATOM   1405  HB2 PRO A 228     -12.861   4.681 -21.577  1.00 40.74           H  
ATOM   1406  HG3 PRO A 228     -12.376   1.823 -22.329  1.00 37.06           H  
ATOM   1407  HG2 PRO A 228     -13.819   2.627 -21.462  1.00 37.06           H  
ATOM   1408  HD2 PRO A 228     -12.763   2.513 -19.408  1.00 34.58           H  
ATOM   1409  HD3 PRO A 228     -11.803   1.186 -20.157  1.00 34.58           H  
ATOM   1410  N   ALA A 229      -9.405   5.965 -20.798  1.00 43.05           N  
ATOM   1411  CA  ALA A 229      -9.039   7.338 -20.612  1.00 43.76           C  
ATOM   1412  C   ALA A 229      -9.086   8.146 -21.895  1.00 46.10           C  
ATOM   1413  O   ALA A 229      -8.945   9.389 -21.839  1.00 53.45           O  
ATOM   1414  CB  ALA A 229      -7.576   7.373 -20.206  1.00 53.80           C  
ATOM   1415  H   ALA A 229      -8.671   5.336 -21.089  1.00 43.05           H  
ATOM   1416  HA  ALA A 229      -9.661   7.800 -19.845  1.00 43.76           H  
ATOM   1417  HB1 ALA A 229      -7.265   8.407 -20.056  1.00 53.80           H  
ATOM   1418  HB2 ALA A 229      -7.442   6.816 -19.279  1.00 53.80           H  
ATOM   1419  HB3 ALA A 229      -6.970   6.922 -20.991  1.00 53.80           H  
ATOM   1420  N   ASP A 230      -9.212   7.483 -23.051  1.00 44.29           N  
ATOM   1421  CA  ASP A 230      -9.158   7.973 -24.398  1.00 46.50           C  
ATOM   1422  C   ASP A 230     -10.219   9.003 -24.652  1.00 60.14           C  
ATOM   1423  O   ASP A 230     -11.429   8.731 -24.435  1.00 61.94           O  
ATOM   1424  CB  ASP A 230      -9.223   6.901 -25.489  1.00 57.25           C  
ATOM   1425  CG  ASP A 230      -8.610   5.491 -25.126  1.00 58.89           C  
ATOM   1426  OD1 ASP A 230      -7.713   5.064 -25.886  1.00 54.32           O  
ATOM   1427  OD2 ASP A 230      -8.947   4.897 -24.058  1.00 48.42           O1-
ATOM   1428  H   ASP A 230      -9.371   6.486 -23.046  1.00 44.29           H  
ATOM   1429  HA  ASP A 230      -8.198   8.477 -24.510  1.00 46.50           H  
ATOM   1430  HB3 ASP A 230      -8.745   7.279 -26.393  1.00 57.25           H  
ATOM   1431  HB2 ASP A 230     -10.258   6.772 -25.805  1.00 57.25           H  
ATOM   1432  N   SER A 231      -9.835  10.124 -25.350  1.00 61.20           N  
ATOM   1433  CA  SER A 231     -10.696  11.151 -25.857  1.00 66.17           C  
ATOM   1434  C   SER A 231     -11.458  11.940 -24.772  1.00 70.17           C  
ATOM   1435  O   SER A 231     -12.549  12.473 -25.071  1.00 70.04           O  
ATOM   1436  CB  SER A 231     -11.472  10.658 -27.123  1.00 53.45           C  
ATOM   1437  OG  SER A 231     -12.074   9.409 -27.021  1.00 56.12           O  
ATOM   1438  H   SER A 231      -8.858  10.284 -25.550  1.00 61.20           H  
ATOM   1439  HA  SER A 231     -10.000  11.886 -26.260  1.00 66.17           H  
ATOM   1440  HB3 SER A 231     -10.800  10.664 -27.982  1.00 53.45           H  
ATOM   1441  HB2 SER A 231     -12.224  11.399 -27.395  1.00 53.45           H  
ATOM   1442  HG  SER A 231     -12.521   9.200 -27.845  1.00 56.12           H  
ATOM   1443  N   GLY A 232     -10.924  11.989 -23.540  1.00 71.68           N  
ATOM   1444  CA  GLY A 232     -11.485  12.566 -22.311  1.00 70.68           C  
ATOM   1445  C   GLY A 232     -12.463  11.609 -21.657  1.00 75.81           C  
ATOM   1446  O   GLY A 232     -13.526  12.022 -21.174  1.00 66.39           O  
ATOM   1447  H   GLY A 232     -10.012  11.591 -23.369  1.00 71.68           H  
ATOM   1448  HA3 GLY A 232     -11.995  13.500 -22.548  1.00 70.68           H  
ATOM   1449  HA2 GLY A 232     -10.677  12.792 -21.615  1.00 70.68           H  
ATOM   1450  N   GLY A 233     -12.152  10.255 -21.676  1.00 71.85           N  
ATOM   1451  CA  GLY A 233     -13.046   9.184 -21.227  1.00 63.27           C  
ATOM   1452  C   GLY A 233     -13.402   9.338 -19.760  1.00 61.34           C  
ATOM   1453  O   GLY A 233     -12.540   9.661 -18.991  1.00 64.54           O  
ATOM   1454  H   GLY A 233     -11.252   9.948 -22.018  1.00 71.85           H  
ATOM   1455  HA3 GLY A 233     -12.564   8.219 -21.384  1.00 63.27           H  
ATOM   1456  HA2 GLY A 233     -13.957   9.198 -21.825  1.00 63.27           H  
ATOM   1457  N   LYS A 234     -14.633   9.029 -19.431  1.00 57.58           N  
ATOM   1458  CA  LYS A 234     -15.091   9.030 -17.950  1.00 47.56           C  
ATOM   1459  C   LYS A 234     -14.812   7.616 -17.328  1.00 47.42           C  
ATOM   1460  O   LYS A 234     -14.598   7.501 -16.129  1.00 50.89           O  
ATOM   1461  CB  LYS A 234     -16.549   9.530 -17.831  1.00 56.30           C  
ATOM   1462  CG  LYS A 234     -17.498   8.568 -18.472  1.00 48.29           C  
ATOM   1463  CD  LYS A 234     -18.834   9.195 -18.770  1.00 47.99           C  
ATOM   1464  CE  LYS A 234     -19.716   8.227 -19.534  1.00 60.72           C  
ATOM   1465  NZ  LYS A 234     -19.229   7.972 -20.898  1.00 53.79           N1+
ATOM   1466  H   LYS A 234     -15.301   8.785 -20.148  1.00 57.58           H  
ATOM   1467  HA  LYS A 234     -14.462   9.745 -17.419  1.00 47.56           H  
ATOM   1468  HB3 LYS A 234     -16.639  10.504 -18.312  1.00 56.30           H  
ATOM   1469  HB2 LYS A 234     -16.807   9.648 -16.779  1.00 56.30           H  
ATOM   1470  HG3 LYS A 234     -17.639   7.708 -17.818  1.00 48.29           H  
ATOM   1471  HG2 LYS A 234     -17.061   8.189 -19.396  1.00 48.29           H  
ATOM   1472  HD3 LYS A 234     -18.687  10.098 -19.363  1.00 47.99           H  
ATOM   1473  HD2 LYS A 234     -19.322   9.471 -17.835  1.00 47.99           H  
ATOM   1474  HE3 LYS A 234     -20.731   8.621 -19.580  1.00 60.72           H  
ATOM   1475  HE2 LYS A 234     -19.777   7.285 -18.989  1.00 60.72           H  
ATOM   1476  HZ1 LYS A 234     -19.849   7.324 -21.362  1.00 53.79           H  
ATOM   1477  HZ2 LYS A 234     -19.202   8.840 -21.414  1.00 53.79           H  
ATOM   1478  HZ3 LYS A 234     -18.300   7.577 -20.856  1.00 53.79           H  
ATOM   1479  N   GLU A 235     -14.747   6.612 -18.228  1.00 45.96           N  
ATOM   1480  CA  GLU A 235     -14.679   5.251 -17.774  1.00 52.74           C  
ATOM   1481  C   GLU A 235     -13.262   4.909 -17.224  1.00 53.66           C  
ATOM   1482  O   GLU A 235     -13.191   3.835 -16.635  1.00 55.77           O  
ATOM   1483  CB  GLU A 235     -14.939   4.413 -19.035  1.00 60.64           C  
ATOM   1484  CG  GLU A 235     -16.323   4.588 -19.689  1.00 60.19           C  
ATOM   1485  CD  GLU A 235     -16.571   5.753 -20.698  1.00 64.89           C  
ATOM   1486  OE1 GLU A 235     -17.735   5.842 -21.266  1.00 56.91           O  
ATOM   1487  OE2 GLU A 235     -15.664   6.577 -20.874  1.00 62.51           O1-
ATOM   1488  H   GLU A 235     -14.746   6.819 -19.217  1.00 45.96           H  
ATOM   1489  HA  GLU A 235     -15.442   5.058 -17.020  1.00 52.74           H  
ATOM   1490  HB3 GLU A 235     -14.780   3.359 -18.806  1.00 60.64           H  
ATOM   1491  HB2 GLU A 235     -14.164   4.623 -19.772  1.00 60.64           H  
ATOM   1492  HG3 GLU A 235     -17.081   4.630 -18.907  1.00 60.19           H  
ATOM   1493  HG2 GLU A 235     -16.615   3.647 -20.156  1.00 60.19           H  
ATOM   1494  N   ILE A 236     -12.247   5.774 -17.237  1.00 50.33           N  
ATOM   1495  CA  ILE A 236     -11.017   5.645 -16.484  1.00 52.56           C  
ATOM   1496  C   ILE A 236     -11.185   5.524 -14.935  1.00 50.25           C  
ATOM   1497  O   ILE A 236     -10.236   5.045 -14.314  1.00 46.35           O  
ATOM   1498  CB  ILE A 236     -10.229   6.868 -16.801  1.00 54.68           C  
ATOM   1499  CG1 ILE A 236      -8.718   6.789 -16.345  1.00 50.50           C  
ATOM   1500  CG2 ILE A 236     -10.895   8.277 -16.559  1.00 54.00           C  
ATOM   1501  CD1 ILE A 236      -7.651   7.757 -16.859  1.00 55.04           C  
ATOM   1502  H   ILE A 236     -12.299   6.605 -17.808  1.00 50.33           H  
ATOM   1503  HA  ILE A 236     -10.473   4.773 -16.847  1.00 52.56           H  
ATOM   1504  HB  ILE A 236     -10.152   6.826 -17.887  1.00 54.68           H  
ATOM   1505 HG13 ILE A 236      -8.363   5.769 -16.490  1.00 50.50           H  
ATOM   1506 HG12 ILE A 236      -8.682   6.777 -15.256  1.00 50.50           H  
ATOM   1507 HG21 ILE A 236     -10.194   9.064 -16.838  1.00 54.00           H  
ATOM   1508 HG22 ILE A 236     -11.796   8.362 -17.166  1.00 54.00           H  
ATOM   1509 HG23 ILE A 236     -11.156   8.380 -15.506  1.00 54.00           H  
ATOM   1510 HD11 ILE A 236      -6.689   7.511 -16.409  1.00 55.04           H  
ATOM   1511 HD12 ILE A 236      -7.576   7.674 -17.943  1.00 55.04           H  
ATOM   1512 HD13 ILE A 236      -7.926   8.777 -16.592  1.00 55.04           H  
ATOM   1513  N   PHE A 237     -12.414   5.915 -14.467  1.00 43.26           N  
ATOM   1514  CA  PHE A 237     -12.833   5.749 -13.073  1.00 40.00           C  
ATOM   1515  C   PHE A 237     -12.937   4.257 -12.643  1.00 42.59           C  
ATOM   1516  O   PHE A 237     -12.639   3.939 -11.485  1.00 33.02           O  
ATOM   1517  CB  PHE A 237     -14.242   6.414 -12.786  1.00 42.74           C  
ATOM   1518  CG  PHE A 237     -14.132   7.836 -12.174  1.00 51.72           C  
ATOM   1519  CD1 PHE A 237     -14.520   8.929 -12.960  1.00 62.91           C  
ATOM   1520  CD2 PHE A 237     -13.503   8.039 -10.922  1.00 52.21           C  
ATOM   1521  CE1 PHE A 237     -14.285  10.248 -12.463  1.00 57.67           C  
ATOM   1522  CE2 PHE A 237     -13.226   9.347 -10.486  1.00 57.45           C  
ATOM   1523  CZ  PHE A 237     -13.671  10.474 -11.243  1.00 61.59           C  
ATOM   1524  H   PHE A 237     -13.081   6.341 -15.094  1.00 43.26           H  
ATOM   1525  HA  PHE A 237     -12.093   6.234 -12.437  1.00 40.00           H  
ATOM   1526  HB3 PHE A 237     -14.814   5.774 -12.114  1.00 42.74           H  
ATOM   1527  HB2 PHE A 237     -14.815   6.462 -13.712  1.00 42.74           H  
ATOM   1528  HD1 PHE A 237     -14.986   8.765 -13.920  1.00 62.91           H  
ATOM   1529  HD2 PHE A 237     -13.238   7.192 -10.307  1.00 52.21           H  
ATOM   1530  HE1 PHE A 237     -14.589  11.106 -13.044  1.00 57.67           H  
ATOM   1531  HE2 PHE A 237     -12.673   9.506  -9.572  1.00 57.45           H  
ATOM   1532  HZ  PHE A 237     -13.538  11.484 -10.884  1.00 61.59           H  
ATOM   1533  N   SER A 238     -13.351   3.366 -13.567  1.00 51.89           N  
ATOM   1534  CA  SER A 238     -13.730   1.938 -13.250  1.00 43.97           C  
ATOM   1535  C   SER A 238     -12.694   0.978 -12.684  1.00 32.72           C  
ATOM   1536  O   SER A 238     -13.079   0.011 -12.060  1.00 36.03           O  
ATOM   1537  CB  SER A 238     -14.300   1.399 -14.513  1.00 44.08           C  
ATOM   1538  OG  SER A 238     -13.393   1.340 -15.619  1.00 37.54           O  
ATOM   1539  H   SER A 238     -13.422   3.640 -14.537  1.00 51.89           H  
ATOM   1540  HA  SER A 238     -14.546   1.981 -12.529  1.00 43.97           H  
ATOM   1541  HB3 SER A 238     -15.173   1.988 -14.794  1.00 44.08           H  
ATOM   1542  HB2 SER A 238     -14.708   0.405 -14.329  1.00 44.08           H  
ATOM   1543  HG  SER A 238     -13.846   0.981 -16.386  1.00 37.54           H  
ATOM   1544  N   LEU A 239     -11.415   1.283 -12.799  1.00 28.04           N  
ATOM   1545  CA  LEU A 239     -10.210   0.761 -12.225  1.00 31.09           C  
ATOM   1546  C   LEU A 239     -10.245   1.022 -10.692  1.00 25.93           C  
ATOM   1547  O   LEU A 239      -9.854   0.195  -9.901  1.00 24.03           O  
ATOM   1548  CB  LEU A 239      -8.962   1.209 -12.986  1.00 25.22           C  
ATOM   1549  CG  LEU A 239      -7.558   0.826 -12.499  1.00 29.47           C  
ATOM   1550  CD1 LEU A 239      -7.317  -0.624 -12.148  1.00 40.55           C  
ATOM   1551  CD2 LEU A 239      -6.559   1.397 -13.521  1.00 22.28           C  
ATOM   1552  H   LEU A 239     -11.129   2.039 -13.404  1.00 28.04           H  
ATOM   1553  HA  LEU A 239     -10.264  -0.321 -12.347  1.00 31.09           H  
ATOM   1554  HB3 LEU A 239      -9.004   2.289 -13.126  1.00 25.22           H  
ATOM   1555  HB2 LEU A 239      -9.064   0.918 -14.031  1.00 25.22           H  
ATOM   1556  HG  LEU A 239      -7.397   1.387 -11.578  1.00 29.47           H  
ATOM   1557 HD11 LEU A 239      -6.286  -0.752 -11.820  1.00 40.55           H  
ATOM   1558 HD12 LEU A 239      -7.993  -0.921 -11.346  1.00 40.55           H  
ATOM   1559 HD13 LEU A 239      -7.499  -1.246 -13.025  1.00 40.55           H  
ATOM   1560 HD21 LEU A 239      -5.543   1.148 -13.215  1.00 22.28           H  
ATOM   1561 HD22 LEU A 239      -6.757   0.967 -14.503  1.00 22.28           H  
ATOM   1562 HD23 LEU A 239      -6.668   2.480 -13.570  1.00 22.28           H  
ATOM   1563  N   LEU A 240     -10.676   2.188 -10.274  1.00 23.78           N  
ATOM   1564  CA  LEU A 240     -10.597   2.694  -8.867  1.00 24.13           C  
ATOM   1565  C   LEU A 240     -11.501   1.876  -7.924  1.00 29.31           C  
ATOM   1566  O   LEU A 240     -10.943   1.492  -6.864  1.00 32.16           O  
ATOM   1567  CB  LEU A 240     -10.761   4.276  -8.789  1.00 30.90           C  
ATOM   1568  CG  LEU A 240     -10.796   4.853  -7.324  1.00 27.27           C  
ATOM   1569  CD1 LEU A 240      -9.582   4.564  -6.466  1.00 28.34           C  
ATOM   1570  CD2 LEU A 240     -11.135   6.359  -7.541  1.00 30.64           C  
ATOM   1571  H   LEU A 240     -11.105   2.831 -10.925  1.00 23.78           H  
ATOM   1572  HA  LEU A 240      -9.577   2.491  -8.541  1.00 24.13           H  
ATOM   1573  HB3 LEU A 240     -11.669   4.571  -9.315  1.00 30.90           H  
ATOM   1574  HB2 LEU A 240      -9.952   4.751  -9.345  1.00 30.90           H  
ATOM   1575  HG  LEU A 240     -11.654   4.402  -6.825  1.00 27.27           H  
ATOM   1576 HD11 LEU A 240      -9.719   5.009  -5.481  1.00 28.34           H  
ATOM   1577 HD12 LEU A 240      -9.458   3.486  -6.363  1.00 28.34           H  
ATOM   1578 HD13 LEU A 240      -8.695   4.988  -6.936  1.00 28.34           H  
ATOM   1579 HD21 LEU A 240     -11.185   6.863  -6.576  1.00 30.64           H  
ATOM   1580 HD22 LEU A 240     -10.361   6.822  -8.153  1.00 30.64           H  
ATOM   1581 HD23 LEU A 240     -12.097   6.446  -8.046  1.00 30.64           H  
ATOM   1582  N   PRO A 241     -12.816   1.623  -8.174  1.00 31.95           N  
ATOM   1583  CA  PRO A 241     -13.588   0.574  -7.378  1.00 21.75           C  
ATOM   1584  C   PRO A 241     -12.866  -0.805  -7.194  1.00 19.75           C  
ATOM   1585  O   PRO A 241     -12.934  -1.411  -6.147  1.00 28.84           O  
ATOM   1586  CB  PRO A 241     -14.813   0.326  -8.315  1.00 25.19           C  
ATOM   1587  CG  PRO A 241     -15.095   1.728  -8.871  1.00 21.14           C  
ATOM   1588  CD  PRO A 241     -13.636   2.201  -9.222  1.00 26.27           C  
ATOM   1589  HA  PRO A 241     -13.909   0.975  -6.417  1.00 21.75           H  
ATOM   1590  HB3 PRO A 241     -15.663  -0.000  -7.716  1.00 25.19           H  
ATOM   1591  HB2 PRO A 241     -14.513  -0.331  -9.132  1.00 25.19           H  
ATOM   1592  HG3 PRO A 241     -15.491   2.355  -8.072  1.00 21.14           H  
ATOM   1593  HG2 PRO A 241     -15.672   1.637  -9.792  1.00 21.14           H  
ATOM   1594  HD2 PRO A 241     -13.342   1.780 -10.183  1.00 26.27           H  
ATOM   1595  HD3 PRO A 241     -13.585   3.288  -9.162  1.00 26.27           H  
ATOM   1596  N   HIS A 242     -12.167  -1.228  -8.281  1.00 19.51           N  
ATOM   1597  CA  HIS A 242     -11.368  -2.462  -8.393  1.00 17.83           C  
ATOM   1598  C   HIS A 242     -10.178  -2.398  -7.491  1.00 19.46           C  
ATOM   1599  O   HIS A 242      -9.949  -3.369  -6.796  1.00 22.56           O  
ATOM   1600  CB  HIS A 242     -11.105  -2.877  -9.836  1.00 18.19           C  
ATOM   1601  CG  HIS A 242     -10.441  -4.201  -9.994  1.00 21.32           C  
ATOM   1602  CD2 HIS A 242     -11.011  -5.425 -10.325  1.00 16.10           C  
ATOM   1603  ND1 HIS A 242      -9.096  -4.477  -9.668  1.00 15.64           N  
ATOM   1604  CE1 HIS A 242      -8.898  -5.758 -10.007  1.00 15.07           C  
ATOM   1605  NE2 HIS A 242      -9.955  -6.337 -10.456  1.00 15.58           N  
ATOM   1606  H   HIS A 242     -12.163  -0.674  -9.126  1.00 19.51           H  
ATOM   1607  HA  HIS A 242     -11.998  -3.249  -7.979  1.00 17.83           H  
ATOM   1608  HB3 HIS A 242     -10.505  -2.111 -10.328  1.00 18.19           H  
ATOM   1609  HB2 HIS A 242     -12.045  -2.876 -10.389  1.00 18.19           H  
ATOM   1610  HD2 HIS A 242     -12.083  -5.511 -10.429  1.00 16.10           H  
ATOM   1611  HE1 HIS A 242      -7.921  -6.203  -9.890  1.00 15.07           H  
ATOM   1612  HE2 HIS A 242     -10.124  -7.252 -10.848  1.00 15.58           H  
ATOM   1613  N   MET A 243      -9.514  -1.274  -7.454  1.00 22.57           N  
ATOM   1614  CA  MET A 243      -8.328  -0.990  -6.637  1.00 19.94           C  
ATOM   1615  C   MET A 243      -8.836  -0.990  -5.115  1.00 19.65           C  
ATOM   1616  O   MET A 243      -8.200  -1.559  -4.266  1.00 24.65           O  
ATOM   1617  CB  MET A 243      -7.684   0.315  -7.095  1.00 22.34           C  
ATOM   1618  CG  MET A 243      -6.418   0.826  -6.216  1.00 31.21           C  
ATOM   1619  SD  MET A 243      -5.948   2.435  -6.925  1.00 51.83           S  
ATOM   1620  CE  MET A 243      -4.912   1.738  -8.234  1.00 37.03           C  
ATOM   1621  H   MET A 243      -9.807  -0.495  -8.026  1.00 22.57           H  
ATOM   1622  HA  MET A 243      -7.610  -1.800  -6.767  1.00 19.94           H  
ATOM   1623  HB3 MET A 243      -8.441   1.099  -7.125  1.00 22.34           H  
ATOM   1624  HB2 MET A 243      -7.383   0.221  -8.138  1.00 22.34           H  
ATOM   1625  HG3 MET A 243      -5.591   0.125  -6.331  1.00 31.21           H  
ATOM   1626  HG2 MET A 243      -6.729   0.964  -5.180  1.00 31.21           H  
ATOM   1627  HE1 MET A 243      -4.490   2.545  -8.833  1.00 37.03           H  
ATOM   1628  HE2 MET A 243      -4.105   1.156  -7.788  1.00 37.03           H  
ATOM   1629  HE3 MET A 243      -5.516   1.092  -8.871  1.00 37.03           H  
ATOM   1630  N   ALA A 244      -9.970  -0.393  -4.834  1.00 18.33           N  
ATOM   1631  CA  ALA A 244     -10.620  -0.146  -3.544  1.00 22.76           C  
ATOM   1632  C   ALA A 244     -11.073  -1.509  -2.953  1.00 19.78           C  
ATOM   1633  O   ALA A 244     -10.756  -1.759  -1.827  1.00 16.76           O  
ATOM   1634  CB  ALA A 244     -11.739   0.870  -3.772  1.00 24.97           C  
ATOM   1635  H   ALA A 244     -10.541  -0.018  -5.578  1.00 18.33           H  
ATOM   1636  HA  ALA A 244      -9.887   0.295  -2.868  1.00 22.76           H  
ATOM   1637  HB1 ALA A 244     -12.243   1.075  -2.827  1.00 24.97           H  
ATOM   1638  HB2 ALA A 244     -11.316   1.794  -4.166  1.00 24.97           H  
ATOM   1639  HB3 ALA A 244     -12.457   0.466  -4.486  1.00 24.97           H  
ATOM   1640  N   ASP A 245     -11.675  -2.401  -3.793  1.00 22.06           N  
ATOM   1641  CA  ASP A 245     -12.081  -3.818  -3.401  1.00 26.23           C  
ATOM   1642  C   ASP A 245     -10.834  -4.718  -3.120  1.00 20.37           C  
ATOM   1643  O   ASP A 245     -10.800  -5.429  -2.074  1.00 25.52           O  
ATOM   1644  CB  ASP A 245     -12.821  -4.589  -4.511  1.00 22.13           C  
ATOM   1645  CG  ASP A 245     -14.251  -4.100  -4.713  1.00 25.35           C  
ATOM   1646  OD1 ASP A 245     -14.968  -4.540  -5.619  1.00 27.47           O  
ATOM   1647  OD2 ASP A 245     -14.849  -3.434  -3.834  1.00 21.62           O1-
ATOM   1648  H   ASP A 245     -11.880  -2.138  -4.746  1.00 22.06           H  
ATOM   1649  HA  ASP A 245     -12.707  -3.780  -2.509  1.00 26.23           H  
ATOM   1650  HB3 ASP A 245     -12.832  -5.652  -4.268  1.00 22.13           H  
ATOM   1651  HB2 ASP A 245     -12.270  -4.494  -5.447  1.00 22.13           H  
ATOM   1652  N   MET A 246      -9.766  -4.548  -3.899  1.00 15.04           N  
ATOM   1653  CA  MET A 246      -8.526  -5.380  -3.919  1.00 20.47           C  
ATOM   1654  C   MET A 246      -7.829  -4.994  -2.559  1.00 19.94           C  
ATOM   1655  O   MET A 246      -7.369  -5.825  -1.791  1.00 19.28           O  
ATOM   1656  CB  MET A 246      -7.673  -5.229  -5.177  1.00 24.78           C  
ATOM   1657  CG  MET A 246      -8.371  -5.839  -6.361  1.00 21.64           C  
ATOM   1658  SD  MET A 246      -7.711  -7.484  -6.733  1.00 40.79           S  
ATOM   1659  CE  MET A 246      -6.167  -7.045  -7.675  1.00 34.33           C  
ATOM   1660  H   MET A 246      -9.742  -3.789  -4.565  1.00 15.04           H  
ATOM   1661  HA  MET A 246      -8.829  -6.425  -3.849  1.00 20.47           H  
ATOM   1662  HB3 MET A 246      -6.714  -5.724  -5.027  1.00 24.78           H  
ATOM   1663  HB2 MET A 246      -7.492  -4.171  -5.368  1.00 24.78           H  
ATOM   1664  HG3 MET A 246      -8.245  -5.192  -7.229  1.00 21.64           H  
ATOM   1665  HG2 MET A 246      -9.438  -5.915  -6.154  1.00 21.64           H  
ATOM   1666  HE1 MET A 246      -5.650  -7.958  -7.972  1.00 34.33           H  
ATOM   1667  HE2 MET A 246      -6.433  -6.473  -8.564  1.00 34.33           H  
ATOM   1668  HE3 MET A 246      -5.512  -6.447  -7.041  1.00 34.33           H  
ATOM   1669  N   SER A 247      -7.608  -3.677  -2.357  1.00 16.58           N  
ATOM   1670  CA  SER A 247      -6.955  -3.115  -1.276  1.00 21.89           C  
ATOM   1671  C   SER A 247      -7.841  -3.128  -0.010  1.00 16.81           C  
ATOM   1672  O   SER A 247      -7.254  -3.149   1.083  1.00 15.97           O  
ATOM   1673  CB  SER A 247      -6.493  -1.693  -1.575  1.00 23.20           C  
ATOM   1674  OG  SER A 247      -5.822  -1.535  -2.794  1.00 21.79           O  
ATOM   1675  H   SER A 247      -7.933  -3.001  -3.033  1.00 16.58           H  
ATOM   1676  HA  SER A 247      -6.070  -3.717  -1.070  1.00 21.89           H  
ATOM   1677  HB3 SER A 247      -5.854  -1.343  -0.764  1.00 23.20           H  
ATOM   1678  HB2 SER A 247      -7.351  -1.021  -1.546  1.00 23.20           H  
ATOM   1679  HG  SER A 247      -5.567  -0.616  -2.903  1.00 21.79           H  
ATOM   1680  N   THR A 248      -9.178  -3.420  -0.076  1.00 15.93           N  
ATOM   1681  CA  THR A 248      -9.909  -3.576   1.128  1.00 18.18           C  
ATOM   1682  C   THR A 248      -9.692  -4.970   1.623  1.00 17.00           C  
ATOM   1683  O   THR A 248      -9.427  -5.135   2.789  1.00 15.81           O  
ATOM   1684  CB  THR A 248     -11.461  -3.410   0.836  1.00 23.06           C  
ATOM   1685  CG2 THR A 248     -12.369  -3.728   2.061  1.00 18.97           C  
ATOM   1686  OG1 THR A 248     -11.702  -2.013   0.611  1.00 22.49           O  
ATOM   1687  H   THR A 248      -9.629  -3.521  -0.974  1.00 15.93           H  
ATOM   1688  HA  THR A 248      -9.580  -2.850   1.872  1.00 18.18           H  
ATOM   1689  HB  THR A 248     -11.758  -4.000  -0.031  1.00 23.06           H  
ATOM   1690 HG21 THR A 248     -13.414  -3.592   1.784  1.00 18.97           H  
ATOM   1691 HG22 THR A 248     -12.208  -4.759   2.375  1.00 18.97           H  
ATOM   1692 HG23 THR A 248     -12.121  -3.055   2.882  1.00 18.97           H  
ATOM   1693  HG1 THR A 248     -12.635  -1.874   0.430  1.00 22.49           H  
ATOM   1694  N   TYR A 249      -9.603  -5.997   0.726  1.00 19.52           N  
ATOM   1695  CA  TYR A 249      -9.367  -7.388   1.118  1.00 16.49           C  
ATOM   1696  C   TYR A 249      -8.016  -7.548   1.692  1.00 16.25           C  
ATOM   1697  O   TYR A 249      -7.785  -8.312   2.615  1.00 17.22           O  
ATOM   1698  CB  TYR A 249      -9.569  -8.370  -0.152  1.00 17.50           C  
ATOM   1699  CG  TYR A 249     -11.003  -8.395  -0.664  1.00 21.69           C  
ATOM   1700  CD1 TYR A 249     -11.181  -8.239  -2.048  1.00 16.38           C  
ATOM   1701  CD2 TYR A 249     -12.128  -8.720   0.137  1.00 16.89           C  
ATOM   1702  CE1 TYR A 249     -12.530  -8.179  -2.513  1.00 15.96           C  
ATOM   1703  CE2 TYR A 249     -13.357  -8.639  -0.394  1.00 17.79           C  
ATOM   1704  CZ  TYR A 249     -13.573  -8.416  -1.715  1.00 26.87           C  
ATOM   1705  OH  TYR A 249     -14.838  -8.326  -2.178  1.00 32.52           O  
ATOM   1706  H   TYR A 249      -9.701  -5.814  -0.262  1.00 19.52           H  
ATOM   1707  HA  TYR A 249     -10.098  -7.658   1.880  1.00 16.49           H  
ATOM   1708  HB3 TYR A 249      -9.264  -9.381   0.120  1.00 17.50           H  
ATOM   1709  HB2 TYR A 249      -8.902  -8.062  -0.957  1.00 17.50           H  
ATOM   1710  HD1 TYR A 249     -10.322  -8.171  -2.699  1.00 16.38           H  
ATOM   1711  HD2 TYR A 249     -11.990  -9.029   1.163  1.00 16.89           H  
ATOM   1712  HE1 TYR A 249     -12.735  -7.935  -3.545  1.00 15.96           H  
ATOM   1713  HE2 TYR A 249     -14.226  -8.753   0.237  1.00 17.79           H  
ATOM   1714  HH  TYR A 249     -15.454  -8.528  -1.470  1.00 32.52           H  
ATOM   1715  N   MET A 250      -7.012  -6.781   1.202  1.00 14.65           N  
ATOM   1716  CA  MET A 250      -5.747  -6.512   1.899  1.00 18.99           C  
ATOM   1717  C   MET A 250      -5.827  -5.856   3.269  1.00 14.34           C  
ATOM   1718  O   MET A 250      -5.359  -6.471   4.187  1.00 10.70           O  
ATOM   1719  CB  MET A 250      -4.574  -5.926   1.111  1.00 21.76           C  
ATOM   1720  CG  MET A 250      -4.011  -6.758  -0.066  1.00 18.80           C  
ATOM   1721  SD  MET A 250      -2.430  -6.187  -0.741  1.00 20.73           S  
ATOM   1722  CE  MET A 250      -2.833  -4.574  -1.391  1.00 21.56           C  
ATOM   1723  H   MET A 250      -7.105  -6.347   0.295  1.00 14.65           H  
ATOM   1724  HA  MET A 250      -5.392  -7.515   2.138  1.00 18.99           H  
ATOM   1725  HB3 MET A 250      -3.764  -5.688   1.800  1.00 21.76           H  
ATOM   1726  HB2 MET A 250      -4.846  -4.934   0.750  1.00 21.76           H  
ATOM   1727  HG3 MET A 250      -4.751  -6.797  -0.866  1.00 18.80           H  
ATOM   1728  HG2 MET A 250      -3.916  -7.799   0.242  1.00 18.80           H  
ATOM   1729  HE1 MET A 250      -1.942  -4.126  -1.831  1.00 21.56           H  
ATOM   1730  HE2 MET A 250      -3.604  -4.672  -2.155  1.00 21.56           H  
ATOM   1731  HE3 MET A 250      -3.199  -3.938  -0.585  1.00 21.56           H  
ATOM   1732  N   PHE A 251      -6.534  -4.737   3.325  1.00 15.08           N  
ATOM   1733  CA  PHE A 251      -6.967  -4.112   4.604  1.00 14.22           C  
ATOM   1734  C   PHE A 251      -7.691  -4.941   5.664  1.00 14.36           C  
ATOM   1735  O   PHE A 251      -7.298  -4.882   6.811  1.00 22.14           O  
ATOM   1736  CB  PHE A 251      -7.627  -2.737   4.409  1.00 14.67           C  
ATOM   1737  CG  PHE A 251      -8.021  -1.949   5.593  1.00 22.86           C  
ATOM   1738  CD1 PHE A 251      -7.048  -1.650   6.625  1.00 21.90           C  
ATOM   1739  CD2 PHE A 251      -9.356  -1.596   5.842  1.00 20.07           C  
ATOM   1740  CE1 PHE A 251      -7.469  -1.030   7.831  1.00 19.97           C  
ATOM   1741  CE2 PHE A 251      -9.783  -0.879   7.044  1.00 23.28           C  
ATOM   1742  CZ  PHE A 251      -8.810  -0.656   8.036  1.00 23.06           C  
ATOM   1743  H   PHE A 251      -6.804  -4.267   2.473  1.00 15.08           H  
ATOM   1744  HA  PHE A 251      -6.023  -3.865   5.089  1.00 14.22           H  
ATOM   1745  HB3 PHE A 251      -8.490  -2.847   3.753  1.00 14.67           H  
ATOM   1746  HB2 PHE A 251      -6.990  -2.125   3.771  1.00 14.67           H  
ATOM   1747  HD1 PHE A 251      -6.008  -1.899   6.475  1.00 21.90           H  
ATOM   1748  HD2 PHE A 251     -10.125  -1.854   5.129  1.00 20.07           H  
ATOM   1749  HE1 PHE A 251      -6.754  -0.836   8.616  1.00 19.97           H  
ATOM   1750  HE2 PHE A 251     -10.806  -0.547   7.140  1.00 23.28           H  
ATOM   1751  HZ  PHE A 251      -9.105  -0.191   8.965  1.00 23.06           H  
ATOM   1752  N   LYS A 252      -8.744  -5.680   5.271  1.00 11.84           N  
ATOM   1753  CA  LYS A 252      -9.240  -6.866   6.022  1.00 12.74           C  
ATOM   1754  C   LYS A 252      -8.215  -7.832   6.532  1.00 12.47           C  
ATOM   1755  O   LYS A 252      -8.344  -8.457   7.595  1.00 13.09           O  
ATOM   1756  CB  LYS A 252     -10.213  -7.661   5.143  1.00 17.32           C  
ATOM   1757  CG  LYS A 252     -11.543  -7.004   4.620  1.00 38.05           C  
ATOM   1758  CD  LYS A 252     -12.384  -6.273   5.600  1.00 36.68           C  
ATOM   1759  CE  LYS A 252     -13.759  -5.948   5.103  1.00 26.11           C  
ATOM   1760  NZ  LYS A 252     -14.558  -5.208   6.093  1.00 25.22           N1+
ATOM   1761  H   LYS A 252      -9.242  -5.440   4.426  1.00 11.84           H  
ATOM   1762  HA  LYS A 252      -9.800  -6.499   6.882  1.00 12.74           H  
ATOM   1763  HB3 LYS A 252     -10.456  -8.598   5.644  1.00 17.32           H  
ATOM   1764  HB2 LYS A 252      -9.666  -8.073   4.295  1.00 17.32           H  
ATOM   1765  HG3 LYS A 252     -12.148  -7.765   4.127  1.00 38.05           H  
ATOM   1766  HG2 LYS A 252     -11.311  -6.343   3.785  1.00 38.05           H  
ATOM   1767  HD3 LYS A 252     -11.879  -5.353   5.894  1.00 36.68           H  
ATOM   1768  HD2 LYS A 252     -12.460  -6.857   6.517  1.00 36.68           H  
ATOM   1769  HE3 LYS A 252     -14.275  -6.870   4.837  1.00 26.11           H  
ATOM   1770  HE2 LYS A 252     -13.684  -5.362   4.187  1.00 26.11           H  
ATOM   1771  HZ1 LYS A 252     -15.473  -5.014   5.711  1.00 25.22           H  
ATOM   1772  HZ2 LYS A 252     -14.655  -5.763   6.931  1.00 25.22           H  
ATOM   1773  HZ3 LYS A 252     -14.096  -4.338   6.317  1.00 25.22           H  
ATOM   1774  N   GLY A 253      -7.099  -7.855   5.812  1.00 14.36           N  
ATOM   1775  CA  GLY A 253      -5.968  -8.705   6.078  1.00 13.90           C  
ATOM   1776  C   GLY A 253      -5.073  -7.998   7.128  1.00 15.26           C  
ATOM   1777  O   GLY A 253      -4.777  -8.608   8.183  1.00 15.61           O  
ATOM   1778  H   GLY A 253      -7.001  -7.246   5.013  1.00 14.36           H  
ATOM   1779  HA3 GLY A 253      -5.401  -8.853   5.159  1.00 13.90           H  
ATOM   1780  HA2 GLY A 253      -6.316  -9.657   6.480  1.00 13.90           H  
ATOM   1781  N   ILE A 254      -4.824  -6.678   7.003  1.00 14.85           N  
ATOM   1782  CA  ILE A 254      -4.145  -5.718   7.857  1.00 16.08           C  
ATOM   1783  C   ILE A 254      -4.948  -5.473   9.185  1.00 16.75           C  
ATOM   1784  O   ILE A 254      -4.256  -5.387  10.204  1.00 15.82           O  
ATOM   1785  CB  ILE A 254      -4.026  -4.335   7.087  1.00 16.29           C  
ATOM   1786  CG1 ILE A 254      -3.137  -4.439   5.769  1.00 15.48           C  
ATOM   1787  CG2 ILE A 254      -3.509  -3.143   7.962  1.00 15.05           C  
ATOM   1788  CD1 ILE A 254      -3.046  -3.241   4.800  1.00 14.67           C  
ATOM   1789  H   ILE A 254      -5.138  -6.180   6.182  1.00 14.85           H  
ATOM   1790  HA  ILE A 254      -3.148  -6.087   8.098  1.00 16.08           H  
ATOM   1791  HB  ILE A 254      -5.033  -4.071   6.764  1.00 16.29           H  
ATOM   1792 HG13 ILE A 254      -3.437  -5.325   5.209  1.00 15.48           H  
ATOM   1793 HG12 ILE A 254      -2.129  -4.748   6.046  1.00 15.48           H  
ATOM   1794 HG21 ILE A 254      -3.460  -2.240   7.354  1.00 15.05           H  
ATOM   1795 HG22 ILE A 254      -4.191  -2.982   8.797  1.00 15.05           H  
ATOM   1796 HG23 ILE A 254      -2.516  -3.377   8.345  1.00 15.05           H  
ATOM   1797 HD11 ILE A 254      -2.397  -3.498   3.963  1.00 14.67           H  
ATOM   1798 HD12 ILE A 254      -4.041  -2.999   4.426  1.00 14.67           H  
ATOM   1799 HD13 ILE A 254      -2.636  -2.379   5.325  1.00 14.67           H  
ATOM   1800  N   ILE A 255      -6.280  -5.475   9.191  1.00 14.25           N  
ATOM   1801  CA  ILE A 255      -7.065  -5.686  10.427  1.00 13.18           C  
ATOM   1802  C   ILE A 255      -6.747  -7.015  11.090  1.00 13.59           C  
ATOM   1803  O   ILE A 255      -6.216  -6.945  12.192  1.00 16.79           O  
ATOM   1804  CB  ILE A 255      -8.570  -5.411  10.337  1.00 16.15           C  
ATOM   1805  CG1 ILE A 255      -8.893  -3.930  10.003  1.00 14.08           C  
ATOM   1806  CG2 ILE A 255      -9.272  -5.806  11.662  1.00 13.68           C  
ATOM   1807  CD1 ILE A 255     -10.299  -3.694   9.400  1.00 11.67           C  
ATOM   1808  H   ILE A 255      -6.789  -5.329   8.331  1.00 14.25           H  
ATOM   1809  HA  ILE A 255      -6.690  -4.935  11.122  1.00 13.18           H  
ATOM   1810  HB  ILE A 255      -8.979  -6.033   9.541  1.00 16.15           H  
ATOM   1811 HG13 ILE A 255      -8.138  -3.541   9.320  1.00 14.08           H  
ATOM   1812 HG12 ILE A 255      -8.780  -3.324  10.902  1.00 14.08           H  
ATOM   1813 HG21 ILE A 255     -10.340  -5.605  11.582  1.00 13.68           H  
ATOM   1814 HG22 ILE A 255      -9.116  -6.868  11.854  1.00 13.68           H  
ATOM   1815 HG23 ILE A 255      -8.854  -5.224  12.483  1.00 13.68           H  
ATOM   1816 HD11 ILE A 255     -10.435  -2.631   9.199  1.00 11.67           H  
ATOM   1817 HD12 ILE A 255     -10.395  -4.254   8.470  1.00 11.67           H  
ATOM   1818 HD13 ILE A 255     -11.059  -4.030  10.106  1.00 11.67           H  
ATOM   1819  N   SER A 256      -6.953  -8.150  10.420  1.00 13.64           N  
ATOM   1820  CA  SER A 256      -6.833  -9.462  10.997  1.00 19.71           C  
ATOM   1821  C   SER A 256      -5.349  -9.768  11.484  1.00 20.64           C  
ATOM   1822  O   SER A 256      -5.067 -10.402  12.515  1.00 22.30           O  
ATOM   1823  CB  SER A 256      -7.428 -10.505  10.003  1.00 17.85           C  
ATOM   1824  OG  SER A 256      -7.735 -11.695  10.664  1.00 21.26           O  
ATOM   1825  H   SER A 256      -7.211  -8.121   9.444  1.00 13.64           H  
ATOM   1826  HA  SER A 256      -7.466  -9.475  11.885  1.00 19.71           H  
ATOM   1827  HB3 SER A 256      -6.706 -10.705   9.212  1.00 17.85           H  
ATOM   1828  HB2 SER A 256      -8.332 -10.099   9.548  1.00 17.85           H  
ATOM   1829  HG  SER A 256      -8.100 -12.325  10.038  1.00 21.26           H  
ATOM   1830  N   PHE A 257      -4.297  -9.261  10.737  1.00 15.23           N  
ATOM   1831  CA  PHE A 257      -2.908  -9.050  11.111  1.00 17.60           C  
ATOM   1832  C   PHE A 257      -2.777  -8.244  12.470  1.00 17.56           C  
ATOM   1833  O   PHE A 257      -2.330  -8.912  13.429  1.00 18.42           O  
ATOM   1834  CB  PHE A 257      -2.116  -8.479   9.905  1.00 17.97           C  
ATOM   1835  CG  PHE A 257      -0.626  -7.916  10.047  1.00 16.26           C  
ATOM   1836  CD1 PHE A 257       0.445  -8.800  10.190  1.00 21.02           C  
ATOM   1837  CD2 PHE A 257      -0.402  -6.512  10.043  1.00 13.92           C  
ATOM   1838  CE1 PHE A 257       1.701  -8.353  10.528  1.00 21.94           C  
ATOM   1839  CE2 PHE A 257       0.887  -6.031  10.201  1.00 17.41           C  
ATOM   1840  CZ  PHE A 257       1.926  -6.975  10.307  1.00 16.85           C  
ATOM   1841  H   PHE A 257      -4.449  -8.975   9.780  1.00 15.23           H  
ATOM   1842  HA  PHE A 257      -2.493 -10.039  11.305  1.00 17.60           H  
ATOM   1843  HB3 PHE A 257      -2.729  -7.725   9.410  1.00 17.97           H  
ATOM   1844  HB2 PHE A 257      -2.138  -9.209   9.096  1.00 17.97           H  
ATOM   1845  HD1 PHE A 257       0.296  -9.858  10.035  1.00 21.02           H  
ATOM   1846  HD2 PHE A 257      -1.232  -5.833   9.918  1.00 13.92           H  
ATOM   1847  HE1 PHE A 257       2.429  -9.042  10.930  1.00 21.94           H  
ATOM   1848  HE2 PHE A 257       1.065  -4.966  10.239  1.00 17.41           H  
ATOM   1849  HZ  PHE A 257       2.935  -6.601  10.211  1.00 16.85           H  
ATOM   1850  N   ALA A 258      -3.179  -6.985  12.506  1.00 23.15           N  
ATOM   1851  CA  ALA A 258      -3.225  -6.182  13.759  1.00 16.36           C  
ATOM   1852  C   ALA A 258      -4.015  -6.758  14.980  1.00 20.45           C  
ATOM   1853  O   ALA A 258      -3.658  -6.366  16.065  1.00 20.54           O  
ATOM   1854  CB  ALA A 258      -3.637  -4.757  13.394  1.00 12.56           C  
ATOM   1855  H   ALA A 258      -3.474  -6.524  11.657  1.00 23.15           H  
ATOM   1856  HA  ALA A 258      -2.190  -6.107  14.093  1.00 16.36           H  
ATOM   1857  HB1 ALA A 258      -3.678  -4.148  14.297  1.00 12.56           H  
ATOM   1858  HB2 ALA A 258      -2.908  -4.333  12.703  1.00 12.56           H  
ATOM   1859  HB3 ALA A 258      -4.619  -4.772  12.921  1.00 12.56           H  
ATOM   1860  N   LYS A 259      -5.067  -7.519  14.796  1.00 23.36           N  
ATOM   1861  CA  LYS A 259      -5.953  -8.068  15.869  1.00 21.55           C  
ATOM   1862  C   LYS A 259      -5.325  -9.165  16.702  1.00 22.43           C  
ATOM   1863  O   LYS A 259      -5.726  -9.391  17.875  1.00 25.50           O  
ATOM   1864  CB  LYS A 259      -7.211  -8.659  15.185  1.00 24.95           C  
ATOM   1865  CG  LYS A 259      -8.243  -9.306  16.070  1.00 23.00           C  
ATOM   1866  CD  LYS A 259      -9.537  -9.822  15.352  1.00 22.47           C  
ATOM   1867  CE  LYS A 259     -10.543 -10.226  16.452  1.00 26.42           C  
ATOM   1868  NZ  LYS A 259     -11.819 -10.692  15.841  1.00 34.63           N1+
ATOM   1869  H   LYS A 259      -5.341  -7.784  13.861  1.00 23.36           H  
ATOM   1870  HA  LYS A 259      -6.257  -7.254  16.527  1.00 21.55           H  
ATOM   1871  HB3 LYS A 259      -6.901  -9.369  14.418  1.00 24.95           H  
ATOM   1872  HB2 LYS A 259      -7.689  -7.885  14.585  1.00 24.95           H  
ATOM   1873  HG3 LYS A 259      -8.524  -8.612  16.862  1.00 23.00           H  
ATOM   1874  HG2 LYS A 259      -7.783 -10.129  16.617  1.00 23.00           H  
ATOM   1875  HD3 LYS A 259      -9.292 -10.694  14.746  1.00 22.47           H  
ATOM   1876  HD2 LYS A 259      -9.962  -9.019  14.749  1.00 22.47           H  
ATOM   1877  HE3 LYS A 259     -10.741  -9.369  17.096  1.00 26.42           H  
ATOM   1878  HE2 LYS A 259     -10.117 -11.026  17.057  1.00 26.42           H  
ATOM   1879  HZ1 LYS A 259     -12.467 -10.953  16.571  1.00 34.63           H  
ATOM   1880  HZ2 LYS A 259     -12.219  -9.948  15.287  1.00 34.63           H  
ATOM   1881  HZ3 LYS A 259     -11.638 -11.491  15.251  1.00 34.63           H  
ATOM   1882  N   VAL A 260      -4.347  -9.910  16.117  1.00 20.79           N  
ATOM   1883  CA  VAL A 260      -3.705 -11.083  16.714  1.00 22.46           C  
ATOM   1884  C   VAL A 260      -2.307 -10.818  17.367  1.00 24.75           C  
ATOM   1885  O   VAL A 260      -1.868 -11.640  18.153  1.00 33.47           O  
ATOM   1886  CB  VAL A 260      -3.663 -12.269  15.643  1.00 26.84           C  
ATOM   1887  CG1 VAL A 260      -2.821 -11.899  14.318  1.00 38.20           C  
ATOM   1888  CG2 VAL A 260      -3.309 -13.676  16.211  1.00 23.74           C  
ATOM   1889  H   VAL A 260      -4.009  -9.667  15.197  1.00 20.79           H  
ATOM   1890  HA  VAL A 260      -4.361 -11.417  17.517  1.00 22.46           H  
ATOM   1891  HB  VAL A 260      -4.692 -12.363  15.297  1.00 26.84           H  
ATOM   1892 HG11 VAL A 260      -2.832 -12.746  13.632  1.00 38.20           H  
ATOM   1893 HG12 VAL A 260      -3.270 -11.033  13.832  1.00 38.20           H  
ATOM   1894 HG13 VAL A 260      -1.792 -11.668  14.593  1.00 38.20           H  
ATOM   1895 HG21 VAL A 260      -3.308 -14.406  15.401  1.00 23.74           H  
ATOM   1896 HG22 VAL A 260      -2.322 -13.644  16.672  1.00 23.74           H  
ATOM   1897 HG23 VAL A 260      -4.049 -13.964  16.958  1.00 23.74           H  
ATOM   1898  N   ILE A 261      -1.639  -9.806  16.808  1.00 24.14           N  
ATOM   1899  CA  ILE A 261      -0.385  -9.301  17.399  1.00 23.27           C  
ATOM   1900  C   ILE A 261      -0.540  -8.786  18.848  1.00 30.35           C  
ATOM   1901  O   ILE A 261      -1.264  -7.786  19.077  1.00 34.51           O  
ATOM   1902  CB  ILE A 261       0.202  -8.093  16.454  1.00 23.76           C  
ATOM   1903  CG1 ILE A 261       0.602  -8.633  15.052  1.00 30.65           C  
ATOM   1904  CG2 ILE A 261       1.439  -7.462  17.012  1.00 25.22           C  
ATOM   1905  CD1 ILE A 261       0.774  -7.491  14.085  1.00 29.46           C  
ATOM   1906  H   ILE A 261      -1.991  -9.373  15.966  1.00 24.14           H  
ATOM   1907  HA  ILE A 261       0.341 -10.114  17.403  1.00 23.27           H  
ATOM   1908  HB  ILE A 261      -0.566  -7.328  16.336  1.00 23.76           H  
ATOM   1909 HG13 ILE A 261      -0.175  -9.304  14.686  1.00 30.65           H  
ATOM   1910 HG12 ILE A 261       1.538  -9.187  15.130  1.00 30.65           H  
ATOM   1911 HG21 ILE A 261       1.778  -6.671  16.342  1.00 25.22           H  
ATOM   1912 HG22 ILE A 261       1.221  -7.038  17.992  1.00 25.22           H  
ATOM   1913 HG23 ILE A 261       2.220  -8.216  17.108  1.00 25.22           H  
ATOM   1914 HD11 ILE A 261       1.054  -7.882  13.107  1.00 29.46           H  
ATOM   1915 HD12 ILE A 261      -0.163  -6.941  14.001  1.00 29.46           H  
ATOM   1916 HD13 ILE A 261       1.556  -6.823  14.446  1.00 29.46           H  
ATOM   1917  N   SER A 262       0.205  -9.343  19.807  1.00 26.39           N  
ATOM   1918  CA  SER A 262      -0.016  -9.030  21.182  1.00 27.54           C  
ATOM   1919  C   SER A 262       0.529  -7.610  21.532  1.00 26.75           C  
ATOM   1920  O   SER A 262       0.007  -6.923  22.411  1.00 24.05           O  
ATOM   1921  CB  SER A 262       0.651 -10.158  22.047  1.00 32.31           C  
ATOM   1922  OG  SER A 262       2.055 -10.327  21.859  1.00 26.62           O  
ATOM   1923  H   SER A 262       0.936  -9.995  19.563  1.00 26.39           H  
ATOM   1924  HA  SER A 262      -1.090  -9.042  21.369  1.00 27.54           H  
ATOM   1925  HB3 SER A 262       0.146 -11.105  21.856  1.00 32.31           H  
ATOM   1926  HB2 SER A 262       0.449  -9.970  23.101  1.00 32.31           H  
ATOM   1927  HG  SER A 262       2.371 -11.034  22.426  1.00 26.62           H  
ATOM   1928  N   TYR A 263       1.461  -7.108  20.731  1.00 27.50           N  
ATOM   1929  CA  TYR A 263       1.983  -5.745  20.870  1.00 26.21           C  
ATOM   1930  C   TYR A 263       0.967  -4.627  20.608  1.00 30.49           C  
ATOM   1931  O   TYR A 263       0.945  -3.607  21.224  1.00 37.73           O  
ATOM   1932  CB  TYR A 263       3.226  -5.576  19.944  1.00 17.21           C  
ATOM   1933  CG  TYR A 263       4.336  -6.612  20.128  1.00 22.66           C  
ATOM   1934  CD1 TYR A 263       4.777  -7.381  19.035  1.00 28.25           C  
ATOM   1935  CD2 TYR A 263       4.887  -6.700  21.404  1.00 21.77           C  
ATOM   1936  CE1 TYR A 263       5.719  -8.430  19.323  1.00 32.51           C  
ATOM   1937  CE2 TYR A 263       5.894  -7.680  21.683  1.00 29.38           C  
ATOM   1938  CZ  TYR A 263       6.262  -8.590  20.614  1.00 38.48           C  
ATOM   1939  OH  TYR A 263       7.145  -9.575  20.887  1.00 40.81           O  
ATOM   1940  H   TYR A 263       1.843  -7.672  19.985  1.00 27.50           H  
ATOM   1941  HA  TYR A 263       2.328  -5.634  21.898  1.00 26.21           H  
ATOM   1942  HB3 TYR A 263       3.641  -4.577  20.077  1.00 17.21           H  
ATOM   1943  HB2 TYR A 263       2.902  -5.577  18.903  1.00 17.21           H  
ATOM   1944  HD1 TYR A 263       4.408  -7.170  18.042  1.00 28.25           H  
ATOM   1945  HD2 TYR A 263       4.555  -6.030  22.183  1.00 21.77           H  
ATOM   1946  HE1 TYR A 263       6.022  -9.113  18.543  1.00 32.51           H  
ATOM   1947  HE2 TYR A 263       6.350  -7.722  22.661  1.00 29.38           H  
ATOM   1948  HH  TYR A 263       7.403  -9.527  21.811  1.00 40.81           H  
ATOM   1949  N   PHE A 264       0.077  -4.955  19.661  1.00 23.14           N  
ATOM   1950  CA  PHE A 264      -0.768  -3.985  18.871  1.00 22.86           C  
ATOM   1951  C   PHE A 264      -2.139  -4.104  19.438  1.00 25.56           C  
ATOM   1952  O   PHE A 264      -2.724  -3.064  19.712  1.00 29.10           O  
ATOM   1953  CB  PHE A 264      -0.737  -4.351  17.383  1.00 16.76           C  
ATOM   1954  CG  PHE A 264      -1.363  -3.282  16.519  1.00 16.69           C  
ATOM   1955  CD1 PHE A 264      -0.673  -2.147  16.070  1.00 19.44           C  
ATOM   1956  CD2 PHE A 264      -2.783  -3.227  16.438  1.00 16.32           C  
ATOM   1957  CE1 PHE A 264      -1.305  -0.983  15.749  1.00 22.57           C  
ATOM   1958  CE2 PHE A 264      -3.393  -2.120  15.899  1.00 17.67           C  
ATOM   1959  CZ  PHE A 264      -2.659  -0.915  15.617  1.00 22.25           C  
ATOM   1960  H   PHE A 264      -0.073  -5.925  19.423  1.00 23.14           H  
ATOM   1961  HA  PHE A 264      -0.396  -2.970  19.011  1.00 22.86           H  
ATOM   1962  HB3 PHE A 264      -1.262  -5.294  17.231  1.00 16.76           H  
ATOM   1963  HB2 PHE A 264       0.295  -4.511  17.071  1.00 16.76           H  
ATOM   1964  HD1 PHE A 264       0.402  -2.174  15.967  1.00 19.44           H  
ATOM   1965  HD2 PHE A 264      -3.377  -4.053  16.799  1.00 16.32           H  
ATOM   1966  HE1 PHE A 264      -0.730  -0.082  15.592  1.00 22.57           H  
ATOM   1967  HE2 PHE A 264      -4.450  -2.140  15.676  1.00 17.67           H  
ATOM   1968  HZ  PHE A 264      -3.126   0.011  15.315  1.00 22.25           H  
ATOM   1969  N   ARG A 265      -2.650  -5.333  19.709  1.00 26.38           N  
ATOM   1970  CA  ARG A 265      -3.751  -5.688  20.598  1.00 29.90           C  
ATOM   1971  C   ARG A 265      -3.826  -4.940  21.925  1.00 32.49           C  
ATOM   1972  O   ARG A 265      -4.863  -4.420  22.311  1.00 31.81           O  
ATOM   1973  CB  ARG A 265      -3.659  -7.219  20.754  1.00 36.04           C  
ATOM   1974  CG  ARG A 265      -4.788  -7.810  21.706  1.00 39.57           C  
ATOM   1975  CD  ARG A 265      -4.363  -9.064  22.375  1.00 40.78           C  
ATOM   1976  NE  ARG A 265      -3.254  -8.969  23.357  1.00 41.54           N  
ATOM   1977  CZ  ARG A 265      -2.476  -9.960  23.632  1.00 47.92           C  
ATOM   1978  NH1 ARG A 265      -2.449 -11.156  23.003  1.00 57.53           N  
ATOM   1979  NH2 ARG A 265      -1.580  -9.746  24.613  1.00 36.69           N1+
ATOM   1980  H   ARG A 265      -2.258  -6.152  19.267  1.00 26.38           H  
ATOM   1981  HA  ARG A 265      -4.676  -5.477  20.060  1.00 29.90           H  
ATOM   1982  HB3 ARG A 265      -2.678  -7.485  21.148  1.00 36.04           H  
ATOM   1983  HB2 ARG A 265      -3.731  -7.688  19.773  1.00 36.04           H  
ATOM   1984  HG3 ARG A 265      -5.691  -7.997  21.125  1.00 39.57           H  
ATOM   1985  HG2 ARG A 265      -5.051  -7.068  22.460  1.00 39.57           H  
ATOM   1986  HD3 ARG A 265      -4.108  -9.805  21.618  1.00 40.78           H  
ATOM   1987  HD2 ARG A 265      -5.227  -9.525  22.854  1.00 40.78           H  
ATOM   1988  HE  ARG A 265      -3.122  -8.080  23.818  1.00 41.54           H  
ATOM   1989 HH12 ARG A 265      -1.797 -11.868  23.299  1.00 57.53           H  
ATOM   1990 HH11 ARG A 265      -3.081 -11.338  22.237  1.00 57.53           H  
ATOM   1991 HH22 ARG A 265      -0.939 -10.479  24.880  1.00 36.69           H  
ATOM   1992 HH21 ARG A 265      -1.549  -8.852  25.082  1.00 36.69           H  
ATOM   1993  N   ASP A 266      -2.710  -4.928  22.626  1.00 32.47           N  
ATOM   1994  CA  ASP A 266      -2.567  -4.291  23.951  1.00 25.62           C  
ATOM   1995  C   ASP A 266      -2.591  -2.770  24.006  1.00 29.19           C  
ATOM   1996  O   ASP A 266      -2.773  -2.203  25.133  1.00 34.05           O  
ATOM   1997  CB  ASP A 266      -1.445  -4.904  24.823  1.00 35.96           C  
ATOM   1998  CG  ASP A 266      -1.475  -6.436  25.205  1.00 51.02           C  
ATOM   1999  OD1 ASP A 266      -2.579  -7.077  25.077  1.00 50.22           O  
ATOM   2000  OD2 ASP A 266      -0.489  -6.851  25.877  1.00 51.11           O1-
ATOM   2001  H   ASP A 266      -1.880  -5.374  22.262  1.00 32.47           H  
ATOM   2002  HA  ASP A 266      -3.480  -4.579  24.472  1.00 25.62           H  
ATOM   2003  HB3 ASP A 266      -1.344  -4.315  25.734  1.00 35.96           H  
ATOM   2004  HB2 ASP A 266      -0.480  -4.671  24.372  1.00 35.96           H  
ATOM   2005  N   LEU A 267      -2.667  -2.056  22.860  1.00 28.84           N  
ATOM   2006  CA  LEU A 267      -2.623  -0.567  22.780  1.00 25.56           C  
ATOM   2007  C   LEU A 267      -4.061   0.065  23.059  1.00 25.81           C  
ATOM   2008  O   LEU A 267      -5.088  -0.555  22.707  1.00 25.58           O  
ATOM   2009  CB  LEU A 267      -2.169  -0.114  21.381  1.00 28.54           C  
ATOM   2010  CG  LEU A 267      -0.686  -0.250  20.952  1.00 37.73           C  
ATOM   2011  CD1 LEU A 267      -0.561   0.136  19.498  1.00 30.79           C  
ATOM   2012  CD2 LEU A 267       0.288   0.503  21.839  1.00 33.48           C  
ATOM   2013  H   LEU A 267      -2.761  -2.532  21.974  1.00 28.84           H  
ATOM   2014  HA  LEU A 267      -1.919  -0.191  23.522  1.00 25.56           H  
ATOM   2015  HB3 LEU A 267      -2.489   0.916  21.222  1.00 28.54           H  
ATOM   2016  HB2 LEU A 267      -2.799  -0.595  20.633  1.00 28.54           H  
ATOM   2017  HG  LEU A 267      -0.430  -1.307  21.024  1.00 37.73           H  
ATOM   2018 HD11 LEU A 267       0.479   0.044  19.185  1.00 30.79           H  
ATOM   2019 HD12 LEU A 267      -1.182  -0.524  18.892  1.00 30.79           H  
ATOM   2020 HD13 LEU A 267      -0.890   1.167  19.366  1.00 30.79           H  
ATOM   2021 HD21 LEU A 267       1.303   0.356  21.471  1.00 33.48           H  
ATOM   2022 HD22 LEU A 267       0.047   1.566  21.824  1.00 33.48           H  
ATOM   2023 HD23 LEU A 267       0.215   0.129  22.860  1.00 33.48           H  
ATOM   2024  N   PRO A 268      -4.059   1.315  23.577  1.00 29.70           N  
ATOM   2025  CA  PRO A 268      -5.266   2.161  23.822  1.00 27.61           C  
ATOM   2026  C   PRO A 268      -6.027   2.375  22.536  1.00 28.19           C  
ATOM   2027  O   PRO A 268      -5.476   2.832  21.476  1.00 33.19           O  
ATOM   2028  CB  PRO A 268      -4.756   3.486  24.348  1.00 21.88           C  
ATOM   2029  CG  PRO A 268      -3.328   3.208  24.810  1.00 30.24           C  
ATOM   2030  CD  PRO A 268      -2.879   2.176  23.870  1.00 31.64           C  
ATOM   2031  HA  PRO A 268      -5.910   1.688  24.563  1.00 27.61           H  
ATOM   2032  HB3 PRO A 268      -5.359   3.792  25.203  1.00 21.88           H  
ATOM   2033  HB2 PRO A 268      -4.738   4.214  23.537  1.00 21.88           H  
ATOM   2034  HG3 PRO A 268      -3.351   2.791  25.817  1.00 30.24           H  
ATOM   2035  HG2 PRO A 268      -2.725   4.106  24.673  1.00 30.24           H  
ATOM   2036  HD2 PRO A 268      -2.537   2.648  22.949  1.00 31.64           H  
ATOM   2037  HD3 PRO A 268      -2.099   1.575  24.337  1.00 31.64           H  
ATOM   2038  N   ILE A 269      -7.301   2.147  22.565  1.00 28.57           N  
ATOM   2039  CA  ILE A 269      -8.220   2.178  21.473  1.00 27.98           C  
ATOM   2040  C   ILE A 269      -8.230   3.440  20.622  1.00 30.70           C  
ATOM   2041  O   ILE A 269      -8.124   3.208  19.441  1.00 30.93           O  
ATOM   2042  CB  ILE A 269      -9.713   1.951  21.937  1.00 30.25           C  
ATOM   2043  CG1 ILE A 269     -10.561   1.715  20.688  1.00 30.11           C  
ATOM   2044  CG2 ILE A 269     -10.204   3.116  22.835  1.00 32.67           C  
ATOM   2045  CD1 ILE A 269     -11.931   1.077  21.049  1.00 30.54           C  
ATOM   2046  H   ILE A 269      -7.753   1.915  23.438  1.00 28.57           H  
ATOM   2047  HA  ILE A 269      -7.961   1.350  20.813  1.00 27.98           H  
ATOM   2048  HB  ILE A 269      -9.740   1.039  22.533  1.00 30.25           H  
ATOM   2049 HG13 ILE A 269     -10.024   1.058  20.004  1.00 30.11           H  
ATOM   2050 HG12 ILE A 269     -10.726   2.664  20.177  1.00 30.11           H  
ATOM   2051 HG21 ILE A 269     -11.234   2.932  23.139  1.00 32.67           H  
ATOM   2052 HG22 ILE A 269      -9.572   3.185  23.720  1.00 32.67           H  
ATOM   2053 HG23 ILE A 269     -10.152   4.052  22.278  1.00 32.67           H  
ATOM   2054 HD11 ILE A 269     -12.511   0.922  20.139  1.00 30.54           H  
ATOM   2055 HD12 ILE A 269     -11.767   0.119  21.543  1.00 30.54           H  
ATOM   2056 HD13 ILE A 269     -12.477   1.742  21.718  1.00 30.54           H  
ATOM   2057  N   GLU A 270      -8.175   4.687  21.204  1.00 31.92           N  
ATOM   2058  CA  GLU A 270      -8.183   5.907  20.401  1.00 33.61           C  
ATOM   2059  C   GLU A 270      -6.865   6.103  19.600  1.00 30.40           C  
ATOM   2060  O   GLU A 270      -7.001   6.624  18.468  1.00 31.07           O  
ATOM   2061  CB  GLU A 270      -8.546   7.099  21.205  1.00 38.13           C  
ATOM   2062  CG  GLU A 270      -9.953   7.021  21.807  1.00 34.38           C  
ATOM   2063  CD  GLU A 270     -10.418   8.364  22.393  1.00 48.70           C  
ATOM   2064  OE1 GLU A 270     -10.002   8.694  23.531  1.00 42.92           O  
ATOM   2065  OE2 GLU A 270     -11.146   9.085  21.664  1.00 48.66           O1-
ATOM   2066  H   GLU A 270      -8.128   4.774  22.209  1.00 31.92           H  
ATOM   2067  HA  GLU A 270      -8.975   5.783  19.662  1.00 33.61           H  
ATOM   2068  HB3 GLU A 270      -8.467   7.992  20.585  1.00 38.13           H  
ATOM   2069  HB2 GLU A 270      -7.817   7.232  22.005  1.00 38.13           H  
ATOM   2070  HG3 GLU A 270      -9.972   6.260  22.587  1.00 34.38           H  
ATOM   2071  HG2 GLU A 270     -10.657   6.697  21.041  1.00 34.38           H  
ATOM   2072  N   ASP A 271      -5.771   5.560  20.180  1.00 29.31           N  
ATOM   2073  CA  ASP A 271      -4.485   5.464  19.415  1.00 32.86           C  
ATOM   2074  C   ASP A 271      -4.402   4.398  18.342  1.00 30.22           C  
ATOM   2075  O   ASP A 271      -3.886   4.617  17.259  1.00 31.83           O  
ATOM   2076  CB  ASP A 271      -3.189   5.291  20.291  1.00 33.77           C  
ATOM   2077  CG  ASP A 271      -3.112   6.237  21.503  1.00 40.76           C  
ATOM   2078  OD1 ASP A 271      -4.158   6.379  22.197  1.00 38.70           O  
ATOM   2079  OD2 ASP A 271      -2.033   6.674  22.003  1.00 37.52           O1-
ATOM   2080  H   ASP A 271      -5.820   5.219  21.129  1.00 29.31           H  
ATOM   2081  HA  ASP A 271      -4.372   6.417  18.899  1.00 32.86           H  
ATOM   2082  HB3 ASP A 271      -2.308   5.434  19.665  1.00 33.77           H  
ATOM   2083  HB2 ASP A 271      -3.120   4.259  20.634  1.00 33.77           H  
ATOM   2084  N   GLN A 272      -5.072   3.284  18.644  1.00 25.40           N  
ATOM   2085  CA  GLN A 272      -5.017   1.950  18.001  1.00 24.83           C  
ATOM   2086  C   GLN A 272      -5.864   1.942  16.716  1.00 24.29           C  
ATOM   2087  O   GLN A 272      -5.433   1.426  15.673  1.00 21.83           O  
ATOM   2088  CB  GLN A 272      -5.445   0.845  18.962  1.00 24.44           C  
ATOM   2089  CG  GLN A 272      -5.109  -0.577  18.460  1.00 20.83           C  
ATOM   2090  CD  GLN A 272      -5.901  -1.523  19.334  1.00 29.78           C  
ATOM   2091  NE2 GLN A 272      -5.244  -2.311  20.185  1.00 30.66           N  
ATOM   2092  OE1 GLN A 272      -7.093  -1.598  19.273  1.00 28.57           O  
ATOM   2093  H   GLN A 272      -5.728   3.282  19.412  1.00 25.40           H  
ATOM   2094  HA  GLN A 272      -3.982   1.761  17.717  1.00 24.83           H  
ATOM   2095  HB3 GLN A 272      -6.517   0.920  19.145  1.00 24.44           H  
ATOM   2096  HB2 GLN A 272      -4.974   1.007  19.932  1.00 24.44           H  
ATOM   2097  HG3 GLN A 272      -4.044  -0.766  18.594  1.00 20.83           H  
ATOM   2098  HG2 GLN A 272      -5.435  -0.682  17.425  1.00 20.83           H  
ATOM   2099 HE22 GLN A 272      -5.754  -2.950  20.778  1.00 30.66           H  
ATOM   2100 HE21 GLN A 272      -4.236  -2.269  20.237  1.00 30.66           H  
ATOM   2101  N   ILE A 273      -6.972   2.616  16.812  1.00 28.71           N  
ATOM   2102  CA  ILE A 273      -7.808   2.955  15.636  1.00 21.16           C  
ATOM   2103  C   ILE A 273      -7.076   3.927  14.690  1.00 14.83           C  
ATOM   2104  O   ILE A 273      -7.157   3.765  13.494  1.00 16.21           O  
ATOM   2105  CB  ILE A 273      -9.233   3.412  15.946  1.00 22.45           C  
ATOM   2106  CG1 ILE A 273      -9.271   4.867  16.555  1.00 22.70           C  
ATOM   2107  CG2 ILE A 273     -10.110   2.341  16.797  1.00 20.28           C  
ATOM   2108  CD1 ILE A 273     -10.722   5.286  16.761  1.00 26.46           C  
ATOM   2109  H   ILE A 273      -7.295   2.931  17.716  1.00 28.71           H  
ATOM   2110  HA  ILE A 273      -7.914   2.026  15.076  1.00 21.16           H  
ATOM   2111  HB  ILE A 273      -9.729   3.490  14.979  1.00 22.45           H  
ATOM   2112 HG13 ILE A 273      -8.787   5.561  15.868  1.00 22.70           H  
ATOM   2113 HG12 ILE A 273      -8.752   4.873  17.513  1.00 22.70           H  
ATOM   2114 HG21 ILE A 273     -11.107   2.745  16.973  1.00 20.28           H  
ATOM   2115 HG22 ILE A 273     -10.190   1.409  16.237  1.00 20.28           H  
ATOM   2116 HG23 ILE A 273      -9.623   2.149  17.753  1.00 20.28           H  
ATOM   2117 HD11 ILE A 273     -10.754   6.291  17.182  1.00 26.46           H  
ATOM   2118 HD12 ILE A 273     -11.243   5.277  15.804  1.00 26.46           H  
ATOM   2119 HD13 ILE A 273     -11.208   4.590  17.445  1.00 26.46           H  
ATOM   2120  N   SER A 274      -6.377   4.910  15.278  1.00 19.73           N  
ATOM   2121  CA  SER A 274      -5.795   5.866  14.417  1.00 23.19           C  
ATOM   2122  C   SER A 274      -4.501   5.376  13.680  1.00 19.87           C  
ATOM   2123  O   SER A 274      -4.261   5.791  12.540  1.00 18.45           O  
ATOM   2124  CB  SER A 274      -5.453   6.976  15.355  1.00 28.90           C  
ATOM   2125  OG  SER A 274      -5.024   8.072  14.568  1.00 32.81           O  
ATOM   2126  H   SER A 274      -6.291   4.936  16.284  1.00 19.73           H  
ATOM   2127  HA  SER A 274      -6.531   6.208  13.689  1.00 23.19           H  
ATOM   2128  HB3 SER A 274      -4.641   6.660  16.010  1.00 28.90           H  
ATOM   2129  HB2 SER A 274      -6.341   7.260  15.919  1.00 28.90           H  
ATOM   2130  HG  SER A 274      -4.795   8.808  15.141  1.00 32.81           H  
ATOM   2131  N   LEU A 275      -3.768   4.358  14.234  1.00 18.66           N  
ATOM   2132  CA  LEU A 275      -2.819   3.564  13.552  1.00 16.55           C  
ATOM   2133  C   LEU A 275      -3.379   2.709  12.474  1.00 21.91           C  
ATOM   2134  O   LEU A 275      -3.076   2.874  11.320  1.00 24.28           O  
ATOM   2135  CB  LEU A 275      -1.994   2.683  14.600  1.00 15.71           C  
ATOM   2136  CG  LEU A 275      -1.032   3.370  15.602  1.00 17.69           C  
ATOM   2137  CD1 LEU A 275      -0.505   2.419  16.616  1.00 16.14           C  
ATOM   2138  CD2 LEU A 275       0.068   4.118  14.888  1.00 16.84           C  
ATOM   2139  H   LEU A 275      -3.886   4.123  15.209  1.00 18.66           H  
ATOM   2140  HA  LEU A 275      -2.111   4.247  13.082  1.00 16.55           H  
ATOM   2141  HB3 LEU A 275      -1.449   1.909  14.060  1.00 15.71           H  
ATOM   2142  HB2 LEU A 275      -2.687   2.049  15.153  1.00 15.71           H  
ATOM   2143  HG  LEU A 275      -1.619   4.113  16.142  1.00 17.69           H  
ATOM   2144 HD11 LEU A 275       0.164   2.946  17.296  1.00 16.14           H  
ATOM   2145 HD12 LEU A 275      -1.334   1.993  17.181  1.00 16.14           H  
ATOM   2146 HD13 LEU A 275       0.042   1.620  16.116  1.00 16.14           H  
ATOM   2147 HD21 LEU A 275       0.724   4.587  15.621  1.00 16.84           H  
ATOM   2148 HD22 LEU A 275       0.644   3.422  14.278  1.00 16.84           H  
ATOM   2149 HD23 LEU A 275      -0.369   4.885  14.249  1.00 16.84           H  
ATOM   2150  N   LEU A 276      -4.285   1.780  12.822  1.00 19.52           N  
ATOM   2151  CA  LEU A 276      -5.043   0.878  11.973  1.00 17.00           C  
ATOM   2152  C   LEU A 276      -5.666   1.459  10.736  1.00 16.39           C  
ATOM   2153  O   LEU A 276      -5.470   0.974   9.621  1.00 19.57           O  
ATOM   2154  CB  LEU A 276      -6.022   0.128  12.831  1.00 16.88           C  
ATOM   2155  CG  LEU A 276      -6.621  -1.165  12.236  1.00 14.67           C  
ATOM   2156  CD1 LEU A 276      -5.514  -2.121  11.758  1.00 22.16           C  
ATOM   2157  CD2 LEU A 276      -7.539  -1.790  13.326  1.00 11.77           C  
ATOM   2158  H   LEU A 276      -4.516   1.640  13.795  1.00 19.52           H  
ATOM   2159  HA  LEU A 276      -4.328   0.134  11.622  1.00 17.00           H  
ATOM   2160  HB3 LEU A 276      -6.831   0.798  13.121  1.00 16.88           H  
ATOM   2161  HB2 LEU A 276      -5.557  -0.100  13.790  1.00 16.88           H  
ATOM   2162  HG  LEU A 276      -7.238  -0.896  11.379  1.00 14.67           H  
ATOM   2163 HD11 LEU A 276      -5.966  -3.023  11.344  1.00 22.16           H  
ATOM   2164 HD12 LEU A 276      -4.915  -1.630  10.991  1.00 22.16           H  
ATOM   2165 HD13 LEU A 276      -4.876  -2.389  12.600  1.00 22.16           H  
ATOM   2166 HD21 LEU A 276      -7.983  -2.709  12.944  1.00 11.77           H  
ATOM   2167 HD22 LEU A 276      -6.948  -2.014  14.214  1.00 11.77           H  
ATOM   2168 HD23 LEU A 276      -8.329  -1.085  13.584  1.00 11.77           H  
ATOM   2169  N   LYS A 277      -6.459   2.538  10.903  1.00 18.54           N  
ATOM   2170  CA  LYS A 277      -6.947   3.417   9.792  1.00 16.01           C  
ATOM   2171  C   LYS A 277      -5.882   4.249   8.992  1.00 20.12           C  
ATOM   2172  O   LYS A 277      -5.950   4.256   7.764  1.00 27.44           O  
ATOM   2173  CB  LYS A 277      -8.095   4.323  10.378  1.00 17.89           C  
ATOM   2174  CG  LYS A 277      -9.222   3.408  10.839  1.00 21.82           C  
ATOM   2175  CD  LYS A 277     -10.562   4.198  11.161  1.00 27.37           C  
ATOM   2176  CE  LYS A 277     -11.297   3.465  12.309  1.00 34.47           C  
ATOM   2177  NZ  LYS A 277     -12.633   4.104  12.555  1.00 54.20           N1+
ATOM   2178  H   LYS A 277      -6.765   2.802  11.829  1.00 18.54           H  
ATOM   2179  HA  LYS A 277      -7.422   2.755   9.068  1.00 16.01           H  
ATOM   2180  HB3 LYS A 277      -8.465   4.990   9.599  1.00 17.89           H  
ATOM   2181  HB2 LYS A 277      -7.714   4.886  11.230  1.00 17.89           H  
ATOM   2182  HG3 LYS A 277      -8.903   2.859  11.725  1.00 21.82           H  
ATOM   2183  HG2 LYS A 277      -9.418   2.660  10.071  1.00 21.82           H  
ATOM   2184  HD3 LYS A 277     -11.197   4.213  10.275  1.00 27.37           H  
ATOM   2185  HD2 LYS A 277     -10.318   5.213  11.476  1.00 27.37           H  
ATOM   2186  HE3 LYS A 277     -10.696   3.518  13.217  1.00 34.47           H  
ATOM   2187  HE2 LYS A 277     -11.439   2.419  12.039  1.00 34.47           H  
ATOM   2188  HZ1 LYS A 277     -13.105   3.620  13.305  1.00 54.20           H  
ATOM   2189  HZ2 LYS A 277     -12.502   5.072  12.810  1.00 54.20           H  
ATOM   2190  HZ3 LYS A 277     -13.192   4.050  11.716  1.00 54.20           H  
ATOM   2191  N   GLY A 278      -4.964   4.889   9.694  1.00 18.75           N  
ATOM   2192  CA  GLY A 278      -4.107   5.872   8.992  1.00 18.12           C  
ATOM   2193  C   GLY A 278      -2.966   5.121   8.330  1.00 17.74           C  
ATOM   2194  O   GLY A 278      -2.594   5.538   7.220  1.00 23.19           O  
ATOM   2195  H   GLY A 278      -4.862   4.702  10.681  1.00 18.75           H  
ATOM   2196  HA3 GLY A 278      -3.704   6.582   9.714  1.00 18.12           H  
ATOM   2197  HA2 GLY A 278      -4.693   6.386   8.230  1.00 18.12           H  
ATOM   2198  N   ALA A 279      -2.409   4.085   8.908  1.00 16.96           N  
ATOM   2199  CA  ALA A 279      -1.335   3.267   8.334  1.00 15.81           C  
ATOM   2200  C   ALA A 279      -1.890   2.419   7.165  1.00 21.86           C  
ATOM   2201  O   ALA A 279      -1.059   2.128   6.320  1.00 24.21           O  
ATOM   2202  CB  ALA A 279      -0.629   2.541   9.388  1.00 14.06           C  
ATOM   2203  H   ALA A 279      -2.716   3.793   9.825  1.00 16.96           H  
ATOM   2204  HA  ALA A 279      -0.615   3.961   7.900  1.00 15.81           H  
ATOM   2205  HB1 ALA A 279       0.165   1.939   8.946  1.00 14.06           H  
ATOM   2206  HB2 ALA A 279      -0.196   3.252  10.092  1.00 14.06           H  
ATOM   2207  HB3 ALA A 279      -1.328   1.890   9.913  1.00 14.06           H  
ATOM   2208  N   ALA A 280      -3.177   2.083   7.103  1.00 19.77           N  
ATOM   2209  CA  ALA A 280      -3.851   1.236   6.094  1.00 21.68           C  
ATOM   2210  C   ALA A 280      -3.360   1.537   4.595  1.00 20.50           C  
ATOM   2211  O   ALA A 280      -2.821   0.654   3.933  1.00 24.90           O  
ATOM   2212  CB  ALA A 280      -5.361   1.456   6.190  1.00 27.72           C  
ATOM   2213  H   ALA A 280      -3.821   2.419   7.805  1.00 19.77           H  
ATOM   2214  HA  ALA A 280      -3.639   0.192   6.323  1.00 21.68           H  
ATOM   2215  HB1 ALA A 280      -5.867   0.836   5.450  1.00 27.72           H  
ATOM   2216  HB2 ALA A 280      -5.706   1.184   7.188  1.00 27.72           H  
ATOM   2217  HB3 ALA A 280      -5.589   2.505   6.001  1.00 27.72           H  
ATOM   2218  N   PHE A 281      -3.490   2.754   4.012  1.00 18.05           N  
ATOM   2219  CA  PHE A 281      -2.948   3.105   2.674  1.00 20.79           C  
ATOM   2220  C   PHE A 281      -1.449   2.723   2.493  1.00 20.78           C  
ATOM   2221  O   PHE A 281      -1.010   2.161   1.463  1.00 18.53           O  
ATOM   2222  CB  PHE A 281      -3.146   4.611   2.457  1.00 21.75           C  
ATOM   2223  CG  PHE A 281      -4.535   5.137   2.684  1.00 31.58           C  
ATOM   2224  CD1 PHE A 281      -4.899   5.768   3.861  1.00 26.07           C  
ATOM   2225  CD2 PHE A 281      -5.480   5.144   1.627  1.00 29.31           C  
ATOM   2226  CE1 PHE A 281      -6.188   6.208   4.035  1.00 18.17           C  
ATOM   2227  CE2 PHE A 281      -6.709   5.664   1.813  1.00 24.18           C  
ATOM   2228  CZ  PHE A 281      -7.112   6.215   3.040  1.00 24.07           C  
ATOM   2229  H   PHE A 281      -3.982   3.494   4.492  1.00 18.05           H  
ATOM   2230  HA  PHE A 281      -3.529   2.573   1.921  1.00 20.79           H  
ATOM   2231  HB3 PHE A 281      -2.822   4.875   1.450  1.00 21.75           H  
ATOM   2232  HB2 PHE A 281      -2.446   5.160   3.087  1.00 21.75           H  
ATOM   2233  HD1 PHE A 281      -4.169   5.915   4.643  1.00 26.07           H  
ATOM   2234  HD2 PHE A 281      -5.217   4.731   0.665  1.00 29.31           H  
ATOM   2235  HE1 PHE A 281      -6.509   6.571   5.000  1.00 18.17           H  
ATOM   2236  HE2 PHE A 281      -7.423   5.666   1.002  1.00 24.18           H  
ATOM   2237  HZ  PHE A 281      -8.093   6.630   3.217  1.00 24.07           H  
ATOM   2238  N   GLU A 282      -0.659   3.086   3.501  1.00 18.35           N  
ATOM   2239  CA  GLU A 282       0.796   2.830   3.582  1.00 18.20           C  
ATOM   2240  C   GLU A 282       1.214   1.375   3.592  1.00 21.26           C  
ATOM   2241  O   GLU A 282       1.938   0.864   2.753  1.00 19.88           O  
ATOM   2242  CB  GLU A 282       1.292   3.689   4.744  1.00 19.05           C  
ATOM   2243  CG  GLU A 282       1.331   5.208   4.428  1.00 28.55           C  
ATOM   2244  CD  GLU A 282       1.570   6.021   5.760  1.00 29.86           C  
ATOM   2245  OE1 GLU A 282       0.777   6.996   5.822  1.00 28.08           O  
ATOM   2246  OE2 GLU A 282       2.379   5.809   6.675  1.00 23.60           O1-
ATOM   2247  H   GLU A 282      -1.046   3.578   4.294  1.00 18.35           H  
ATOM   2248  HA  GLU A 282       1.229   3.263   2.680  1.00 18.20           H  
ATOM   2249  HB3 GLU A 282       2.286   3.356   5.041  1.00 19.05           H  
ATOM   2250  HB2 GLU A 282       0.661   3.517   5.616  1.00 19.05           H  
ATOM   2251  HG3 GLU A 282       0.383   5.511   3.983  1.00 28.55           H  
ATOM   2252  HG2 GLU A 282       2.141   5.412   3.728  1.00 28.55           H  
ATOM   2253  N   LEU A 283       0.581   0.600   4.491  1.00 20.77           N  
ATOM   2254  CA  LEU A 283       0.463  -0.890   4.526  1.00 15.18           C  
ATOM   2255  C   LEU A 283       0.113  -1.624   3.242  1.00 17.11           C  
ATOM   2256  O   LEU A 283       0.720  -2.629   2.975  1.00 20.66           O  
ATOM   2257  CB  LEU A 283      -0.326  -1.404   5.746  1.00 15.96           C  
ATOM   2258  CG  LEU A 283       0.307  -0.941   7.143  1.00 20.56           C  
ATOM   2259  CD1 LEU A 283      -0.669  -0.956   8.301  1.00 11.60           C  
ATOM   2260  CD2 LEU A 283       1.524  -1.693   7.602  1.00 17.24           C  
ATOM   2261  H   LEU A 283       0.101   1.022   5.273  1.00 20.77           H  
ATOM   2262  HA  LEU A 283       1.482  -1.217   4.731  1.00 15.18           H  
ATOM   2263  HB3 LEU A 283      -0.374  -2.492   5.713  1.00 15.96           H  
ATOM   2264  HB2 LEU A 283      -1.357  -1.056   5.683  1.00 15.96           H  
ATOM   2265  HG  LEU A 283       0.616   0.096   7.013  1.00 20.56           H  
ATOM   2266 HD11 LEU A 283      -0.162  -0.630   9.209  1.00 11.60           H  
ATOM   2267 HD12 LEU A 283      -1.498  -0.282   8.087  1.00 11.60           H  
ATOM   2268 HD13 LEU A 283      -1.051  -1.967   8.442  1.00 11.60           H  
ATOM   2269 HD21 LEU A 283       1.861  -1.291   8.557  1.00 17.24           H  
ATOM   2270 HD22 LEU A 283       1.277  -2.748   7.719  1.00 17.24           H  
ATOM   2271 HD23 LEU A 283       2.318  -1.586   6.863  1.00 17.24           H  
ATOM   2272  N   CYS A 284      -0.787  -1.029   2.505  1.00 20.52           N  
ATOM   2273  CA  CYS A 284      -1.296  -1.611   1.225  1.00 18.53           C  
ATOM   2274  C   CYS A 284      -0.180  -1.593   0.193  1.00 15.79           C  
ATOM   2275  O   CYS A 284       0.158  -2.502  -0.597  1.00 16.95           O  
ATOM   2276  CB  CYS A 284      -2.540  -0.790   0.794  1.00 21.07           C  
ATOM   2277  SG  CYS A 284      -3.892  -1.496   1.808  1.00 43.56           S  
ATOM   2278  H   CYS A 284      -1.168  -0.139   2.793  1.00 20.52           H  
ATOM   2279  HA  CYS A 284      -1.598  -2.643   1.401  1.00 18.53           H  
ATOM   2280  HB3 CYS A 284      -2.746  -0.975  -0.260  1.00 21.07           H  
ATOM   2281  HB2 CYS A 284      -2.394   0.255   1.066  1.00 21.07           H  
ATOM   2282  HG  CYS A 284      -5.036  -0.866   1.527  1.00 43.56           H  
ATOM   2283  N   GLN A 285       0.575  -0.499   0.199  1.00 16.10           N  
ATOM   2284  CA  GLN A 285       1.659  -0.134  -0.636  1.00 18.46           C  
ATOM   2285  C   GLN A 285       2.839  -1.051  -0.362  1.00 14.56           C  
ATOM   2286  O   GLN A 285       3.470  -1.519  -1.363  1.00 15.91           O  
ATOM   2287  CB  GLN A 285       1.949   1.431  -0.712  1.00 18.33           C  
ATOM   2288  CG  GLN A 285       2.656   1.809  -1.975  1.00 22.08           C  
ATOM   2289  CD  GLN A 285       2.652   3.298  -2.147  1.00 24.41           C  
ATOM   2290  NE2 GLN A 285       1.862   3.780  -3.071  1.00 28.41           N  
ATOM   2291  OE1 GLN A 285       3.176   3.983  -1.331  1.00 26.89           O  
ATOM   2292  H   GLN A 285       0.405   0.228   0.879  1.00 16.10           H  
ATOM   2293  HA  GLN A 285       1.332  -0.401  -1.641  1.00 18.46           H  
ATOM   2294  HB3 GLN A 285       2.553   1.730   0.145  1.00 18.33           H  
ATOM   2295  HB2 GLN A 285       1.008   1.978  -0.646  1.00 18.33           H  
ATOM   2296  HG3 GLN A 285       2.155   1.344  -2.824  1.00 22.08           H  
ATOM   2297  HG2 GLN A 285       3.685   1.451  -1.936  1.00 22.08           H  
ATOM   2298 HE22 GLN A 285       1.820   4.777  -3.230  1.00 28.41           H  
ATOM   2299 HE21 GLN A 285       1.294   3.156  -3.626  1.00 28.41           H  
ATOM   2300  N   LEU A 286       3.163  -1.274   0.875  1.00 16.99           N  
ATOM   2301  CA  LEU A 286       4.102  -2.258   1.309  1.00 19.76           C  
ATOM   2302  C   LEU A 286       3.727  -3.650   0.815  1.00 20.04           C  
ATOM   2303  O   LEU A 286       4.625  -4.314   0.275  1.00 21.57           O  
ATOM   2304  CB  LEU A 286       4.258  -2.105   2.886  1.00 16.88           C  
ATOM   2305  CG  LEU A 286       5.562  -2.473   3.529  1.00 15.40           C  
ATOM   2306  CD1 LEU A 286       5.825  -4.033   3.610  1.00 20.99           C  
ATOM   2307  CD2 LEU A 286       6.718  -1.549   3.077  1.00 14.22           C  
ATOM   2308  H   LEU A 286       2.740  -0.730   1.614  1.00 16.99           H  
ATOM   2309  HA  LEU A 286       5.064  -2.005   0.863  1.00 19.76           H  
ATOM   2310  HB3 LEU A 286       3.453  -2.651   3.377  1.00 16.88           H  
ATOM   2311  HB2 LEU A 286       3.996  -1.086   3.172  1.00 16.88           H  
ATOM   2312  HG  LEU A 286       5.413  -2.192   4.572  1.00 15.40           H  
ATOM   2313 HD11 LEU A 286       6.788  -4.215   4.088  1.00 20.99           H  
ATOM   2314 HD12 LEU A 286       5.035  -4.505   4.194  1.00 20.99           H  
ATOM   2315 HD13 LEU A 286       5.834  -4.453   2.604  1.00 20.99           H  
ATOM   2316 HD21 LEU A 286       7.641  -1.854   3.569  1.00 14.22           H  
ATOM   2317 HD22 LEU A 286       6.841  -1.622   1.996  1.00 14.22           H  
ATOM   2318 HD23 LEU A 286       6.487  -0.519   3.347  1.00 14.22           H  
ATOM   2319  N   ARG A 287       2.472  -4.061   1.008  1.00 17.06           N  
ATOM   2320  CA  ARG A 287       2.028  -5.371   0.443  1.00 13.98           C  
ATOM   2321  C   ARG A 287       2.156  -5.439  -1.136  1.00 16.63           C  
ATOM   2322  O   ARG A 287       2.406  -6.522  -1.634  1.00 16.61           O  
ATOM   2323  CB  ARG A 287       0.619  -5.808   0.914  1.00 15.62           C  
ATOM   2324  CG  ARG A 287       0.430  -6.066   2.396  1.00 12.59           C  
ATOM   2325  CD  ARG A 287       1.434  -6.929   3.092  1.00 11.82           C  
ATOM   2326  NE  ARG A 287       1.615  -8.239   2.509  1.00 17.18           N  
ATOM   2327  CZ  ARG A 287       2.781  -8.943   2.691  1.00 21.91           C  
ATOM   2328  NH1 ARG A 287       3.791  -8.460   3.472  1.00 18.54           N  
ATOM   2329  NH2 ARG A 287       3.027 -10.004   1.923  1.00 14.54           N1+
ATOM   2330  H   ARG A 287       1.828  -3.487   1.534  1.00 17.06           H  
ATOM   2331  HA  ARG A 287       2.720  -6.117   0.833  1.00 13.98           H  
ATOM   2332  HB3 ARG A 287       0.313  -6.692   0.355  1.00 15.62           H  
ATOM   2333  HB2 ARG A 287      -0.114  -5.072   0.582  1.00 15.62           H  
ATOM   2334  HG3 ARG A 287      -0.567  -6.473   2.563  1.00 12.59           H  
ATOM   2335  HG2 ARG A 287       0.356  -5.112   2.918  1.00 12.59           H  
ATOM   2336  HD3 ARG A 287       1.153  -7.036   4.140  1.00 11.82           H  
ATOM   2337  HD2 ARG A 287       2.393  -6.413   3.124  1.00 11.82           H  
ATOM   2338  HE  ARG A 287       0.866  -8.636   1.960  1.00 17.18           H  
ATOM   2339 HH12 ARG A 287       4.639  -8.996   3.590  1.00 18.54           H  
ATOM   2340 HH11 ARG A 287       3.691  -7.566   3.932  1.00 18.54           H  
ATOM   2341 HH22 ARG A 287       3.880 -10.530   2.047  1.00 14.54           H  
ATOM   2342 HH21 ARG A 287       2.360 -10.282   1.217  1.00 14.54           H  
ATOM   2343  N   PHE A 288       1.925  -4.277  -1.879  1.00 17.23           N  
ATOM   2344  CA  PHE A 288       1.961  -4.324  -3.387  1.00 18.38           C  
ATOM   2345  C   PHE A 288       3.430  -4.627  -3.921  1.00 19.81           C  
ATOM   2346  O   PHE A 288       3.695  -5.443  -4.764  1.00 23.45           O  
ATOM   2347  CB  PHE A 288       1.339  -3.059  -4.074  1.00 14.82           C  
ATOM   2348  CG  PHE A 288      -0.240  -3.027  -4.266  1.00 21.17           C  
ATOM   2349  CD1 PHE A 288      -1.016  -2.090  -3.488  1.00 23.69           C  
ATOM   2350  CD2 PHE A 288      -0.892  -3.904  -5.123  1.00 30.74           C  
ATOM   2351  CE1 PHE A 288      -2.385  -2.029  -3.723  1.00 27.39           C  
ATOM   2352  CE2 PHE A 288      -2.240  -3.813  -5.292  1.00 24.02           C  
ATOM   2353  CZ  PHE A 288      -3.017  -2.856  -4.683  1.00 30.75           C  
ATOM   2354  H   PHE A 288       1.734  -3.405  -1.406  1.00 17.23           H  
ATOM   2355  HA  PHE A 288       1.344  -5.172  -3.684  1.00 18.38           H  
ATOM   2356  HB3 PHE A 288       1.820  -2.904  -5.040  1.00 14.82           H  
ATOM   2357  HB2 PHE A 288       1.651  -2.167  -3.531  1.00 14.82           H  
ATOM   2358  HD1 PHE A 288      -0.530  -1.466  -2.753  1.00 23.69           H  
ATOM   2359  HD2 PHE A 288      -0.330  -4.657  -5.655  1.00 30.74           H  
ATOM   2360  HE1 PHE A 288      -2.998  -1.336  -3.166  1.00 27.39           H  
ATOM   2361  HE2 PHE A 288      -2.753  -4.516  -5.932  1.00 24.02           H  
ATOM   2362  HZ  PHE A 288      -4.064  -2.719  -4.908  1.00 30.75           H  
ATOM   2363  N   ASN A 289       4.405  -4.097  -3.265  1.00 16.90           N  
ATOM   2364  CA  ASN A 289       5.834  -4.331  -3.483  1.00 14.51           C  
ATOM   2365  C   ASN A 289       6.302  -5.727  -3.241  1.00 18.01           C  
ATOM   2366  O   ASN A 289       7.260  -6.123  -3.817  1.00 12.87           O  
ATOM   2367  CB  ASN A 289       6.722  -3.344  -2.677  1.00 15.92           C  
ATOM   2368  CG  ASN A 289       8.128  -3.334  -3.310  1.00 13.85           C  
ATOM   2369  ND2 ASN A 289       8.277  -2.516  -4.365  1.00 14.24           N  
ATOM   2370  OD1 ASN A 289       9.068  -3.986  -2.918  1.00 17.33           O  
ATOM   2371  H   ASN A 289       4.215  -3.448  -2.515  1.00 16.90           H  
ATOM   2372  HA  ASN A 289       6.022  -4.123  -4.536  1.00 14.51           H  
ATOM   2373  HB3 ASN A 289       6.792  -3.681  -1.643  1.00 15.92           H  
ATOM   2374  HB2 ASN A 289       6.293  -2.343  -2.730  1.00 15.92           H  
ATOM   2375 HD22 ASN A 289       9.169  -2.454  -4.834  1.00 14.24           H  
ATOM   2376 HD21 ASN A 289       7.497  -1.963  -4.689  1.00 14.24           H  
ATOM   2377  N   THR A 290       5.524  -6.613  -2.517  1.00 19.66           N  
ATOM   2378  CA  THR A 290       5.856  -8.069  -2.340  1.00 19.22           C  
ATOM   2379  C   THR A 290       5.528  -8.761  -3.661  1.00 17.80           C  
ATOM   2380  O   THR A 290       6.312  -9.603  -4.032  1.00 21.20           O  
ATOM   2381  CB  THR A 290       5.151  -8.748  -1.185  1.00 14.90           C  
ATOM   2382  CG2 THR A 290       5.390  -8.181   0.165  1.00 14.48           C  
ATOM   2383  OG1 THR A 290       3.773  -8.842  -1.492  1.00 43.25           O  
ATOM   2384  H   THR A 290       4.677  -6.292  -2.069  1.00 19.66           H  
ATOM   2385  HA  THR A 290       6.930  -8.152  -2.174  1.00 19.22           H  
ATOM   2386  HB  THR A 290       5.527  -9.771  -1.157  1.00 14.90           H  
ATOM   2387 HG21 THR A 290       4.831  -8.754   0.905  1.00 14.48           H  
ATOM   2388 HG22 THR A 290       6.454  -8.230   0.397  1.00 14.48           H  
ATOM   2389 HG23 THR A 290       5.061  -7.142   0.187  1.00 14.48           H  
ATOM   2390  HG1 THR A 290       3.312  -9.271  -0.768  1.00 43.25           H  
ATOM   2391  N   VAL A 291       4.396  -8.446  -4.343  1.00 20.07           N  
ATOM   2392  CA  VAL A 291       4.010  -9.033  -5.669  1.00 15.36           C  
ATOM   2393  C   VAL A 291       4.700  -8.410  -6.915  1.00 20.83           C  
ATOM   2394  O   VAL A 291       4.395  -8.861  -8.003  1.00 24.40           O  
ATOM   2395  CB  VAL A 291       2.479  -9.190  -5.787  1.00 14.64           C  
ATOM   2396  CG1 VAL A 291       2.039 -10.255  -4.787  1.00 15.35           C  
ATOM   2397  CG2 VAL A 291       1.731  -7.909  -5.612  1.00 19.65           C  
ATOM   2398  H   VAL A 291       3.746  -7.774  -3.960  1.00 20.07           H  
ATOM   2399  HA  VAL A 291       4.386 -10.055  -5.633  1.00 15.36           H  
ATOM   2400  HB  VAL A 291       2.261  -9.566  -6.787  1.00 14.64           H  
ATOM   2401 HG11 VAL A 291       0.959 -10.387  -4.848  1.00 15.35           H  
ATOM   2402 HG12 VAL A 291       2.534 -11.198  -5.019  1.00 15.35           H  
ATOM   2403 HG13 VAL A 291       2.309  -9.941  -3.779  1.00 15.35           H  
ATOM   2404 HG21 VAL A 291       0.661  -8.096  -5.708  1.00 19.65           H  
ATOM   2405 HG22 VAL A 291       1.940  -7.497  -4.625  1.00 19.65           H  
ATOM   2406 HG23 VAL A 291       2.045  -7.197  -6.376  1.00 19.65           H  
ATOM   2407  N   PHE A 292       5.500  -7.311  -6.691  1.00 22.75           N  
ATOM   2408  CA  PHE A 292       5.988  -6.465  -7.775  1.00 16.96           C  
ATOM   2409  C   PHE A 292       7.142  -7.111  -8.535  1.00 18.83           C  
ATOM   2410  O   PHE A 292       8.256  -7.298  -8.004  1.00 22.53           O  
ATOM   2411  CB  PHE A 292       6.202  -4.964  -7.324  1.00 15.22           C  
ATOM   2412  CG  PHE A 292       6.507  -3.911  -8.384  1.00 18.14           C  
ATOM   2413  CD1 PHE A 292       7.684  -3.150  -8.375  1.00 17.86           C  
ATOM   2414  CD2 PHE A 292       5.497  -3.671  -9.347  1.00 19.33           C  
ATOM   2415  CE1 PHE A 292       7.833  -2.142  -9.322  1.00 18.02           C  
ATOM   2416  CE2 PHE A 292       5.638  -2.668 -10.303  1.00 17.11           C  
ATOM   2417  CZ  PHE A 292       6.810  -1.916 -10.258  1.00 15.86           C  
ATOM   2418  H   PHE A 292       5.769  -7.066  -5.749  1.00 22.75           H  
ATOM   2419  HA  PHE A 292       5.167  -6.427  -8.492  1.00 16.96           H  
ATOM   2420  HB3 PHE A 292       6.975  -4.930  -6.556  1.00 15.22           H  
ATOM   2421  HB2 PHE A 292       5.340  -4.642  -6.740  1.00 15.22           H  
ATOM   2422  HD1 PHE A 292       8.452  -3.352  -7.643  1.00 17.86           H  
ATOM   2423  HD2 PHE A 292       4.599  -4.271  -9.348  1.00 19.33           H  
ATOM   2424  HE1 PHE A 292       8.730  -1.540  -9.334  1.00 18.02           H  
ATOM   2425  HE2 PHE A 292       4.859  -2.504 -11.033  1.00 17.11           H  
ATOM   2426  HZ  PHE A 292       6.912  -1.128 -10.989  1.00 15.86           H  
ATOM   2427  N   ASN A 293       6.926  -7.124  -9.838  1.00 18.86           N  
ATOM   2428  CA  ASN A 293       7.983  -7.414 -10.806  1.00 14.69           C  
ATOM   2429  C   ASN A 293       8.352  -6.155 -11.531  1.00 20.12           C  
ATOM   2430  O   ASN A 293       7.596  -5.536 -12.291  1.00 18.03           O  
ATOM   2431  CB  ASN A 293       7.264  -8.362 -11.819  1.00 26.16           C  
ATOM   2432  CG  ASN A 293       8.289  -9.021 -12.718  1.00 30.56           C  
ATOM   2433  ND2 ASN A 293       7.888 -10.142 -13.324  1.00 29.68           N  
ATOM   2434  OD1 ASN A 293       9.368  -8.535 -12.945  1.00 30.25           O  
ATOM   2435  H   ASN A 293       6.003  -6.929 -10.199  1.00 18.86           H  
ATOM   2436  HA  ASN A 293       8.847  -7.889 -10.341  1.00 14.69           H  
ATOM   2437  HB3 ASN A 293       6.567  -7.784 -12.426  1.00 26.16           H  
ATOM   2438  HB2 ASN A 293       6.715  -9.128 -11.272  1.00 26.16           H  
ATOM   2439 HD22 ASN A 293       8.518 -10.637 -13.939  1.00 29.68           H  
ATOM   2440 HD21 ASN A 293       6.955 -10.495 -13.167  1.00 29.68           H  
ATOM   2441  N   ALA A 294       9.497  -5.631 -11.031  1.00 26.84           N  
ATOM   2442  CA  ALA A 294      10.120  -4.339 -11.383  1.00 23.66           C  
ATOM   2443  C   ALA A 294      10.637  -4.384 -12.804  1.00 26.12           C  
ATOM   2444  O   ALA A 294      10.572  -3.312 -13.438  1.00 25.78           O  
ATOM   2445  CB  ALA A 294      11.128  -3.988 -10.266  1.00 19.50           C  
ATOM   2446  H   ALA A 294      10.024  -6.140 -10.336  1.00 26.84           H  
ATOM   2447  HA  ALA A 294       9.333  -3.585 -11.352  1.00 23.66           H  
ATOM   2448  HB1 ALA A 294      11.608  -3.036 -10.495  1.00 19.50           H  
ATOM   2449  HB2 ALA A 294      10.603  -3.910  -9.314  1.00 19.50           H  
ATOM   2450  HB3 ALA A 294      11.885  -4.770 -10.200  1.00 19.50           H  
ATOM   2451  N   GLU A 295      11.048  -5.562 -13.333  1.00 27.29           N  
ATOM   2452  CA  GLU A 295      11.511  -5.732 -14.674  1.00 28.04           C  
ATOM   2453  C   GLU A 295      10.433  -5.617 -15.761  1.00 32.33           C  
ATOM   2454  O   GLU A 295      10.788  -5.377 -16.854  1.00 38.68           O  
ATOM   2455  CB  GLU A 295      12.254  -7.063 -14.743  1.00 43.16           C  
ATOM   2456  CG  GLU A 295      13.338  -7.310 -13.638  1.00 50.12           C  
ATOM   2457  CD  GLU A 295      14.495  -6.305 -13.603  1.00 66.86           C  
ATOM   2458  OE1 GLU A 295      15.070  -6.056 -14.670  1.00 67.69           O  
ATOM   2459  OE2 GLU A 295      14.863  -5.886 -12.515  1.00 66.70           O1-
ATOM   2460  H   GLU A 295      11.040  -6.399 -12.768  1.00 27.29           H  
ATOM   2461  HA  GLU A 295      12.242  -4.946 -14.863  1.00 28.04           H  
ATOM   2462  HB3 GLU A 295      12.713  -7.168 -15.726  1.00 43.16           H  
ATOM   2463  HB2 GLU A 295      11.532  -7.879 -14.726  1.00 43.16           H  
ATOM   2464  HG3 GLU A 295      13.740  -8.317 -13.747  1.00 50.12           H  
ATOM   2465  HG2 GLU A 295      12.856  -7.338 -12.661  1.00 50.12           H  
ATOM   2466  N   THR A 296       9.189  -5.862 -15.368  1.00 33.54           N  
ATOM   2467  CA  THR A 296       8.030  -5.909 -16.263  1.00 25.40           C  
ATOM   2468  C   THR A 296       6.999  -4.765 -15.919  1.00 24.94           C  
ATOM   2469  O   THR A 296       6.152  -4.428 -16.752  1.00 32.44           O  
ATOM   2470  CB  THR A 296       7.277  -7.291 -16.222  1.00 22.93           C  
ATOM   2471  CG2 THR A 296       8.268  -8.495 -16.342  1.00 35.85           C  
ATOM   2472  OG1 THR A 296       6.517  -7.309 -15.011  1.00 26.09           O  
ATOM   2473  H   THR A 296       8.992  -6.032 -14.392  1.00 33.54           H  
ATOM   2474  HA  THR A 296       8.384  -5.748 -17.281  1.00 25.40           H  
ATOM   2475  HB  THR A 296       6.585  -7.330 -17.063  1.00 22.93           H  
ATOM   2476 HG21 THR A 296       7.710  -9.431 -16.310  1.00 35.85           H  
ATOM   2477 HG22 THR A 296       8.809  -8.428 -17.286  1.00 35.85           H  
ATOM   2478 HG23 THR A 296       8.977  -8.467 -15.514  1.00 35.85           H  
ATOM   2479  HG1 THR A 296       6.039  -8.139 -14.945  1.00 26.09           H  
ATOM   2480  N   GLY A 297       7.183  -4.084 -14.754  1.00 26.11           N  
ATOM   2481  CA  GLY A 297       6.350  -2.995 -14.263  1.00 22.57           C  
ATOM   2482  C   GLY A 297       4.931  -3.570 -13.978  1.00 19.07           C  
ATOM   2483  O   GLY A 297       3.912  -3.068 -14.489  1.00 17.48           O  
ATOM   2484  H   GLY A 297       7.953  -4.322 -14.146  1.00 26.11           H  
ATOM   2485  HA3 GLY A 297       6.281  -2.219 -15.025  1.00 22.57           H  
ATOM   2486  HA2 GLY A 297       6.774  -2.602 -13.339  1.00 22.57           H  
ATOM   2487  N   THR A 298       4.863  -4.735 -13.242  1.00 19.09           N  
ATOM   2488  CA  THR A 298       3.610  -5.442 -12.929  1.00 27.91           C  
ATOM   2489  C   THR A 298       3.570  -5.781 -11.434  1.00 22.81           C  
ATOM   2490  O   THR A 298       4.372  -6.592 -10.920  1.00 19.86           O  
ATOM   2491  CB  THR A 298       3.565  -6.801 -13.662  1.00 26.67           C  
ATOM   2492  CG2 THR A 298       2.257  -7.592 -13.522  1.00 26.43           C  
ATOM   2493  OG1 THR A 298       3.948  -6.538 -15.036  1.00 33.20           O  
ATOM   2494  H   THR A 298       5.708  -5.154 -12.881  1.00 19.09           H  
ATOM   2495  HA  THR A 298       2.750  -4.832 -13.204  1.00 27.91           H  
ATOM   2496  HB  THR A 298       4.353  -7.418 -13.229  1.00 26.67           H  
ATOM   2497 HG21 THR A 298       2.337  -8.528 -14.076  1.00 26.43           H  
ATOM   2498 HG22 THR A 298       2.073  -7.808 -12.469  1.00 26.43           H  
ATOM   2499 HG23 THR A 298       1.431  -7.003 -13.921  1.00 26.43           H  
ATOM   2500  HG1 THR A 298       3.935  -7.358 -15.535  1.00 33.20           H  
ATOM   2501  N   TRP A 299       2.529  -5.299 -10.769  1.00 18.39           N  
ATOM   2502  CA  TRP A 299       1.997  -5.980  -9.551  1.00 19.98           C  
ATOM   2503  C   TRP A 299       1.191  -7.196  -9.864  1.00 21.45           C  
ATOM   2504  O   TRP A 299       0.057  -6.981 -10.244  1.00 21.70           O  
ATOM   2505  CB  TRP A 299       1.255  -5.002  -8.673  1.00 17.64           C  
ATOM   2506  CG  TRP A 299       1.994  -3.704  -8.392  1.00 19.14           C  
ATOM   2507  CD1 TRP A 299       2.785  -3.434  -7.366  1.00 18.78           C  
ATOM   2508  CD2 TRP A 299       1.932  -2.451  -9.177  1.00 24.45           C  
ATOM   2509  CE2 TRP A 299       2.898  -1.547  -8.635  1.00 18.10           C  
ATOM   2510  CE3 TRP A 299       1.280  -2.001 -10.409  1.00 20.53           C  
ATOM   2511  NE1 TRP A 299       3.382  -2.233  -7.512  1.00 17.19           N  
ATOM   2512  CZ2 TRP A 299       3.283  -0.359  -9.281  1.00 16.83           C  
ATOM   2513  CZ3 TRP A 299       1.678  -0.774 -10.983  1.00 22.27           C  
ATOM   2514  CH2 TRP A 299       2.682   0.073 -10.469  1.00 21.39           C  
ATOM   2515  H   TRP A 299       2.077  -4.452 -11.084  1.00 18.39           H  
ATOM   2516  HA  TRP A 299       2.862  -6.318  -8.980  1.00 19.98           H  
ATOM   2517  HB3 TRP A 299       1.002  -5.485  -7.729  1.00 17.64           H  
ATOM   2518  HB2 TRP A 299       0.288  -4.776  -9.122  1.00 17.64           H  
ATOM   2519  HD1 TRP A 299       2.881  -4.143  -6.557  1.00 18.78           H  
ATOM   2520  HE3 TRP A 299       0.508  -2.605 -10.863  1.00 20.53           H  
ATOM   2521  HE1 TRP A 299       4.084  -1.934  -6.850  1.00 17.19           H  
ATOM   2522  HZ2 TRP A 299       4.067   0.254  -8.862  1.00 16.83           H  
ATOM   2523  HZ3 TRP A 299       1.202  -0.420 -11.886  1.00 22.27           H  
ATOM   2524  HH2 TRP A 299       2.996   0.999 -10.928  1.00 21.39           H  
ATOM   2525  N   GLU A 300       1.868  -8.362  -9.764  1.00 21.33           N  
ATOM   2526  CA  GLU A 300       1.335  -9.632 -10.040  1.00 24.92           C  
ATOM   2527  C   GLU A 300       0.365 -10.080  -8.908  1.00 21.49           C  
ATOM   2528  O   GLU A 300       0.676 -11.057  -8.299  1.00 30.60           O  
ATOM   2529  CB  GLU A 300       2.503 -10.678 -10.237  1.00 26.34           C  
ATOM   2530  CG  GLU A 300       3.606 -10.124 -11.172  1.00 28.09           C  
ATOM   2531  CD  GLU A 300       4.587 -11.195 -11.509  1.00 37.73           C  
ATOM   2532  OE1 GLU A 300       4.878 -12.100 -10.669  1.00 46.41           O  
ATOM   2533  OE2 GLU A 300       5.139 -11.172 -12.625  1.00 47.03           O1-
ATOM   2534  H   GLU A 300       2.835  -8.361  -9.471  1.00 21.33           H  
ATOM   2535  HA  GLU A 300       0.770  -9.571 -10.970  1.00 24.92           H  
ATOM   2536  HB3 GLU A 300       2.099 -11.598 -10.659  1.00 26.34           H  
ATOM   2537  HB2 GLU A 300       2.938 -10.923  -9.268  1.00 26.34           H  
ATOM   2538  HG3 GLU A 300       4.122  -9.302 -10.677  1.00 28.09           H  
ATOM   2539  HG2 GLU A 300       3.150  -9.748 -12.088  1.00 28.09           H  
ATOM   2540  N   CYS A 301      -0.804  -9.405  -8.704  1.00 19.75           N  
ATOM   2541  CA  CYS A 301      -1.677  -9.419  -7.530  1.00 21.85           C  
ATOM   2542  C   CYS A 301      -2.473 -10.797  -7.704  1.00 22.16           C  
ATOM   2543  O   CYS A 301      -3.725 -10.722  -7.928  1.00 19.18           O  
ATOM   2544  CB  CYS A 301      -2.572  -8.164  -7.629  1.00 20.95           C  
ATOM   2545  SG  CYS A 301      -1.533  -6.767  -7.356  1.00 20.45           S  
ATOM   2546  H   CYS A 301      -1.168  -8.797  -9.424  1.00 19.75           H  
ATOM   2547  HA  CYS A 301      -1.096  -9.415  -6.608  1.00 21.85           H  
ATOM   2548  HB3 CYS A 301      -3.338  -8.203  -6.855  1.00 20.95           H  
ATOM   2549  HB2 CYS A 301      -3.004  -8.105  -8.628  1.00 20.95           H  
ATOM   2550  HG  CYS A 301      -2.260  -5.649  -7.431  1.00 20.45           H  
ATOM   2551  N   GLY A 302      -1.805 -11.886  -7.534  1.00 28.76           N  
ATOM   2552  CA  GLY A 302      -2.346 -13.188  -7.793  1.00 28.20           C  
ATOM   2553  C   GLY A 302      -2.340 -13.393  -9.277  1.00 38.56           C  
ATOM   2554  O   GLY A 302      -1.441 -12.973 -10.023  1.00 36.29           O  
ATOM   2555  H   GLY A 302      -0.852 -11.847  -7.203  1.00 28.76           H  
ATOM   2556  HA3 GLY A 302      -3.371 -13.235  -7.424  1.00 28.20           H  
ATOM   2557  HA2 GLY A 302      -1.718 -13.943  -7.320  1.00 28.20           H  
ATOM   2558  N   ARG A 303      -3.377 -13.988  -9.768  1.00 33.71           N  
ATOM   2559  CA  ARG A 303      -3.641 -14.282 -11.215  1.00 29.02           C  
ATOM   2560  C   ARG A 303      -3.847 -13.047 -12.048  1.00 30.39           C  
ATOM   2561  O   ARG A 303      -3.548 -13.114 -13.268  1.00 38.04           O  
ATOM   2562  CB  ARG A 303      -4.860 -15.175 -11.389  1.00 27.50           C  
ATOM   2563  CG  ARG A 303      -4.854 -15.831 -12.812  1.00 29.02           C  
ATOM   2564  CD  ARG A 303      -5.919 -16.936 -13.057  1.00 28.98           C  
ATOM   2565  NE  ARG A 303      -7.324 -16.360 -13.220  1.00 23.53           N  
ATOM   2566  CZ  ARG A 303      -7.850 -16.089 -14.385  1.00 17.58           C  
ATOM   2567  NH1 ARG A 303      -9.131 -15.758 -14.444  1.00 17.43           N  
ATOM   2568  NH2 ARG A 303      -7.143 -16.135 -15.470  1.00 13.76           N1+
ATOM   2569  H   ARG A 303      -4.114 -14.307  -9.155  1.00 33.71           H  
ATOM   2570  HA  ARG A 303      -2.776 -14.814 -11.612  1.00 29.02           H  
ATOM   2571  HB3 ARG A 303      -5.766 -14.581 -11.267  1.00 27.50           H  
ATOM   2572  HB2 ARG A 303      -4.849 -15.956 -10.629  1.00 27.50           H  
ATOM   2573  HG3 ARG A 303      -3.863 -16.235 -13.017  1.00 29.02           H  
ATOM   2574  HG2 ARG A 303      -4.963 -15.053 -13.567  1.00 29.02           H  
ATOM   2575  HD3 ARG A 303      -5.910 -17.639 -12.224  1.00 28.98           H  
ATOM   2576  HD2 ARG A 303      -5.654 -17.503 -13.949  1.00 28.98           H  
ATOM   2577  HE  ARG A 303      -7.851 -16.189 -12.376  1.00 23.53           H  
ATOM   2578 HH12 ARG A 303      -9.557 -15.545 -15.335  1.00 17.43           H  
ATOM   2579 HH11 ARG A 303      -9.682 -15.719 -13.598  1.00 17.43           H  
ATOM   2580 HH22 ARG A 303      -7.570 -15.922 -16.360  1.00 13.76           H  
ATOM   2581 HH21 ARG A 303      -6.165 -16.384 -15.425  1.00 13.76           H  
ATOM   2582  N   LEU A 304      -4.397 -11.971 -11.378  1.00 24.60           N  
ATOM   2583  CA  LEU A 304      -4.479 -10.626 -11.864  1.00 19.24           C  
ATOM   2584  C   LEU A 304      -3.043 -10.033 -11.937  1.00 18.15           C  
ATOM   2585  O   LEU A 304      -2.327 -10.232 -10.985  1.00 23.78           O  
ATOM   2586  CB  LEU A 304      -5.418  -9.821 -10.875  1.00 21.47           C  
ATOM   2587  CG  LEU A 304      -5.771  -8.343 -11.196  1.00 22.65           C  
ATOM   2588  CD1 LEU A 304      -4.644  -7.272 -11.143  1.00 21.50           C  
ATOM   2589  CD2 LEU A 304      -6.607  -8.104 -12.506  1.00 22.26           C  
ATOM   2590  H   LEU A 304      -4.790 -12.097 -10.456  1.00 24.60           H  
ATOM   2591  HA  LEU A 304      -4.920 -10.628 -12.861  1.00 19.24           H  
ATOM   2592  HB3 LEU A 304      -5.004  -9.877  -9.868  1.00 21.47           H  
ATOM   2593  HB2 LEU A 304      -6.341 -10.382 -10.726  1.00 21.47           H  
ATOM   2594  HG  LEU A 304      -6.449  -8.053 -10.393  1.00 22.65           H  
ATOM   2595 HD11 LEU A 304      -5.058  -6.295 -11.393  1.00 21.50           H  
ATOM   2596 HD12 LEU A 304      -4.219  -7.240 -10.140  1.00 21.50           H  
ATOM   2597 HD13 LEU A 304      -3.864  -7.529 -11.860  1.00 21.50           H  
ATOM   2598 HD21 LEU A 304      -6.794  -7.037 -12.629  1.00 22.26           H  
ATOM   2599 HD22 LEU A 304      -6.050  -8.476 -13.366  1.00 22.26           H  
ATOM   2600 HD23 LEU A 304      -7.557  -8.633 -12.433  1.00 22.26           H  
ATOM   2601  N   SER A 305      -2.753  -9.274 -12.976  1.00 20.41           N  
ATOM   2602  CA  SER A 305      -1.536  -8.556 -13.219  1.00 21.55           C  
ATOM   2603  C   SER A 305      -1.923  -7.094 -13.618  1.00 25.81           C  
ATOM   2604  O   SER A 305      -2.236  -6.815 -14.750  1.00 32.13           O  
ATOM   2605  CB  SER A 305      -0.649  -9.094 -14.308  1.00 21.93           C  
ATOM   2606  OG  SER A 305       0.053 -10.326 -13.949  1.00 29.26           O  
ATOM   2607  H   SER A 305      -3.430  -9.150 -13.715  1.00 20.41           H  
ATOM   2608  HA  SER A 305      -0.964  -8.522 -12.292  1.00 21.55           H  
ATOM   2609  HB3 SER A 305       0.078  -8.333 -14.591  1.00 21.93           H  
ATOM   2610  HB2 SER A 305      -1.242  -9.265 -15.206  1.00 21.93           H  
ATOM   2611  HG  SER A 305       0.598 -10.611 -14.686  1.00 29.26           H  
ATOM   2612  N   TYR A 306      -1.707  -6.100 -12.616  1.00 29.13           N  
ATOM   2613  CA  TYR A 306      -1.709  -4.621 -12.901  1.00 21.56           C  
ATOM   2614  C   TYR A 306      -0.445  -4.311 -13.681  1.00 22.15           C  
ATOM   2615  O   TYR A 306       0.597  -4.028 -13.033  1.00 23.45           O  
ATOM   2616  CB  TYR A 306      -1.789  -3.866 -11.509  1.00 20.61           C  
ATOM   2617  CG  TYR A 306      -3.176  -3.915 -10.793  1.00 23.93           C  
ATOM   2618  CD1 TYR A 306      -4.446  -3.810 -11.392  1.00 24.05           C  
ATOM   2619  CD2 TYR A 306      -3.147  -4.033  -9.407  1.00 25.82           C  
ATOM   2620  CE1 TYR A 306      -5.557  -3.524 -10.615  1.00 21.66           C  
ATOM   2621  CE2 TYR A 306      -4.280  -3.902  -8.681  1.00 22.33           C  
ATOM   2622  CZ  TYR A 306      -5.538  -3.623  -9.214  1.00 25.11           C  
ATOM   2623  OH  TYR A 306      -6.718  -3.389  -8.513  1.00 23.44           O  
ATOM   2624  H   TYR A 306      -1.542  -6.376 -11.658  1.00 29.13           H  
ATOM   2625  HA  TYR A 306      -2.581  -4.367 -13.504  1.00 21.56           H  
ATOM   2626  HB3 TYR A 306      -1.491  -2.826 -11.646  1.00 20.61           H  
ATOM   2627  HB2 TYR A 306      -1.025  -4.262 -10.840  1.00 20.61           H  
ATOM   2628  HD1 TYR A 306      -4.554  -3.952 -12.457  1.00 24.05           H  
ATOM   2629  HD2 TYR A 306      -2.213  -4.231  -8.901  1.00 25.82           H  
ATOM   2630  HE1 TYR A 306      -6.479  -3.213 -11.084  1.00 21.66           H  
ATOM   2631  HE2 TYR A 306      -4.249  -4.015  -7.607  1.00 22.33           H  
ATOM   2632  HH  TYR A 306      -6.557  -3.491  -7.572  1.00 23.44           H  
ATOM   2633  N   CYS A 307      -0.524  -4.254 -15.058  1.00 23.68           N  
ATOM   2634  CA  CYS A 307       0.624  -3.901 -15.871  1.00 26.33           C  
ATOM   2635  C   CYS A 307       0.528  -2.413 -16.163  1.00 29.63           C  
ATOM   2636  O   CYS A 307      -0.577  -2.014 -16.496  1.00 29.70           O  
ATOM   2637  CB  CYS A 307       0.546  -4.784 -17.112  1.00 24.89           C  
ATOM   2638  SG  CYS A 307       0.755  -6.584 -16.576  1.00 39.52           S  
ATOM   2639  H   CYS A 307      -1.397  -4.461 -15.523  1.00 23.68           H  
ATOM   2640  HA  CYS A 307       1.543  -4.112 -15.324  1.00 26.33           H  
ATOM   2641  HB3 CYS A 307       1.347  -4.515 -17.800  1.00 24.89           H  
ATOM   2642  HB2 CYS A 307      -0.427  -4.657 -17.587  1.00 24.89           H  
ATOM   2643  HG  CYS A 307       0.690  -7.379 -17.648  1.00 39.52           H  
ATOM   2644  N   LEU A 308       1.567  -1.581 -15.783  1.00 32.95           N  
ATOM   2645  CA  LEU A 308       1.602  -0.170 -16.134  1.00 26.87           C  
ATOM   2646  C   LEU A 308       1.415   0.170 -17.647  1.00 33.63           C  
ATOM   2647  O   LEU A 308       0.505   0.936 -17.997  1.00 37.47           O  
ATOM   2648  CB  LEU A 308       2.972   0.394 -15.564  1.00 31.64           C  
ATOM   2649  CG  LEU A 308       2.970   0.605 -14.036  1.00 25.83           C  
ATOM   2650  CD1 LEU A 308       4.443   0.521 -13.579  1.00 25.50           C  
ATOM   2651  CD2 LEU A 308       2.116   1.854 -13.620  1.00 28.90           C  
ATOM   2652  H   LEU A 308       2.337  -1.949 -15.243  1.00 32.95           H  
ATOM   2653  HA  LEU A 308       0.796   0.321 -15.588  1.00 26.87           H  
ATOM   2654  HB3 LEU A 308       3.209   1.336 -16.059  1.00 31.64           H  
ATOM   2655  HB2 LEU A 308       3.782  -0.283 -15.834  1.00 31.64           H  
ATOM   2656  HG  LEU A 308       2.468  -0.263 -13.609  1.00 25.83           H  
ATOM   2657 HD11 LEU A 308       4.498   0.664 -12.500  1.00 25.50           H  
ATOM   2658 HD12 LEU A 308       4.848  -0.458 -13.836  1.00 25.50           H  
ATOM   2659 HD13 LEU A 308       5.024   1.297 -14.078  1.00 25.50           H  
ATOM   2660 HD21 LEU A 308       2.141   1.967 -12.536  1.00 28.90           H  
ATOM   2661 HD22 LEU A 308       2.528   2.748 -14.088  1.00 28.90           H  
ATOM   2662 HD23 LEU A 308       1.085   1.715 -13.947  1.00 28.90           H  
ATOM   2663  N   GLU A 309       2.100  -0.621 -18.501  1.00 46.87           N  
ATOM   2664  CA  GLU A 309       2.085  -0.690 -19.985  1.00 44.99           C  
ATOM   2665  C   GLU A 309       2.603   0.587 -20.651  1.00 53.26           C  
ATOM   2666  O   GLU A 309       3.799   0.634 -20.798  1.00 47.98           O  
ATOM   2667  CB  GLU A 309       0.719  -1.144 -20.415  1.00 48.28           C  
ATOM   2668  CG  GLU A 309       0.547  -1.492 -21.887  1.00 46.77           C  
ATOM   2669  CD  GLU A 309      -0.839  -1.791 -22.339  1.00 54.60           C  
ATOM   2670  OE1 GLU A 309      -1.233  -1.418 -23.435  1.00 47.72           O  
ATOM   2671  OE2 GLU A 309      -1.520  -2.442 -21.538  1.00 50.92           O1-
ATOM   2672  H   GLU A 309       2.751  -1.306 -18.144  1.00 46.87           H  
ATOM   2673  HA  GLU A 309       2.776  -1.485 -20.264  1.00 44.99           H  
ATOM   2674  HB3 GLU A 309      -0.015  -0.387 -20.137  1.00 48.28           H  
ATOM   2675  HB2 GLU A 309       0.416  -1.997 -19.807  1.00 48.28           H  
ATOM   2676  HG3 GLU A 309       1.195  -2.333 -22.135  1.00 46.77           H  
ATOM   2677  HG2 GLU A 309       0.958  -0.687 -22.497  1.00 46.77           H  
ATOM   2678  N   ASP A 310       1.774   1.610 -20.915  1.00 55.45           N  
ATOM   2679  CA  ASP A 310       2.122   2.893 -21.354  1.00 62.96           C  
ATOM   2680  C   ASP A 310       2.231   3.974 -20.271  1.00 65.09           C  
ATOM   2681  O   ASP A 310       2.795   5.012 -20.519  1.00 60.58           O  
ATOM   2682  CB  ASP A 310       1.306   3.425 -22.550  1.00 67.02           C  
ATOM   2683  CG  ASP A 310      -0.240   3.485 -22.390  1.00 70.12           C  
ATOM   2684  OD1 ASP A 310      -0.802   3.541 -21.297  1.00 64.74           O  
ATOM   2685  OD2 ASP A 310      -0.904   3.600 -23.452  1.00 72.96           O1-
ATOM   2686  H   ASP A 310       0.777   1.495 -20.800  1.00 55.45           H  
ATOM   2687  HA  ASP A 310       3.136   2.786 -21.739  1.00 62.96           H  
ATOM   2688  HB3 ASP A 310       1.552   2.843 -23.438  1.00 67.02           H  
ATOM   2689  HB2 ASP A 310       1.676   4.413 -22.825  1.00 67.02           H  
ATOM   2690  N   THR A 311       1.883   3.648 -19.030  1.00 71.78           N  
ATOM   2691  CA  THR A 311       1.747   4.649 -17.968  1.00 77.24           C  
ATOM   2692  C   THR A 311       3.115   5.152 -17.564  1.00 84.21           C  
ATOM   2693  O   THR A 311       3.979   4.359 -17.367  1.00 87.46           O  
ATOM   2694  CB  THR A 311       1.082   4.017 -16.659  1.00 75.13           C  
ATOM   2695  CG2 THR A 311       1.137   4.884 -15.389  1.00 73.92           C  
ATOM   2696  OG1 THR A 311      -0.194   3.649 -16.945  1.00 77.15           O  
ATOM   2697  H   THR A 311       1.702   2.683 -18.793  1.00 71.78           H  
ATOM   2698  HA  THR A 311       1.140   5.481 -18.323  1.00 77.24           H  
ATOM   2699  HB  THR A 311       1.631   3.102 -16.438  1.00 75.13           H  
ATOM   2700 HG21 THR A 311       0.657   4.355 -14.566  1.00 73.92           H  
ATOM   2701 HG22 THR A 311       2.177   5.087 -15.132  1.00 73.92           H  
ATOM   2702 HG23 THR A 311       0.617   5.825 -15.568  1.00 73.92           H  
ATOM   2703  HG1 THR A 311      -0.601   3.268 -16.163  1.00 77.15           H  
ATOM   2704  N   ALA A 312       3.225   6.446 -17.311  1.00 80.34           N  
ATOM   2705  CA  ALA A 312       4.379   7.044 -16.722  1.00 86.31           C  
ATOM   2706  C   ALA A 312       5.660   6.942 -17.691  1.00 90.46           C  
ATOM   2707  O   ALA A 312       6.715   6.621 -17.284  1.00 74.22           O  
ATOM   2708  CB  ALA A 312       4.741   6.483 -15.325  1.00 93.55           C  
ATOM   2709  H   ALA A 312       2.465   7.071 -17.537  1.00 80.34           H  
ATOM   2710  HA  ALA A 312       4.159   8.104 -16.594  1.00 86.31           H  
ATOM   2711  HB1 ALA A 312       5.629   6.990 -14.948  1.00 93.55           H  
ATOM   2712  HB2 ALA A 312       3.910   6.649 -14.640  1.00 93.55           H  
ATOM   2713  HB3 ALA A 312       4.939   5.414 -15.402  1.00 93.55           H  
ATOM   2714  N   GLY A 313       5.376   7.224 -18.966  1.00 74.05           N  
ATOM   2715  CA  GLY A 313       6.259   7.171 -20.104  1.00 62.87           C  
ATOM   2716  C   GLY A 313       6.592   5.793 -20.543  1.00 59.18           C  
ATOM   2717  O   GLY A 313       7.724   5.520 -20.924  1.00 59.42           O  
ATOM   2718  H   GLY A 313       4.444   7.515 -19.223  1.00 74.05           H  
ATOM   2719  HA3 GLY A 313       7.178   7.709 -19.873  1.00 62.87           H  
ATOM   2720  HA2 GLY A 313       5.811   7.717 -20.935  1.00 62.87           H  
ATOM   2721  N   GLY A 314       5.691   4.867 -20.373  1.00 61.02           N  
ATOM   2722  CA  GLY A 314       5.926   3.433 -20.626  1.00 50.85           C  
ATOM   2723  C   GLY A 314       6.813   2.814 -19.494  1.00 46.91           C  
ATOM   2724  O   GLY A 314       7.702   1.938 -19.605  1.00 43.18           O  
ATOM   2725  H   GLY A 314       4.767   5.115 -20.049  1.00 61.02           H  
ATOM   2726  HA3 GLY A 314       6.426   3.311 -21.587  1.00 50.85           H  
ATOM   2727  HA2 GLY A 314       4.970   2.910 -20.665  1.00 50.85           H  
ATOM   2728  N   PHE A 315       6.473   3.315 -18.266  1.00 33.25           N  
ATOM   2729  CA  PHE A 315       7.139   3.133 -16.976  1.00 44.30           C  
ATOM   2730  C   PHE A 315       8.493   3.833 -16.779  1.00 45.08           C  
ATOM   2731  O   PHE A 315       9.104   3.675 -15.751  1.00 52.60           O  
ATOM   2732  CB  PHE A 315       7.120   1.663 -16.436  1.00 50.04           C  
ATOM   2733  CG  PHE A 315       7.597   1.327 -15.009  1.00 45.93           C  
ATOM   2734  CD1 PHE A 315       8.400   0.189 -14.732  1.00 44.89           C  
ATOM   2735  CD2 PHE A 315       7.162   2.019 -13.891  1.00 48.83           C  
ATOM   2736  CE1 PHE A 315       8.900  -0.208 -13.533  1.00 43.44           C  
ATOM   2737  CE2 PHE A 315       7.635   1.629 -12.582  1.00 45.01           C  
ATOM   2738  CZ  PHE A 315       8.499   0.525 -12.379  1.00 44.15           C  
ATOM   2739  H   PHE A 315       5.656   3.901 -18.168  1.00 33.25           H  
ATOM   2740  HA  PHE A 315       6.484   3.660 -16.282  1.00 44.30           H  
ATOM   2741  HB3 PHE A 315       7.647   1.022 -17.143  1.00 50.04           H  
ATOM   2742  HB2 PHE A 315       6.122   1.249 -16.580  1.00 50.04           H  
ATOM   2743  HD1 PHE A 315       8.681  -0.481 -15.531  1.00 44.89           H  
ATOM   2744  HD2 PHE A 315       6.474   2.844 -14.001  1.00 48.83           H  
ATOM   2745  HE1 PHE A 315       9.574  -1.050 -13.481  1.00 43.44           H  
ATOM   2746  HE2 PHE A 315       7.330   2.187 -11.709  1.00 45.01           H  
ATOM   2747  HZ  PHE A 315       8.853   0.230 -11.402  1.00 44.15           H  
ATOM   2748  N   GLN A 316       9.024   4.501 -17.852  1.00 49.97           N  
ATOM   2749  CA  GLN A 316      10.410   5.051 -17.803  1.00 47.42           C  
ATOM   2750  C   GLN A 316      10.639   6.317 -16.911  1.00 46.19           C  
ATOM   2751  O   GLN A 316      11.686   6.416 -16.259  1.00 52.13           O  
ATOM   2752  CB  GLN A 316      11.041   5.293 -19.186  1.00 57.45           C  
ATOM   2753  CG  GLN A 316      11.095   4.039 -20.125  1.00 61.49           C  
ATOM   2754  CD  GLN A 316      12.467   3.399 -19.864  1.00 67.99           C  
ATOM   2755  NE2 GLN A 316      12.501   2.141 -19.481  1.00 65.53           N  
ATOM   2756  OE1 GLN A 316      13.512   3.995 -20.047  1.00 63.10           O  
ATOM   2757  H   GLN A 316       8.475   4.626 -18.691  1.00 49.97           H  
ATOM   2758  HA  GLN A 316      11.013   4.266 -17.347  1.00 47.42           H  
ATOM   2759  HB3 GLN A 316      12.048   5.691 -19.058  1.00 57.45           H  
ATOM   2760  HB2 GLN A 316      10.506   6.098 -19.690  1.00 57.45           H  
ATOM   2761  HG3 GLN A 316      11.039   4.363 -21.164  1.00 61.49           H  
ATOM   2762  HG2 GLN A 316      10.309   3.339 -19.839  1.00 61.49           H  
ATOM   2763 HE22 GLN A 316      13.387   1.692 -19.301  1.00 65.53           H  
ATOM   2764 HE21 GLN A 316      11.641   1.625 -19.366  1.00 65.53           H  
ATOM   2765  N   GLN A 317       9.629   7.172 -16.755  1.00 50.37           N  
ATOM   2766  CA  GLN A 317       9.675   8.376 -15.904  1.00 46.67           C  
ATOM   2767  C   GLN A 317       9.164   8.092 -14.475  1.00 47.61           C  
ATOM   2768  O   GLN A 317       7.980   8.329 -14.217  1.00 48.20           O  
ATOM   2769  CB  GLN A 317       8.796   9.525 -16.606  1.00 44.43           C  
ATOM   2770  CG  GLN A 317       9.369  10.143 -17.874  1.00 54.59           C  
ATOM   2771  CD  GLN A 317       8.453  11.077 -18.548  1.00 62.51           C  
ATOM   2772  NE2 GLN A 317       8.061  10.729 -19.747  1.00 55.62           N  
ATOM   2773  OE1 GLN A 317       8.085  12.118 -18.000  1.00 67.65           O  
ATOM   2774  H   GLN A 317       8.756   7.016 -17.238  1.00 50.37           H  
ATOM   2775  HA  GLN A 317      10.708   8.718 -15.842  1.00 46.67           H  
ATOM   2776  HB3 GLN A 317       8.593  10.314 -15.882  1.00 44.43           H  
ATOM   2777  HB2 GLN A 317       7.799   9.137 -16.815  1.00 44.43           H  
ATOM   2778  HG3 GLN A 317       9.651   9.350 -18.567  1.00 54.59           H  
ATOM   2779  HG2 GLN A 317      10.300  10.658 -17.636  1.00 54.59           H  
ATOM   2780 HE22 GLN A 317       7.432  11.325 -20.265  1.00 55.62           H  
ATOM   2781 HE21 GLN A 317       8.388   9.864 -20.154  1.00 55.62           H  
ATOM   2782  N   LEU A 318      10.053   7.573 -13.663  1.00 40.82           N  
ATOM   2783  CA  LEU A 318       9.852   7.058 -12.418  1.00 39.16           C  
ATOM   2784  C   LEU A 318       9.318   7.945 -11.282  1.00 38.88           C  
ATOM   2785  O   LEU A 318       8.304   7.648 -10.637  1.00 40.62           O  
ATOM   2786  CB  LEU A 318      11.018   6.178 -12.002  1.00 41.13           C  
ATOM   2787  CG  LEU A 318      11.266   4.866 -12.784  1.00 41.38           C  
ATOM   2788  CD1 LEU A 318      12.727   4.588 -13.047  1.00 42.20           C  
ATOM   2789  CD2 LEU A 318      10.514   3.699 -12.102  1.00 32.03           C  
ATOM   2790  H   LEU A 318      11.023   7.522 -13.941  1.00 40.82           H  
ATOM   2791  HA  LEU A 318       9.045   6.342 -12.574  1.00 39.16           H  
ATOM   2792  HB3 LEU A 318      10.931   5.949 -10.940  1.00 41.13           H  
ATOM   2793  HB2 LEU A 318      11.932   6.772 -12.004  1.00 41.13           H  
ATOM   2794  HG  LEU A 318      10.800   5.000 -13.760  1.00 41.38           H  
ATOM   2795 HD11 LEU A 318      12.826   3.653 -13.599  1.00 42.20           H  
ATOM   2796 HD12 LEU A 318      13.152   5.402 -13.634  1.00 42.20           H  
ATOM   2797 HD13 LEU A 318      13.259   4.508 -12.099  1.00 42.20           H  
ATOM   2798 HD21 LEU A 318      10.692   2.778 -12.657  1.00 32.03           H  
ATOM   2799 HD22 LEU A 318      10.874   3.582 -11.080  1.00 32.03           H  
ATOM   2800 HD23 LEU A 318       9.445   3.913 -12.088  1.00 32.03           H  
ATOM   2801  N   LEU A 319       9.845   9.186 -11.217  1.00 41.25           N  
ATOM   2802  CA  LEU A 319       9.501  10.249 -10.257  1.00 36.09           C  
ATOM   2803  C   LEU A 319       8.180  10.990 -10.724  1.00 36.51           C  
ATOM   2804  O   LEU A 319       7.755  11.861  -9.974  1.00 45.83           O  
ATOM   2805  CB  LEU A 319      10.691  11.197 -10.014  1.00 31.28           C  
ATOM   2806  CG  LEU A 319      11.915  10.616  -9.281  1.00 38.35           C  
ATOM   2807  CD1 LEU A 319      13.160  11.522  -9.608  1.00 48.26           C  
ATOM   2808  CD2 LEU A 319      11.518  10.306  -7.804  1.00 40.34           C  
ATOM   2809  H   LEU A 319      10.557   9.467 -11.876  1.00 41.25           H  
ATOM   2810  HA  LEU A 319       9.278   9.764  -9.307  1.00 36.09           H  
ATOM   2811  HB3 LEU A 319      10.341  12.082  -9.482  1.00 31.28           H  
ATOM   2812  HB2 LEU A 319      11.011  11.621 -10.966  1.00 31.28           H  
ATOM   2813  HG  LEU A 319      12.115   9.651  -9.747  1.00 38.35           H  
ATOM   2814 HD11 LEU A 319      14.040  11.129  -9.099  1.00 48.26           H  
ATOM   2815 HD12 LEU A 319      13.335  11.526 -10.684  1.00 48.26           H  
ATOM   2816 HD13 LEU A 319      12.969  12.540  -9.268  1.00 48.26           H  
ATOM   2817 HD21 LEU A 319      12.377   9.894  -7.275  1.00 40.34           H  
ATOM   2818 HD22 LEU A 319      11.196  11.225  -7.313  1.00 40.34           H  
ATOM   2819 HD23 LEU A 319      10.703   9.583  -7.791  1.00 40.34           H  
ATOM   2820  N   LEU A 320       7.634  10.653 -11.919  1.00 39.90           N  
ATOM   2821  CA  LEU A 320       6.493  11.401 -12.517  1.00 46.76           C  
ATOM   2822  C   LEU A 320       5.143  11.159 -11.782  1.00 49.66           C  
ATOM   2823  O   LEU A 320       4.310  12.030 -11.743  1.00 55.45           O  
ATOM   2824  CB  LEU A 320       6.561  11.387 -14.079  1.00 31.89           C  
ATOM   2825  CG  LEU A 320       5.138  11.806 -14.794  1.00 31.17           C  
ATOM   2826  CD1 LEU A 320       5.289  12.226 -16.251  1.00 36.88           C  
ATOM   2827  CD2 LEU A 320       4.027  10.744 -14.700  1.00 46.31           C  
ATOM   2828  H   LEU A 320       8.001   9.868 -12.438  1.00 39.90           H  
ATOM   2829  HA  LEU A 320       6.724  12.438 -12.271  1.00 46.76           H  
ATOM   2830  HB3 LEU A 320       6.859  10.395 -14.419  1.00 31.89           H  
ATOM   2831  HB2 LEU A 320       7.347  12.064 -14.413  1.00 31.89           H  
ATOM   2832  HG  LEU A 320       4.772  12.682 -14.258  1.00 31.17           H  
ATOM   2833 HD11 LEU A 320       4.312  12.488 -16.657  1.00 36.88           H  
ATOM   2834 HD12 LEU A 320       5.952  13.089 -16.314  1.00 36.88           H  
ATOM   2835 HD13 LEU A 320       5.712  11.402 -16.825  1.00 36.88           H  
ATOM   2836 HD21 LEU A 320       3.130  11.111 -15.199  1.00 46.31           H  
ATOM   2837 HD22 LEU A 320       4.360   9.825 -15.182  1.00 46.31           H  
ATOM   2838 HD23 LEU A 320       3.803  10.543 -13.652  1.00 46.31           H  
ATOM   2839  N   GLU A 321       5.047  10.081 -11.059  1.00 34.30           N  
ATOM   2840  CA  GLU A 321       4.183   9.732  -9.975  1.00 38.30           C  
ATOM   2841  C   GLU A 321       5.005   8.953  -8.896  1.00 36.97           C  
ATOM   2842  O   GLU A 321       5.432   7.836  -9.173  1.00 37.83           O  
ATOM   2843  CB  GLU A 321       3.013   8.920 -10.591  1.00 38.09           C  
ATOM   2844  CG  GLU A 321       1.889   8.577  -9.599  1.00 40.56           C  
ATOM   2845  CD  GLU A 321       1.304   9.848  -9.054  1.00 50.15           C  
ATOM   2846  OE1 GLU A 321       0.806  10.640  -9.898  1.00 53.52           O  
ATOM   2847  OE2 GLU A 321       1.315  10.055  -7.811  1.00 45.04           O1-
ATOM   2848  H   GLU A 321       5.662   9.299 -11.234  1.00 34.30           H  
ATOM   2849  HA  GLU A 321       3.786  10.644  -9.529  1.00 38.30           H  
ATOM   2850  HB3 GLU A 321       3.402   8.000 -11.028  1.00 38.09           H  
ATOM   2851  HB2 GLU A 321       2.595   9.471 -11.434  1.00 38.09           H  
ATOM   2852  HG3 GLU A 321       2.296   7.984  -8.780  1.00 40.56           H  
ATOM   2853  HG2 GLU A 321       1.112   8.011 -10.112  1.00 40.56           H  
ATOM   2854  N   PRO A 322       5.439   9.567  -7.811  1.00 34.85           N  
ATOM   2855  CA  PRO A 322       6.637   9.176  -6.978  1.00 34.63           C  
ATOM   2856  C   PRO A 322       6.550   7.676  -6.415  1.00 29.64           C  
ATOM   2857  O   PRO A 322       7.628   7.048  -6.259  1.00 34.94           O  
ATOM   2858  CB  PRO A 322       6.860  10.247  -5.967  1.00 32.33           C  
ATOM   2859  CG  PRO A 322       5.483  10.897  -5.909  1.00 33.57           C  
ATOM   2860  CD  PRO A 322       4.884  10.789  -7.287  1.00 29.38           C  
ATOM   2861  HA  PRO A 322       7.497   9.203  -7.647  1.00 34.63           H  
ATOM   2862  HB3 PRO A 322       7.579  10.966  -6.360  1.00 32.33           H  
ATOM   2863  HB2 PRO A 322       7.080   9.788  -5.003  1.00 32.33           H  
ATOM   2864  HG3 PRO A 322       5.589  11.948  -5.641  1.00 33.57           H  
ATOM   2865  HG2 PRO A 322       4.857  10.358  -5.198  1.00 33.57           H  
ATOM   2866  HD2 PRO A 322       3.802  10.687  -7.203  1.00 29.38           H  
ATOM   2867  HD3 PRO A 322       5.223  11.628  -7.894  1.00 29.38           H  
ATOM   2868  N   MET A 323       5.383   7.172  -6.168  1.00 22.44           N  
ATOM   2869  CA  MET A 323       5.092   5.804  -5.693  1.00 27.42           C  
ATOM   2870  C   MET A 323       5.745   4.731  -6.602  1.00 26.47           C  
ATOM   2871  O   MET A 323       6.007   3.684  -6.084  1.00 28.76           O  
ATOM   2872  CB  MET A 323       3.660   5.540  -5.588  1.00 33.19           C  
ATOM   2873  CG  MET A 323       2.700   5.908  -6.822  1.00 34.74           C  
ATOM   2874  SD  MET A 323       1.534   4.669  -7.381  1.00 75.74           S  
ATOM   2875  CE  MET A 323       1.153   5.250  -9.033  1.00 41.83           C  
ATOM   2876  H   MET A 323       4.553   7.733  -6.298  1.00 22.44           H  
ATOM   2877  HA  MET A 323       5.522   5.701  -4.697  1.00 27.42           H  
ATOM   2878  HB3 MET A 323       3.276   6.016  -4.685  1.00 33.19           H  
ATOM   2879  HB2 MET A 323       3.510   4.494  -5.321  1.00 33.19           H  
ATOM   2880  HG3 MET A 323       3.311   6.230  -7.666  1.00 34.74           H  
ATOM   2881  HG2 MET A 323       2.161   6.828  -6.593  1.00 34.74           H  
ATOM   2882  HE1 MET A 323       0.438   4.574  -9.501  1.00 41.83           H  
ATOM   2883  HE2 MET A 323       0.723   6.250  -8.977  1.00 41.83           H  
ATOM   2884  HE3 MET A 323       2.066   5.280  -9.628  1.00 41.83           H  
ATOM   2885  N   LEU A 324       6.065   5.021  -7.834  1.00 23.96           N  
ATOM   2886  CA  LEU A 324       6.672   4.136  -8.806  1.00 24.91           C  
ATOM   2887  C   LEU A 324       8.159   4.001  -8.692  1.00 23.56           C  
ATOM   2888  O   LEU A 324       8.729   2.948  -8.782  1.00 16.99           O  
ATOM   2889  CB  LEU A 324       6.292   4.611 -10.213  1.00 22.76           C  
ATOM   2890  CG  LEU A 324       4.735   4.684 -10.602  1.00 27.69           C  
ATOM   2891  CD1 LEU A 324       4.574   5.172 -12.033  1.00 31.58           C  
ATOM   2892  CD2 LEU A 324       3.957   3.421 -10.344  1.00 32.16           C  
ATOM   2893  H   LEU A 324       5.891   5.948  -8.196  1.00 23.96           H  
ATOM   2894  HA  LEU A 324       6.240   3.145  -8.665  1.00 24.91           H  
ATOM   2895  HB3 LEU A 324       6.815   4.000 -10.949  1.00 22.76           H  
ATOM   2896  HB2 LEU A 324       6.751   5.582 -10.398  1.00 22.76           H  
ATOM   2897  HG  LEU A 324       4.295   5.451  -9.965  1.00 27.69           H  
ATOM   2898 HD11 LEU A 324       3.514   5.217 -12.285  1.00 31.58           H  
ATOM   2899 HD12 LEU A 324       5.013   6.165 -12.130  1.00 31.58           H  
ATOM   2900 HD13 LEU A 324       5.079   4.484 -12.711  1.00 31.58           H  
ATOM   2901 HD21 LEU A 324       2.918   3.568 -10.638  1.00 32.16           H  
ATOM   2902 HD22 LEU A 324       4.386   2.604 -10.924  1.00 32.16           H  
ATOM   2903 HD23 LEU A 324       4.003   3.176  -9.283  1.00 32.16           H  
ATOM   2904  N   LYS A 325       8.759   5.158  -8.352  1.00 20.95           N  
ATOM   2905  CA  LYS A 325      10.178   5.056  -7.946  1.00 26.37           C  
ATOM   2906  C   LYS A 325      10.342   4.269  -6.654  1.00 19.97           C  
ATOM   2907  O   LYS A 325      11.116   3.371  -6.579  1.00 24.41           O  
ATOM   2908  CB  LYS A 325      10.844   6.453  -7.861  1.00 28.98           C  
ATOM   2909  CG  LYS A 325      12.381   6.463  -7.561  1.00 21.74           C  
ATOM   2910  CD  LYS A 325      13.174   5.631  -8.587  1.00 22.24           C  
ATOM   2911  CE  LYS A 325      14.638   5.571  -8.241  1.00 27.42           C  
ATOM   2912  NZ  LYS A 325      15.289   6.854  -8.663  1.00 32.45           N1+
ATOM   2913  H   LYS A 325       8.241   6.024  -8.384  1.00 20.95           H  
ATOM   2914  HA  LYS A 325      10.696   4.501  -8.728  1.00 26.37           H  
ATOM   2915  HB3 LYS A 325      10.327   7.053  -7.112  1.00 28.98           H  
ATOM   2916  HB2 LYS A 325      10.654   6.999  -8.785  1.00 28.98           H  
ATOM   2917  HG3 LYS A 325      12.558   6.069  -6.560  1.00 21.74           H  
ATOM   2918  HG2 LYS A 325      12.745   7.490  -7.568  1.00 21.74           H  
ATOM   2919  HD3 LYS A 325      13.053   6.067  -9.579  1.00 22.24           H  
ATOM   2920  HD2 LYS A 325      12.769   4.620  -8.625  1.00 22.24           H  
ATOM   2921  HE3 LYS A 325      15.102   4.738  -8.769  1.00 27.42           H  
ATOM   2922  HE2 LYS A 325      14.752   5.443  -7.165  1.00 27.42           H  
ATOM   2923  HZ1 LYS A 325      16.272   6.824  -8.435  1.00 32.45           H  
ATOM   2924  HZ2 LYS A 325      15.178   6.976  -9.659  1.00 32.45           H  
ATOM   2925  HZ3 LYS A 325      14.855   7.627  -8.179  1.00 32.45           H  
ATOM   2926  N   PHE A 326       9.421   4.510  -5.629  1.00 19.03           N  
ATOM   2927  CA  PHE A 326       9.358   3.772  -4.361  1.00 19.78           C  
ATOM   2928  C   PHE A 326       9.328   2.281  -4.542  1.00 17.56           C  
ATOM   2929  O   PHE A 326      10.247   1.575  -4.168  1.00 15.84           O  
ATOM   2930  CB  PHE A 326       8.260   4.375  -3.399  1.00 16.35           C  
ATOM   2931  CG  PHE A 326       8.062   3.532  -2.143  1.00 20.70           C  
ATOM   2932  CD1 PHE A 326       7.107   2.508  -2.071  1.00 17.28           C  
ATOM   2933  CD2 PHE A 326       8.940   3.692  -1.009  1.00 18.36           C  
ATOM   2934  CE1 PHE A 326       6.939   1.708  -0.944  1.00 17.14           C  
ATOM   2935  CE2 PHE A 326       8.820   2.878   0.114  1.00 17.98           C  
ATOM   2936  CZ  PHE A 326       7.843   1.829   0.105  1.00 25.66           C  
ATOM   2937  H   PHE A 326       8.730   5.240  -5.732  1.00 19.03           H  
ATOM   2938  HA  PHE A 326      10.308   3.977  -3.868  1.00 19.78           H  
ATOM   2939  HB3 PHE A 326       7.314   4.455  -3.934  1.00 16.35           H  
ATOM   2940  HB2 PHE A 326       8.544   5.388  -3.114  1.00 16.35           H  
ATOM   2941  HD1 PHE A 326       6.461   2.312  -2.914  1.00 17.28           H  
ATOM   2942  HD2 PHE A 326       9.706   4.453  -1.022  1.00 18.36           H  
ATOM   2943  HE1 PHE A 326       6.117   1.009  -0.896  1.00 17.14           H  
ATOM   2944  HE2 PHE A 326       9.456   3.043   0.971  1.00 17.98           H  
ATOM   2945  HZ  PHE A 326       7.814   1.128   0.926  1.00 25.66           H  
ATOM   2946  N   HIS A 327       8.284   1.917  -5.338  1.00 19.67           N  
ATOM   2947  CA  HIS A 327       8.143   0.531  -5.699  1.00 14.81           C  
ATOM   2948  C   HIS A 327       9.325  -0.099  -6.508  1.00 13.78           C  
ATOM   2949  O   HIS A 327       9.808  -1.122  -6.076  1.00 18.43           O  
ATOM   2950  CB  HIS A 327       6.883   0.262  -6.558  1.00 20.56           C  
ATOM   2951  CG  HIS A 327       5.542   0.119  -5.809  1.00 15.87           C  
ATOM   2952  CD2 HIS A 327       4.435   0.931  -5.776  1.00 17.92           C  
ATOM   2953  ND1 HIS A 327       5.292  -1.035  -5.049  1.00 14.96           N  
ATOM   2954  CE1 HIS A 327       4.126  -0.769  -4.538  1.00 15.62           C  
ATOM   2955  NE2 HIS A 327       3.511   0.290  -4.957  1.00 15.49           N  
ATOM   2956  H   HIS A 327       7.629   2.614  -5.662  1.00 19.67           H  
ATOM   2957  HA  HIS A 327       8.038  -0.039  -4.776  1.00 14.81           H  
ATOM   2958  HB3 HIS A 327       7.049  -0.625  -7.169  1.00 20.56           H  
ATOM   2959  HB2 HIS A 327       6.790   1.043  -7.313  1.00 20.56           H  
ATOM   2960  HD2 HIS A 327       4.429   1.858  -6.330  1.00 17.92           H  
ATOM   2961  HE1 HIS A 327       3.702  -1.423  -3.790  1.00 15.62           H  
ATOM   2962  HE2 HIS A 327       2.595   0.692  -4.818  1.00 15.49           H  
ATOM   2963  N   TYR A 328       9.863   0.576  -7.496  1.00 15.00           N  
ATOM   2964  CA  TYR A 328      11.160   0.136  -8.240  1.00 15.95           C  
ATOM   2965  C   TYR A 328      12.307  -0.146  -7.262  1.00 17.39           C  
ATOM   2966  O   TYR A 328      12.782  -1.304  -7.126  1.00 19.52           O  
ATOM   2967  CB  TYR A 328      11.663   1.200  -9.264  1.00 23.36           C  
ATOM   2968  CG  TYR A 328      12.737   0.727 -10.204  1.00 21.48           C  
ATOM   2969  CD1 TYR A 328      13.967   1.365 -10.063  1.00 22.92           C  
ATOM   2970  CD2 TYR A 328      12.639  -0.448 -10.917  1.00 23.85           C  
ATOM   2971  CE1 TYR A 328      15.107   0.827 -10.634  1.00 26.84           C  
ATOM   2972  CE2 TYR A 328      13.766  -0.991 -11.491  1.00 28.06           C  
ATOM   2973  CZ  TYR A 328      15.021  -0.363 -11.392  1.00 30.36           C  
ATOM   2974  OH  TYR A 328      16.188  -1.002 -11.817  1.00 29.43           O  
ATOM   2975  H   TYR A 328       9.434   1.433  -7.814  1.00 15.00           H  
ATOM   2976  HA  TYR A 328      10.944  -0.783  -8.784  1.00 15.95           H  
ATOM   2977  HB3 TYR A 328      12.017   2.079  -8.726  1.00 23.36           H  
ATOM   2978  HB2 TYR A 328      10.817   1.572  -9.842  1.00 23.36           H  
ATOM   2979  HD1 TYR A 328      14.036   2.287  -9.505  1.00 22.92           H  
ATOM   2980  HD2 TYR A 328      11.682  -0.937 -11.023  1.00 23.85           H  
ATOM   2981  HE1 TYR A 328      16.060   1.316 -10.500  1.00 26.84           H  
ATOM   2982  HE2 TYR A 328      13.700  -1.922 -12.034  1.00 28.06           H  
ATOM   2983  HH  TYR A 328      15.959  -1.789 -12.316  1.00 29.43           H  
ATOM   2984  N   MET A 329      12.719   0.914  -6.574  1.00 17.58           N  
ATOM   2985  CA  MET A 329      13.906   0.930  -5.800  1.00 18.77           C  
ATOM   2986  C   MET A 329      13.803   0.085  -4.503  1.00 18.92           C  
ATOM   2987  O   MET A 329      14.820  -0.528  -4.145  1.00 20.86           O  
ATOM   2988  CB  MET A 329      14.369   2.439  -5.475  1.00 16.04           C  
ATOM   2989  CG  MET A 329      13.742   3.105  -4.243  1.00 19.17           C  
ATOM   2990  SD  MET A 329      13.808   4.965  -4.267  1.00 41.06           S  
ATOM   2991  CE  MET A 329      15.389   5.414  -3.676  1.00 33.80           C  
ATOM   2992  H   MET A 329      12.177   1.766  -6.586  1.00 17.58           H  
ATOM   2993  HA  MET A 329      14.690   0.481  -6.410  1.00 18.77           H  
ATOM   2994  HB3 MET A 329      14.192   3.065  -6.350  1.00 16.04           H  
ATOM   2995  HB2 MET A 329      15.455   2.470  -5.386  1.00 16.04           H  
ATOM   2996  HG3 MET A 329      14.235   2.738  -3.343  1.00 19.17           H  
ATOM   2997  HG2 MET A 329      12.706   2.781  -4.146  1.00 19.17           H  
ATOM   2998  HE1 MET A 329      15.480   6.500  -3.670  1.00 33.80           H  
ATOM   2999  HE2 MET A 329      15.520   5.033  -2.663  1.00 33.80           H  
ATOM   3000  HE3 MET A 329      16.154   4.989  -4.326  1.00 33.80           H  
ATOM   3001  N   LEU A 330      12.556  -0.028  -3.955  1.00 16.19           N  
ATOM   3002  CA  LEU A 330      12.405  -0.975  -2.762  1.00 15.50           C  
ATOM   3003  C   LEU A 330      12.455  -2.421  -3.153  1.00 14.21           C  
ATOM   3004  O   LEU A 330      13.154  -3.209  -2.532  1.00 15.13           O  
ATOM   3005  CB  LEU A 330      11.195  -0.653  -1.899  1.00 17.25           C  
ATOM   3006  CG  LEU A 330      10.659  -1.676  -0.917  1.00 11.85           C  
ATOM   3007  CD1 LEU A 330      11.698  -2.095   0.110  1.00 13.26           C  
ATOM   3008  CD2 LEU A 330       9.371  -1.208  -0.214  1.00 11.96           C  
ATOM   3009  H   LEU A 330      11.786   0.501  -4.339  1.00 16.19           H  
ATOM   3010  HA  LEU A 330      13.277  -0.804  -2.131  1.00 15.50           H  
ATOM   3011  HB3 LEU A 330      10.381  -0.321  -2.543  1.00 17.25           H  
ATOM   3012  HB2 LEU A 330      11.377   0.283  -1.370  1.00 17.25           H  
ATOM   3013  HG  LEU A 330      10.403  -2.566  -1.492  1.00 11.85           H  
ATOM   3014 HD11 LEU A 330      11.263  -2.828   0.789  1.00 13.26           H  
ATOM   3015 HD12 LEU A 330      12.556  -2.535  -0.399  1.00 13.26           H  
ATOM   3016 HD13 LEU A 330      12.021  -1.222   0.677  1.00 13.26           H  
ATOM   3017 HD21 LEU A 330       9.033  -1.980   0.477  1.00 11.96           H  
ATOM   3018 HD22 LEU A 330       9.571  -0.289   0.338  1.00 11.96           H  
ATOM   3019 HD23 LEU A 330       8.597  -1.023  -0.959  1.00 11.96           H  
ATOM   3020  N   LYS A 331      11.775  -2.758  -4.197  1.00 14.16           N  
ATOM   3021  CA  LYS A 331      11.759  -4.105  -4.744  1.00 17.72           C  
ATOM   3022  C   LYS A 331      13.152  -4.642  -5.189  1.00 19.24           C  
ATOM   3023  O   LYS A 331      13.474  -5.742  -4.917  1.00 15.79           O  
ATOM   3024  CB  LYS A 331      10.774  -4.370  -5.897  1.00 16.50           C  
ATOM   3025  CG  LYS A 331      10.901  -5.765  -6.663  1.00 15.59           C  
ATOM   3026  CD  LYS A 331      10.726  -7.069  -5.772  1.00 12.51           C  
ATOM   3027  CE  LYS A 331      11.371  -8.238  -6.308  1.00 20.90           C  
ATOM   3028  NZ  LYS A 331      11.217  -9.439  -5.437  1.00 38.94           N1+
ATOM   3029  H   LYS A 331      11.215  -2.069  -4.679  1.00 14.16           H  
ATOM   3030  HA  LYS A 331      11.440  -4.752  -3.927  1.00 17.72           H  
ATOM   3031  HB3 LYS A 331      10.842  -3.557  -6.620  1.00 16.50           H  
ATOM   3032  HB2 LYS A 331       9.754  -4.255  -5.530  1.00 16.50           H  
ATOM   3033  HG3 LYS A 331      11.861  -5.807  -7.177  1.00 15.59           H  
ATOM   3034  HG2 LYS A 331      10.184  -5.791  -7.483  1.00 15.59           H  
ATOM   3035  HD3 LYS A 331       9.664  -7.273  -5.635  1.00 12.51           H  
ATOM   3036  HD2 LYS A 331      11.106  -6.875  -4.769  1.00 12.51           H  
ATOM   3037  HE3 LYS A 331      12.431  -8.031  -6.455  1.00 20.90           H  
ATOM   3038  HE2 LYS A 331      10.966  -8.454  -7.297  1.00 20.90           H  
ATOM   3039  HZ1 LYS A 331      11.687 -10.226  -5.861  1.00 38.94           H  
ATOM   3040  HZ2 LYS A 331      11.623  -9.253  -4.531  1.00 38.94           H  
ATOM   3041  HZ3 LYS A 331      10.236  -9.653  -5.328  1.00 38.94           H  
ATOM   3042  N   LYS A 332      13.893  -3.754  -5.810  1.00 17.58           N  
ATOM   3043  CA  LYS A 332      15.247  -4.109  -6.387  1.00 17.69           C  
ATOM   3044  C   LYS A 332      16.330  -4.411  -5.318  1.00 22.91           C  
ATOM   3045  O   LYS A 332      17.387  -4.938  -5.733  1.00 30.70           O  
ATOM   3046  CB  LYS A 332      15.687  -2.891  -7.279  1.00 21.77           C  
ATOM   3047  CG  LYS A 332      15.099  -2.853  -8.672  1.00 34.22           C  
ATOM   3048  CD  LYS A 332      15.444  -4.029  -9.590  1.00 34.86           C  
ATOM   3049  CE  LYS A 332      16.888  -4.066 -10.022  1.00 33.17           C  
ATOM   3050  NZ  LYS A 332      17.220  -5.285 -10.795  1.00 29.75           N1+
ATOM   3051  H   LYS A 332      13.564  -2.805  -5.913  1.00 17.58           H  
ATOM   3052  HA  LYS A 332      15.134  -4.985  -7.025  1.00 17.69           H  
ATOM   3053  HB3 LYS A 332      16.775  -2.869  -7.347  1.00 21.77           H  
ATOM   3054  HB2 LYS A 332      15.448  -1.962  -6.762  1.00 21.77           H  
ATOM   3055  HG3 LYS A 332      15.388  -1.921  -9.158  1.00 34.22           H  
ATOM   3056  HG2 LYS A 332      14.015  -2.758  -8.602  1.00 34.22           H  
ATOM   3057  HD3 LYS A 332      14.804  -3.999 -10.472  1.00 34.86           H  
ATOM   3058  HD2 LYS A 332      15.192  -4.964  -9.090  1.00 34.86           H  
ATOM   3059  HE3 LYS A 332      17.531  -4.008  -9.143  1.00 33.17           H  
ATOM   3060  HE2 LYS A 332      17.109  -3.184 -10.624  1.00 33.17           H  
ATOM   3061  HZ1 LYS A 332      18.194  -5.261 -11.060  1.00 29.75           H  
ATOM   3062  HZ2 LYS A 332      17.045  -6.102 -10.228  1.00 29.75           H  
ATOM   3063  HZ3 LYS A 332      16.647  -5.324 -11.626  1.00 29.75           H  
ATOM   3064  N   LEU A 333      16.054  -4.138  -4.103  1.00 20.54           N  
ATOM   3065  CA  LEU A 333      16.896  -4.436  -2.985  1.00 14.23           C  
ATOM   3066  C   LEU A 333      16.809  -5.804  -2.505  1.00 15.49           C  
ATOM   3067  O   LEU A 333      17.576  -6.150  -1.581  1.00 17.16           O  
ATOM   3068  CB  LEU A 333      16.583  -3.451  -1.875  1.00 17.33           C  
ATOM   3069  CG  LEU A 333      16.843  -1.976  -2.200  1.00 20.95           C  
ATOM   3070  CD1 LEU A 333      16.139  -1.100  -1.091  1.00 12.14           C  
ATOM   3071  CD2 LEU A 333      18.357  -1.578  -2.197  1.00 16.71           C  
ATOM   3072  H   LEU A 333      15.185  -3.677  -3.874  1.00 20.54           H  
ATOM   3073  HA  LEU A 333      17.926  -4.263  -3.296  1.00 14.23           H  
ATOM   3074  HB3 LEU A 333      17.143  -3.727  -0.981  1.00 17.33           H  
ATOM   3075  HB2 LEU A 333      15.545  -3.574  -1.567  1.00 17.33           H  
ATOM   3076  HG  LEU A 333      16.411  -1.740  -3.173  1.00 20.95           H  
ATOM   3077 HD11 LEU A 333      16.309  -0.044  -1.299  1.00 12.14           H  
ATOM   3078 HD12 LEU A 333      15.068  -1.302  -1.093  1.00 12.14           H  
ATOM   3079 HD13 LEU A 333      16.553  -1.348  -0.114  1.00 12.14           H  
ATOM   3080 HD21 LEU A 333      18.455  -0.519  -2.436  1.00 16.71           H  
ATOM   3081 HD22 LEU A 333      18.781  -1.768  -1.211  1.00 16.71           H  
ATOM   3082 HD23 LEU A 333      18.890  -2.169  -2.942  1.00 16.71           H  
ATOM   3083  N   GLN A 334      15.993  -6.712  -3.102  1.00 19.09           N  
ATOM   3084  CA  GLN A 334      15.672  -8.076  -2.790  1.00 19.57           C  
ATOM   3085  C   GLN A 334      15.640  -8.526  -1.284  1.00 17.92           C  
ATOM   3086  O   GLN A 334      16.526  -9.124  -0.715  1.00 18.38           O  
ATOM   3087  CB  GLN A 334      16.751  -8.831  -3.560  1.00 22.79           C  
ATOM   3088  CG  GLN A 334      16.928  -8.670  -5.098  1.00 27.32           C  
ATOM   3089  CD  GLN A 334      15.711  -9.182  -5.862  1.00 33.79           C  
ATOM   3090  NE2 GLN A 334      15.406  -8.883  -7.098  1.00 39.23           N  
ATOM   3091  OE1 GLN A 334      14.841  -9.802  -5.204  1.00 37.15           O  
ATOM   3092  H   GLN A 334      15.476  -6.458  -3.931  1.00 19.09           H  
ATOM   3093  HA  GLN A 334      14.706  -8.310  -3.237  1.00 19.57           H  
ATOM   3094  HB3 GLN A 334      16.671  -9.893  -3.326  1.00 22.79           H  
ATOM   3095  HB2 GLN A 334      17.712  -8.658  -3.077  1.00 22.79           H  
ATOM   3096  HG3 GLN A 334      17.815  -9.216  -5.420  1.00 27.32           H  
ATOM   3097  HG2 GLN A 334      17.090  -7.619  -5.336  1.00 27.32           H  
ATOM   3098 HE22 GLN A 334      14.576  -9.272  -7.522  1.00 39.23           H  
ATOM   3099 HE21 GLN A 334      16.001  -8.263  -7.629  1.00 39.23           H  
ATOM   3100  N   LEU A 335      14.642  -7.946  -0.593  1.00 20.36           N  
ATOM   3101  CA  LEU A 335      14.361  -8.314   0.791  1.00 18.68           C  
ATOM   3102  C   LEU A 335      13.799  -9.749   0.884  1.00 12.98           C  
ATOM   3103  O   LEU A 335      13.098 -10.246   0.036  1.00 15.10           O  
ATOM   3104  CB  LEU A 335      13.553  -7.188   1.400  1.00 17.46           C  
ATOM   3105  CG  LEU A 335      14.285  -5.955   2.013  1.00 13.74           C  
ATOM   3106  CD1 LEU A 335      15.333  -5.224   1.140  1.00 12.39           C  
ATOM   3107  CD2 LEU A 335      13.291  -4.997   2.654  1.00 13.23           C  
ATOM   3108  H   LEU A 335      14.068  -7.240  -1.031  1.00 20.36           H  
ATOM   3109  HA  LEU A 335      15.320  -8.323   1.310  1.00 18.68           H  
ATOM   3110  HB3 LEU A 335      12.873  -7.602   2.144  1.00 17.46           H  
ATOM   3111  HB2 LEU A 335      12.823  -6.840   0.669  1.00 17.46           H  
ATOM   3112  HG  LEU A 335      14.856  -6.360   2.848  1.00 13.74           H  
ATOM   3113 HD11 LEU A 335      15.756  -4.390   1.701  1.00 12.39           H  
ATOM   3114 HD12 LEU A 335      16.128  -5.918   0.868  1.00 12.39           H  
ATOM   3115 HD13 LEU A 335      14.855  -4.848   0.236  1.00 12.39           H  
ATOM   3116 HD21 LEU A 335      13.826  -4.145   3.074  1.00 13.23           H  
ATOM   3117 HD22 LEU A 335      12.586  -4.647   1.900  1.00 13.23           H  
ATOM   3118 HD23 LEU A 335      12.749  -5.512   3.447  1.00 13.23           H  
ATOM   3119  N   HIS A 336      14.097 -10.412   2.003  1.00 16.10           N  
ATOM   3120  CA  HIS A 336      13.338 -11.582   2.514  1.00 20.47           C  
ATOM   3121  C   HIS A 336      12.001 -11.197   3.185  1.00 29.54           C  
ATOM   3122  O   HIS A 336      11.866  -9.986   3.533  1.00 25.56           O  
ATOM   3123  CB  HIS A 336      14.281 -12.213   3.567  1.00 24.38           C  
ATOM   3124  CG  HIS A 336      13.885 -13.688   3.777  1.00 25.09           C  
ATOM   3125  CD2 HIS A 336      14.100 -14.730   2.934  1.00 21.53           C  
ATOM   3126  ND1 HIS A 336      13.345 -14.206   4.927  1.00 25.72           N  
ATOM   3127  CE1 HIS A 336      13.288 -15.485   4.805  1.00 26.78           C  
ATOM   3128  NE2 HIS A 336      13.727 -15.858   3.592  1.00 21.20           N  
ATOM   3129  H   HIS A 336      14.886 -10.126   2.565  1.00 16.10           H  
ATOM   3130  HA  HIS A 336      13.158 -12.290   1.705  1.00 20.47           H  
ATOM   3131  HB3 HIS A 336      14.185 -11.674   4.509  1.00 24.38           H  
ATOM   3132  HB2 HIS A 336      15.310 -12.160   3.211  1.00 24.38           H  
ATOM   3133  HD2 HIS A 336      14.500 -14.552   1.947  1.00 21.53           H  
ATOM   3134  HE1 HIS A 336      12.923 -16.090   5.622  1.00 26.78           H  
ATOM   3135  HE2 HIS A 336      13.813 -16.758   3.141  1.00 21.20           H  
ATOM   3136  N   GLU A 337      11.055 -12.161   3.162  1.00 26.51           N  
ATOM   3137  CA  GLU A 337       9.720 -12.179   3.804  1.00 24.26           C  
ATOM   3138  C   GLU A 337       9.868 -11.740   5.291  1.00 21.76           C  
ATOM   3139  O   GLU A 337       8.959 -11.135   5.843  1.00 25.83           O  
ATOM   3140  CB  GLU A 337       9.043 -13.611   3.605  1.00 28.39           C  
ATOM   3141  CG  GLU A 337       9.950 -14.832   4.089  1.00 33.48           C  
ATOM   3142  CD  GLU A 337       9.289 -16.120   3.570  1.00 39.70           C  
ATOM   3143  OE1 GLU A 337       9.092 -16.204   2.339  1.00 45.56           O  
ATOM   3144  OE2 GLU A 337       9.028 -16.973   4.388  1.00 41.77           O1-
ATOM   3145  H   GLU A 337      11.219 -13.017   2.652  1.00 26.51           H  
ATOM   3146  HA  GLU A 337       9.096 -11.442   3.299  1.00 24.26           H  
ATOM   3147  HB3 GLU A 337       8.786 -13.746   2.554  1.00 28.39           H  
ATOM   3148  HB2 GLU A 337       8.090 -13.637   4.134  1.00 28.39           H  
ATOM   3149  HG3 GLU A 337       9.979 -14.853   5.178  1.00 33.48           H  
ATOM   3150  HG2 GLU A 337      10.947 -14.737   3.658  1.00 33.48           H  
ATOM   3151  N   GLU A 338      10.909 -12.125   6.003  1.00 17.97           N  
ATOM   3152  CA  GLU A 338      11.314 -11.613   7.398  1.00 17.71           C  
ATOM   3153  C   GLU A 338      11.667 -10.032   7.497  1.00 22.96           C  
ATOM   3154  O   GLU A 338      11.196  -9.352   8.376  1.00 21.40           O  
ATOM   3155  CB  GLU A 338      12.348 -12.565   7.999  1.00 21.19           C  
ATOM   3156  CG  GLU A 338      11.890 -14.014   8.144  1.00 23.89           C  
ATOM   3157  CD  GLU A 338      12.929 -14.984   8.744  1.00 24.42           C  
ATOM   3158  OE1 GLU A 338      14.059 -15.010   8.227  1.00 30.54           O  
ATOM   3159  OE2 GLU A 338      12.524 -15.849   9.553  1.00 28.48           O1-
ATOM   3160  H   GLU A 338      11.538 -12.827   5.640  1.00 17.97           H  
ATOM   3161  HA  GLU A 338      10.424 -11.741   8.013  1.00 17.71           H  
ATOM   3162  HB3 GLU A 338      12.663 -12.187   8.972  1.00 21.19           H  
ATOM   3163  HB2 GLU A 338      13.258 -12.533   7.400  1.00 21.19           H  
ATOM   3164  HG3 GLU A 338      11.567 -14.388   7.173  1.00 23.89           H  
ATOM   3165  HG2 GLU A 338      10.980 -14.046   8.743  1.00 23.89           H  
ATOM   3166  N   GLU A 339      12.496  -9.533   6.603  1.00 18.66           N  
ATOM   3167  CA  GLU A 339      12.849  -8.111   6.542  1.00 17.30           C  
ATOM   3168  C   GLU A 339      11.641  -7.295   6.109  1.00 20.55           C  
ATOM   3169  O   GLU A 339      11.349  -6.287   6.696  1.00 23.05           O  
ATOM   3170  CB  GLU A 339      14.019  -8.049   5.600  1.00 18.10           C  
ATOM   3171  CG  GLU A 339      15.192  -8.993   5.882  1.00 21.11           C  
ATOM   3172  CD  GLU A 339      16.296  -8.960   4.813  1.00 18.32           C  
ATOM   3173  OE1 GLU A 339      15.975  -8.749   3.620  1.00 23.21           O  
ATOM   3174  OE2 GLU A 339      17.424  -9.246   5.215  1.00 19.69           O1-
ATOM   3175  H   GLU A 339      12.922 -10.138   5.916  1.00 18.66           H  
ATOM   3176  HA  GLU A 339      13.168  -7.780   7.530  1.00 17.30           H  
ATOM   3177  HB3 GLU A 339      14.387  -7.024   5.553  1.00 18.10           H  
ATOM   3178  HB2 GLU A 339      13.667  -8.209   4.581  1.00 18.10           H  
ATOM   3179  HG3 GLU A 339      14.819 -10.012   5.985  1.00 21.11           H  
ATOM   3180  HG2 GLU A 339      15.623  -8.753   6.854  1.00 21.11           H  
ATOM   3181  N   TYR A 340      10.920  -7.750   5.046  1.00 22.44           N  
ATOM   3182  CA  TYR A 340       9.569  -7.185   4.681  1.00 21.28           C  
ATOM   3183  C   TYR A 340       8.580  -7.174   5.831  1.00 18.18           C  
ATOM   3184  O   TYR A 340       7.968  -6.165   6.069  1.00 23.42           O  
ATOM   3185  CB  TYR A 340       9.002  -7.858   3.386  1.00 23.93           C  
ATOM   3186  CG  TYR A 340       9.347  -7.318   2.014  1.00 19.96           C  
ATOM   3187  CD1 TYR A 340       9.741  -8.273   1.087  1.00 16.35           C  
ATOM   3188  CD2 TYR A 340       9.099  -5.946   1.625  1.00 19.57           C  
ATOM   3189  CE1 TYR A 340      10.021  -7.870  -0.219  1.00 14.08           C  
ATOM   3190  CE2 TYR A 340       9.253  -5.583   0.252  1.00 19.29           C  
ATOM   3191  CZ  TYR A 340       9.715  -6.552  -0.635  1.00 14.94           C  
ATOM   3192  OH  TYR A 340       9.988  -6.269  -1.949  1.00 18.03           O  
ATOM   3193  H   TYR A 340      11.286  -8.493   4.468  1.00 22.44           H  
ATOM   3194  HA  TYR A 340       9.741  -6.140   4.424  1.00 21.28           H  
ATOM   3195  HB3 TYR A 340       7.918  -7.932   3.473  1.00 23.93           H  
ATOM   3196  HB2 TYR A 340       9.231  -8.923   3.413  1.00 23.93           H  
ATOM   3197  HD1 TYR A 340       9.826  -9.309   1.382  1.00 16.35           H  
ATOM   3198  HD2 TYR A 340       8.804  -5.219   2.367  1.00 19.57           H  
ATOM   3199  HE1 TYR A 340      10.472  -8.564  -0.913  1.00 14.08           H  
ATOM   3200  HE2 TYR A 340       9.013  -4.581  -0.072  1.00 19.29           H  
ATOM   3201  HH  TYR A 340       9.749  -5.358  -2.137  1.00 18.03           H  
ATOM   3202  N   VAL A 341       8.645  -8.155   6.781  1.00 13.02           N  
ATOM   3203  CA  VAL A 341       7.833  -8.174   7.930  1.00 16.66           C  
ATOM   3204  C   VAL A 341       8.198  -7.122   8.997  1.00 17.39           C  
ATOM   3205  O   VAL A 341       7.285  -6.626   9.735  1.00 15.32           O  
ATOM   3206  CB  VAL A 341       7.856  -9.692   8.488  1.00 16.36           C  
ATOM   3207  CG1 VAL A 341       8.323  -9.772  10.024  1.00 14.87           C  
ATOM   3208  CG2 VAL A 341       6.516 -10.383   8.295  1.00 23.41           C  
ATOM   3209  H   VAL A 341       9.301  -8.916   6.677  1.00 13.02           H  
ATOM   3210  HA  VAL A 341       6.813  -7.965   7.607  1.00 16.66           H  
ATOM   3211  HB  VAL A 341       8.590 -10.241   7.899  1.00 16.36           H  
ATOM   3212 HG11 VAL A 341       8.322 -10.812  10.351  1.00 14.87           H  
ATOM   3213 HG12 VAL A 341       9.329  -9.363  10.120  1.00 14.87           H  
ATOM   3214 HG13 VAL A 341       7.636  -9.196  10.644  1.00 14.87           H  
ATOM   3215 HG21 VAL A 341       6.572 -11.400   8.682  1.00 23.41           H  
ATOM   3216 HG22 VAL A 341       5.742  -9.833   8.831  1.00 23.41           H  
ATOM   3217 HG23 VAL A 341       6.271 -10.412   7.233  1.00 23.41           H  
ATOM   3218  N   LEU A 342       9.494  -6.825   9.083  1.00 18.59           N  
ATOM   3219  CA  LEU A 342      10.061  -5.843  10.006  1.00 14.24           C  
ATOM   3220  C   LEU A 342       9.700  -4.393   9.593  1.00 14.84           C  
ATOM   3221  O   LEU A 342       9.262  -3.637  10.455  1.00 11.48           O  
ATOM   3222  CB  LEU A 342      11.638  -6.076  10.317  1.00 14.63           C  
ATOM   3223  CG  LEU A 342      11.759  -7.453  11.044  1.00 18.65           C  
ATOM   3224  CD1 LEU A 342      13.316  -7.827  11.092  1.00 16.92           C  
ATOM   3225  CD2 LEU A 342      11.176  -7.338  12.500  1.00 17.99           C  
ATOM   3226  H   LEU A 342      10.160  -7.292   8.484  1.00 18.59           H  
ATOM   3227  HA  LEU A 342       9.551  -6.009  10.955  1.00 14.24           H  
ATOM   3228  HB3 LEU A 342      11.998  -5.286  10.975  1.00 14.63           H  
ATOM   3229  HB2 LEU A 342      12.191  -6.112   9.378  1.00 14.63           H  
ATOM   3230  HG  LEU A 342      11.213  -8.214  10.487  1.00 18.65           H  
ATOM   3231 HD11 LEU A 342      13.445  -8.786  11.594  1.00 16.92           H  
ATOM   3232 HD12 LEU A 342      13.706  -7.894  10.076  1.00 16.92           H  
ATOM   3233 HD13 LEU A 342      13.859  -7.056  11.639  1.00 16.92           H  
ATOM   3234 HD21 LEU A 342      11.262  -8.301  13.004  1.00 17.99           H  
ATOM   3235 HD22 LEU A 342      11.734  -6.586  13.057  1.00 17.99           H  
ATOM   3236 HD23 LEU A 342      10.127  -7.048  12.450  1.00 17.99           H  
ATOM   3237  N   MET A 343       9.803  -4.075   8.224  1.00 14.91           N  
ATOM   3238  CA  MET A 343       9.174  -2.830   7.663  1.00 16.98           C  
ATOM   3239  C   MET A 343       7.642  -2.807   7.634  1.00 14.13           C  
ATOM   3240  O   MET A 343       7.078  -1.699   7.643  1.00 11.47           O  
ATOM   3241  CB  MET A 343       9.861  -2.481   6.358  1.00 11.33           C  
ATOM   3242  CG  MET A 343       9.463  -1.107   5.781  1.00 12.92           C  
ATOM   3243  SD  MET A 343      10.249  -0.769   4.148  1.00 12.70           S  
ATOM   3244  CE  MET A 343       9.574   0.883   3.797  1.00 16.60           C  
ATOM   3245  H   MET A 343      10.307  -4.689   7.600  1.00 14.91           H  
ATOM   3246  HA  MET A 343       9.456  -2.035   8.353  1.00 16.98           H  
ATOM   3247  HB3 MET A 343       9.652  -3.257   5.621  1.00 11.33           H  
ATOM   3248  HB2 MET A 343      10.941  -2.515   6.498  1.00 11.33           H  
ATOM   3249  HG3 MET A 343       9.741  -0.324   6.486  1.00 12.92           H  
ATOM   3250  HG2 MET A 343       8.379  -1.057   5.678  1.00 12.92           H  
ATOM   3251  HE1 MET A 343       9.954   1.235   2.838  1.00 16.60           H  
ATOM   3252  HE2 MET A 343       8.486   0.831   3.759  1.00 16.60           H  
ATOM   3253  HE3 MET A 343       9.877   1.575   4.583  1.00 16.60           H  
ATOM   3254  N   GLN A 344       7.019  -3.991   7.606  1.00 11.71           N  
ATOM   3255  CA  GLN A 344       5.557  -3.963   7.686  1.00 18.18           C  
ATOM   3256  C   GLN A 344       5.096  -3.547   9.134  1.00 15.36           C  
ATOM   3257  O   GLN A 344       4.223  -2.693   9.259  1.00 12.90           O  
ATOM   3258  CB  GLN A 344       4.968  -5.298   7.259  1.00 19.12           C  
ATOM   3259  CG  GLN A 344       3.421  -5.368   7.186  1.00 16.06           C  
ATOM   3260  CD  GLN A 344       3.006  -6.762   6.709  1.00 17.07           C  
ATOM   3261  NE2 GLN A 344       1.984  -7.381   7.312  1.00 19.52           N  
ATOM   3262  OE1 GLN A 344       3.592  -7.178   5.706  1.00 21.15           O  
ATOM   3263  H   GLN A 344       7.557  -4.843   7.533  1.00 11.71           H  
ATOM   3264  HA  GLN A 344       5.199  -3.203   6.991  1.00 18.18           H  
ATOM   3265  HB3 GLN A 344       5.332  -6.081   7.924  1.00 19.12           H  
ATOM   3266  HB2 GLN A 344       5.387  -5.583   6.294  1.00 19.12           H  
ATOM   3267  HG3 GLN A 344       3.057  -4.620   6.482  1.00 16.06           H  
ATOM   3268  HG2 GLN A 344       3.002  -5.183   8.175  1.00 16.06           H  
ATOM   3269 HE22 GLN A 344       1.700  -8.301   7.007  1.00 19.52           H  
ATOM   3270 HE21 GLN A 344       1.497  -6.928   8.072  1.00 19.52           H  
ATOM   3271  N   ALA A 345       5.755  -4.115  10.135  1.00 16.76           N  
ATOM   3272  CA  ALA A 345       5.738  -3.846  11.552  1.00  9.73           C  
ATOM   3273  C   ALA A 345       6.068  -2.368  11.873  1.00 11.64           C  
ATOM   3274  O   ALA A 345       5.169  -1.791  12.470  1.00 13.25           O  
ATOM   3275  CB  ALA A 345       6.742  -4.749  12.323  1.00 11.91           C  
ATOM   3276  H   ALA A 345       6.397  -4.873   9.951  1.00 16.76           H  
ATOM   3277  HA  ALA A 345       4.736  -4.058  11.925  1.00  9.73           H  
ATOM   3278  HB1 ALA A 345       6.699  -4.515  13.387  1.00 11.91           H  
ATOM   3279  HB2 ALA A 345       6.481  -5.796  12.171  1.00 11.91           H  
ATOM   3280  HB3 ALA A 345       7.751  -4.569  11.953  1.00 11.91           H  
ATOM   3281  N   ILE A 346       7.140  -1.754  11.269  1.00 14.87           N  
ATOM   3282  CA  ILE A 346       7.583  -0.379  11.483  1.00 16.77           C  
ATOM   3283  C   ILE A 346       6.555   0.619  10.895  1.00 16.84           C  
ATOM   3284  O   ILE A 346       6.332   1.767  11.313  1.00 17.73           O  
ATOM   3285  CB  ILE A 346       9.080  -0.172  11.033  1.00 15.42           C  
ATOM   3286  CG1 ILE A 346      10.162  -0.802  11.962  1.00 15.26           C  
ATOM   3287  CG2 ILE A 346       9.409   1.209  10.338  1.00  8.72           C  
ATOM   3288  CD1 ILE A 346      11.553  -0.931  11.183  1.00 19.02           C  
ATOM   3289  H   ILE A 346       7.706  -2.264  10.605  1.00 14.87           H  
ATOM   3290  HA  ILE A 346       7.569  -0.224  12.562  1.00 16.77           H  
ATOM   3291  HB  ILE A 346       9.130  -0.846  10.178  1.00 15.42           H  
ATOM   3292 HG13 ILE A 346       9.833  -1.790  12.284  1.00 15.26           H  
ATOM   3293 HG12 ILE A 346      10.296  -0.173  12.842  1.00 15.26           H  
ATOM   3294 HG21 ILE A 346      10.466   1.240  10.072  1.00  8.72           H  
ATOM   3295 HG22 ILE A 346       8.805   1.316   9.437  1.00  8.72           H  
ATOM   3296 HG23 ILE A 346       9.184   2.025  11.025  1.00  8.72           H  
ATOM   3297 HD11 ILE A 346      12.300  -1.372  11.843  1.00 19.02           H  
ATOM   3298 HD12 ILE A 346      11.422  -1.566  10.307  1.00 19.02           H  
ATOM   3299 HD13 ILE A 346      11.886   0.058  10.867  1.00 19.02           H  
ATOM   3300  N   SER A 347       5.797   0.153   9.881  1.00 15.31           N  
ATOM   3301  CA  SER A 347       4.857   0.970   9.188  1.00 14.72           C  
ATOM   3302  C   SER A 347       3.494   0.928   9.939  1.00 15.84           C  
ATOM   3303  O   SER A 347       2.823   1.981  10.050  1.00 15.75           O  
ATOM   3304  CB  SER A 347       4.891   0.439   7.762  1.00 12.87           C  
ATOM   3305  OG  SER A 347       3.969   1.239   6.984  1.00 29.83           O  
ATOM   3306  H   SER A 347       5.884  -0.809   9.586  1.00 15.31           H  
ATOM   3307  HA  SER A 347       5.222   1.997   9.186  1.00 14.72           H  
ATOM   3308  HB3 SER A 347       4.564  -0.601   7.754  1.00 12.87           H  
ATOM   3309  HB2 SER A 347       5.897   0.549   7.358  1.00 12.87           H  
ATOM   3310  HG  SER A 347       3.965   0.930   6.075  1.00 29.83           H  
ATOM   3311  N   LEU A 348       3.098  -0.200  10.595  1.00 12.67           N  
ATOM   3312  CA  LEU A 348       1.919  -0.204  11.517  1.00 10.12           C  
ATOM   3313  C   LEU A 348       2.223   0.555  12.814  1.00 12.78           C  
ATOM   3314  O   LEU A 348       1.501   1.536  13.034  1.00 12.21           O  
ATOM   3315  CB  LEU A 348       1.715  -1.727  11.808  1.00 10.13           C  
ATOM   3316  CG  LEU A 348       0.548  -2.128  12.797  1.00 13.20           C  
ATOM   3317  CD1 LEU A 348      -0.787  -1.529  12.421  1.00  8.89           C  
ATOM   3318  CD2 LEU A 348       0.440  -3.706  12.977  1.00 12.57           C  
ATOM   3319  H   LEU A 348       3.605  -1.064  10.465  1.00 12.67           H  
ATOM   3320  HA  LEU A 348       1.042   0.214  11.023  1.00 10.12           H  
ATOM   3321  HB3 LEU A 348       2.652  -2.151  12.169  1.00 10.13           H  
ATOM   3322  HB2 LEU A 348       1.583  -2.257  10.865  1.00 10.13           H  
ATOM   3323  HG  LEU A 348       0.811  -1.719  13.773  1.00 13.20           H  
ATOM   3324 HD11 LEU A 348      -1.543  -1.844  13.140  1.00  8.89           H  
ATOM   3325 HD12 LEU A 348      -0.712  -0.442  12.426  1.00  8.89           H  
ATOM   3326 HD13 LEU A 348      -1.071  -1.869  11.425  1.00  8.89           H  
ATOM   3327 HD21 LEU A 348      -0.374  -3.939  13.664  1.00 12.57           H  
ATOM   3328 HD22 LEU A 348       0.243  -4.170  12.010  1.00 12.57           H  
ATOM   3329 HD23 LEU A 348       1.377  -4.091  13.380  1.00 12.57           H  
ATOM   3330  N   PHE A 349       3.328   0.256  13.526  1.00 15.23           N  
ATOM   3331  CA  PHE A 349       3.701   1.114  14.700  1.00 11.82           C  
ATOM   3332  C   PHE A 349       4.413   2.383  14.249  1.00 16.35           C  
ATOM   3333  O   PHE A 349       5.643   2.497  14.500  1.00 10.70           O  
ATOM   3334  CB  PHE A 349       4.589   0.174  15.549  1.00 12.46           C  
ATOM   3335  CG  PHE A 349       3.904  -1.021  16.256  1.00 12.07           C  
ATOM   3336  CD1 PHE A 349       4.291  -2.302  15.718  1.00 13.91           C  
ATOM   3337  CD2 PHE A 349       3.000  -0.948  17.329  1.00 15.99           C  
ATOM   3338  CE1 PHE A 349       3.706  -3.452  16.209  1.00 21.57           C  
ATOM   3339  CE2 PHE A 349       2.495  -2.128  17.823  1.00 12.58           C  
ATOM   3340  CZ  PHE A 349       2.671  -3.343  17.182  1.00 19.48           C  
ATOM   3341  H   PHE A 349       3.896  -0.539  13.268  1.00 15.23           H  
ATOM   3342  HA  PHE A 349       2.804   1.377  15.261  1.00 11.82           H  
ATOM   3343  HB3 PHE A 349       5.130   0.765  16.288  1.00 12.46           H  
ATOM   3344  HB2 PHE A 349       5.408  -0.197  14.933  1.00 12.46           H  
ATOM   3345  HD1 PHE A 349       5.034  -2.357  14.936  1.00 13.91           H  
ATOM   3346  HD2 PHE A 349       2.724   0.013  17.738  1.00 15.99           H  
ATOM   3347  HE1 PHE A 349       4.034  -4.418  15.855  1.00 21.57           H  
ATOM   3348  HE2 PHE A 349       1.935  -2.131  18.747  1.00 12.58           H  
ATOM   3349  HZ  PHE A 349       2.047  -4.196  17.404  1.00 19.48           H  
ATOM   3350  N   SER A 350       3.712   3.359  13.682  1.00 21.48           N  
ATOM   3351  CA  SER A 350       4.097   4.692  13.231  1.00 14.68           C  
ATOM   3352  C   SER A 350       3.311   5.876  13.774  1.00 15.18           C  
ATOM   3353  O   SER A 350       2.308   6.270  13.151  1.00 20.46           O  
ATOM   3354  CB  SER A 350       4.097   4.703  11.710  1.00 18.92           C  
ATOM   3355  OG  SER A 350       2.885   4.349  11.239  1.00 17.78           O  
ATOM   3356  H   SER A 350       2.727   3.232  13.497  1.00 21.48           H  
ATOM   3357  HA  SER A 350       5.131   4.838  13.542  1.00 14.68           H  
ATOM   3358  HB3 SER A 350       4.848   4.004  11.342  1.00 18.92           H  
ATOM   3359  HB2 SER A 350       4.347   5.703  11.354  1.00 18.92           H  
ATOM   3360  HG  SER A 350       2.899   4.360  10.279  1.00 17.78           H  
ATOM   3361  N   PRO A 351       3.731   6.367  14.950  1.00 19.17           N  
ATOM   3362  CA  PRO A 351       2.859   7.266  15.694  1.00 19.68           C  
ATOM   3363  C   PRO A 351       2.632   8.707  15.251  1.00 22.93           C  
ATOM   3364  O   PRO A 351       1.827   9.390  15.902  1.00 25.20           O  
ATOM   3365  CB  PRO A 351       3.536   7.270  17.152  1.00 19.60           C  
ATOM   3366  CG  PRO A 351       5.028   6.932  16.973  1.00 19.00           C  
ATOM   3367  CD  PRO A 351       5.037   6.120  15.632  1.00 18.60           C  
ATOM   3368  HA  PRO A 351       1.884   6.787  15.781  1.00 19.68           H  
ATOM   3369  HB3 PRO A 351       3.064   6.509  17.773  1.00 19.60           H  
ATOM   3370  HB2 PRO A 351       3.439   8.262  17.594  1.00 19.60           H  
ATOM   3371  HG3 PRO A 351       5.350   6.283  17.788  1.00 19.00           H  
ATOM   3372  HG2 PRO A 351       5.592   7.855  16.838  1.00 19.00           H  
ATOM   3373  HD2 PRO A 351       5.850   6.475  14.998  1.00 18.60           H  
ATOM   3374  HD3 PRO A 351       5.136   5.057  15.852  1.00 18.60           H  
ATOM   3375  N   ASP A 352       3.232   9.095  14.129  1.00 19.84           N  
ATOM   3376  CA  ASP A 352       2.724  10.311  13.430  1.00 21.88           C  
ATOM   3377  C   ASP A 352       1.323  10.093  12.784  1.00 23.92           C  
ATOM   3378  O   ASP A 352       1.213  10.316  11.585  1.00 22.52           O  
ATOM   3379  CB  ASP A 352       3.723  10.909  12.323  1.00 21.57           C  
ATOM   3380  CG  ASP A 352       5.123  11.233  12.827  1.00 24.71           C  
ATOM   3381  OD1 ASP A 352       5.255  12.016  13.780  1.00 23.49           O  
ATOM   3382  OD2 ASP A 352       6.093  10.675  12.268  1.00 28.85           O1-
ATOM   3383  H   ASP A 352       4.015   8.569  13.767  1.00 19.84           H  
ATOM   3384  HA  ASP A 352       2.602  11.082  14.191  1.00 21.88           H  
ATOM   3385  HB3 ASP A 352       3.281  11.804  11.885  1.00 21.57           H  
ATOM   3386  HB2 ASP A 352       3.793  10.213  11.487  1.00 21.57           H  
ATOM   3387  N   ARG A 353       0.348   9.678  13.561  1.00 23.87           N  
ATOM   3388  CA  ARG A 353      -1.060   9.745  13.198  1.00 25.32           C  
ATOM   3389  C   ARG A 353      -1.810  10.553  14.244  1.00 29.90           C  
ATOM   3390  O   ARG A 353      -1.441  10.460  15.415  1.00 35.23           O  
ATOM   3391  CB  ARG A 353      -1.729   8.294  13.291  1.00 20.71           C  
ATOM   3392  CG  ARG A 353      -0.836   7.219  12.785  1.00 23.79           C  
ATOM   3393  CD  ARG A 353      -0.750   7.192  11.263  1.00 23.76           C  
ATOM   3394  NE  ARG A 353       0.238   6.222  10.753  1.00 23.46           N  
ATOM   3395  CZ  ARG A 353       0.449   6.144   9.458  1.00 16.04           C  
ATOM   3396  NH1 ARG A 353      -0.186   6.792   8.533  1.00 21.51           N  
ATOM   3397  NH2 ARG A 353       1.468   5.340   9.080  1.00 16.92           N1+
ATOM   3398  H   ARG A 353       0.557   9.285  14.468  1.00 23.87           H  
ATOM   3399  HA  ARG A 353      -1.189  10.174  12.204  1.00 25.32           H  
ATOM   3400  HB3 ARG A 353      -2.660   8.288  12.725  1.00 20.71           H  
ATOM   3401  HB2 ARG A 353      -1.997   8.085  14.326  1.00 20.71           H  
ATOM   3402  HG3 ARG A 353      -1.192   6.253  13.145  1.00 23.79           H  
ATOM   3403  HG2 ARG A 353       0.162   7.351  13.202  1.00 23.79           H  
ATOM   3404  HD3 ARG A 353      -0.502   8.188  10.897  1.00 23.76           H  
ATOM   3405  HD2 ARG A 353      -1.731   6.961  10.849  1.00 23.76           H  
ATOM   3406  HE  ARG A 353       0.749   5.623  11.385  1.00 23.46           H  
ATOM   3407 HH12 ARG A 353       0.059   6.656   7.563  1.00 21.51           H  
ATOM   3408 HH11 ARG A 353      -0.926   7.433   8.782  1.00 21.51           H  
ATOM   3409 HH22 ARG A 353       1.689   5.231   8.100  1.00 16.92           H  
ATOM   3410 HH21 ARG A 353       2.009   4.848   9.777  1.00 16.92           H  
ATOM   3411  N   PRO A 354      -2.865  11.294  13.824  1.00 25.47           N  
ATOM   3412  CA  PRO A 354      -3.472  12.346  14.733  1.00 28.07           C  
ATOM   3413  C   PRO A 354      -4.111  11.887  16.072  1.00 41.15           C  
ATOM   3414  O   PRO A 354      -4.187  12.697  17.036  1.00 50.56           O  
ATOM   3415  CB  PRO A 354      -4.578  12.960  13.835  1.00 28.51           C  
ATOM   3416  CG  PRO A 354      -4.800  11.907  12.775  1.00 23.87           C  
ATOM   3417  CD  PRO A 354      -3.436  11.416  12.505  1.00 28.59           C  
ATOM   3418  HA  PRO A 354      -2.722  13.109  14.942  1.00 28.07           H  
ATOM   3419  HB3 PRO A 354      -4.199  13.868  13.367  1.00 28.51           H  
ATOM   3420  HB2 PRO A 354      -5.490  13.081  14.419  1.00 28.51           H  
ATOM   3421  HG3 PRO A 354      -5.197  12.379  11.876  1.00 23.87           H  
ATOM   3422  HG2 PRO A 354      -5.398  11.097  13.193  1.00 23.87           H  
ATOM   3423  HD2 PRO A 354      -3.493  10.429  12.045  1.00 28.59           H  
ATOM   3424  HD3 PRO A 354      -2.886  12.171  11.944  1.00 28.59           H  
ATOM   3425  N   GLY A 355      -4.604  10.716  16.045  1.00 29.74           N  
ATOM   3426  CA  GLY A 355      -5.245  10.148  17.253  1.00 31.40           C  
ATOM   3427  C   GLY A 355      -4.389   9.631  18.441  1.00 30.98           C  
ATOM   3428  O   GLY A 355      -4.912   9.164  19.430  1.00 39.80           O  
ATOM   3429  H   GLY A 355      -4.560  10.169  15.197  1.00 29.74           H  
ATOM   3430  HA3 GLY A 355      -5.936   9.362  16.949  1.00 31.40           H  
ATOM   3431  HA2 GLY A 355      -5.978  10.860  17.631  1.00 31.40           H  
ATOM   3432  N   VAL A 356      -3.057   9.559  18.243  1.00 30.08           N  
ATOM   3433  CA  VAL A 356      -2.151   8.727  19.095  1.00 34.18           C  
ATOM   3434  C   VAL A 356      -1.671   9.672  20.220  1.00 34.49           C  
ATOM   3435  O   VAL A 356      -1.132  10.740  19.973  1.00 45.18           O  
ATOM   3436  CB  VAL A 356      -0.904   8.127  18.300  1.00 32.06           C  
ATOM   3437  CG1 VAL A 356       0.124   7.511  19.273  1.00 32.17           C  
ATOM   3438  CG2 VAL A 356      -1.215   7.067  17.225  1.00 32.67           C  
ATOM   3439  H   VAL A 356      -2.629  10.081  17.492  1.00 30.08           H  
ATOM   3440  HA  VAL A 356      -2.723   7.909  19.534  1.00 34.18           H  
ATOM   3441  HB  VAL A 356      -0.412   8.960  17.797  1.00 32.06           H  
ATOM   3442 HG11 VAL A 356       0.965   7.109  18.708  1.00 32.17           H  
ATOM   3443 HG12 VAL A 356       0.482   8.279  19.958  1.00 32.17           H  
ATOM   3444 HG13 VAL A 356      -0.348   6.709  19.841  1.00 32.17           H  
ATOM   3445 HG21 VAL A 356      -0.286   6.739  16.758  1.00 32.67           H  
ATOM   3446 HG22 VAL A 356      -1.709   6.213  17.688  1.00 32.67           H  
ATOM   3447 HG23 VAL A 356      -1.869   7.498  16.467  1.00 32.67           H  
ATOM   3448  N   LEU A 357      -2.017   9.382  21.421  1.00 37.33           N  
ATOM   3449  CA  LEU A 357      -1.842  10.151  22.660  1.00 35.00           C  
ATOM   3450  C   LEU A 357      -0.509   9.685  23.288  1.00 33.07           C  
ATOM   3451  O   LEU A 357       0.291  10.449  23.823  1.00 38.27           O  
ATOM   3452  CB  LEU A 357      -3.096   9.916  23.560  1.00 43.33           C  
ATOM   3453  CG  LEU A 357      -3.078  10.675  24.877  1.00 49.66           C  
ATOM   3454  CD1 LEU A 357      -2.715  12.104  24.655  1.00 32.57           C  
ATOM   3455  CD2 LEU A 357      -4.340  10.514  25.668  1.00 50.61           C  
ATOM   3456  H   LEU A 357      -2.485   8.508  21.615  1.00 37.33           H  
ATOM   3457  HA  LEU A 357      -1.771  11.211  22.416  1.00 35.00           H  
ATOM   3458  HB3 LEU A 357      -3.203   8.850  23.759  1.00 43.33           H  
ATOM   3459  HB2 LEU A 357      -3.995  10.181  23.003  1.00 43.33           H  
ATOM   3460  HG  LEU A 357      -2.278  10.240  25.476  1.00 49.66           H  
ATOM   3461 HD11 LEU A 357      -2.708  12.630  25.610  1.00 32.57           H  
ATOM   3462 HD12 LEU A 357      -1.726  12.162  24.201  1.00 32.57           H  
ATOM   3463 HD13 LEU A 357      -3.446  12.566  23.992  1.00 32.57           H  
ATOM   3464 HD21 LEU A 357      -4.262  11.080  26.596  1.00 50.61           H  
ATOM   3465 HD22 LEU A 357      -5.184  10.885  25.086  1.00 50.61           H  
ATOM   3466 HD23 LEU A 357      -4.493   9.460  25.898  1.00 50.61           H  
ATOM   3467  N   GLN A 358      -0.189   8.351  23.274  1.00 29.87           N  
ATOM   3468  CA  GLN A 358       0.989   7.788  23.829  1.00 28.48           C  
ATOM   3469  C   GLN A 358       1.953   7.406  22.722  1.00 28.41           C  
ATOM   3470  O   GLN A 358       1.801   6.366  22.085  1.00 29.54           O  
ATOM   3471  CB  GLN A 358       0.519   6.472  24.615  1.00 34.14           C  
ATOM   3472  CG  GLN A 358      -0.387   6.831  25.856  1.00 36.15           C  
ATOM   3473  CD  GLN A 358      -0.677   5.573  26.742  1.00 44.82           C  
ATOM   3474  NE2 GLN A 358      -1.894   5.331  27.074  1.00 47.53           N  
ATOM   3475  OE1 GLN A 358       0.095   4.698  26.958  1.00 49.24           O  
ATOM   3476  H   GLN A 358      -0.816   7.686  22.844  1.00 29.87           H  
ATOM   3477  HA  GLN A 358       1.459   8.492  24.515  1.00 28.48           H  
ATOM   3478  HB3 GLN A 358       1.395   5.919  24.953  1.00 34.14           H  
ATOM   3479  HB2 GLN A 358      -0.035   5.823  23.937  1.00 34.14           H  
ATOM   3480  HG3 GLN A 358      -1.329   7.254  25.507  1.00 36.15           H  
ATOM   3481  HG2 GLN A 358       0.108   7.593  26.458  1.00 36.15           H  
ATOM   3482 HE22 GLN A 358      -2.111   4.527  27.645  1.00 47.53           H  
ATOM   3483 HE21 GLN A 358      -2.634   5.945  26.764  1.00 47.53           H  
ATOM   3484  N   HIS A 359       2.788   8.352  22.328  1.00 28.34           N  
ATOM   3485  CA  HIS A 359       3.592   8.316  21.115  1.00 21.15           C  
ATOM   3486  C   HIS A 359       4.798   7.380  21.315  1.00 28.14           C  
ATOM   3487  O   HIS A 359       4.997   6.446  20.477  1.00 29.02           O  
ATOM   3488  CB  HIS A 359       4.136   9.737  20.771  1.00 22.83           C  
ATOM   3489  CG  HIS A 359       4.952   9.854  19.497  1.00 26.06           C  
ATOM   3490  CD2 HIS A 359       4.623  10.329  18.286  1.00 22.24           C  
ATOM   3491  ND1 HIS A 359       6.335   9.680  19.639  1.00 24.61           N  
ATOM   3492  CE1 HIS A 359       6.808   9.950  18.425  1.00 31.63           C  
ATOM   3493  NE2 HIS A 359       5.867  10.378  17.594  1.00 30.73           N  
ATOM   3494  H   HIS A 359       2.907   9.185  22.886  1.00 28.34           H  
ATOM   3495  HA  HIS A 359       2.983   7.951  20.288  1.00 21.15           H  
ATOM   3496  HB3 HIS A 359       4.724  10.109  21.610  1.00 22.83           H  
ATOM   3497  HB2 HIS A 359       3.304  10.440  20.731  1.00 22.83           H  
ATOM   3498  HD2 HIS A 359       3.594  10.568  18.061  1.00 22.24           H  
ATOM   3499  HE1 HIS A 359       7.858   9.812  18.211  1.00 31.63           H  
ATOM   3500  HE2 HIS A 359       5.901  10.701  16.638  1.00 30.73           H  
ATOM   3501  N   ARG A 360       5.401   7.503  22.451  1.00 33.12           N  
ATOM   3502  CA  ARG A 360       6.526   6.821  22.987  1.00 28.46           C  
ATOM   3503  C   ARG A 360       6.450   5.270  22.928  1.00 24.79           C  
ATOM   3504  O   ARG A 360       7.388   4.616  22.475  1.00 23.39           O  
ATOM   3505  CB  ARG A 360       6.615   7.405  24.502  1.00 40.27           C  
ATOM   3506  CG  ARG A 360       7.970   6.978  25.149  1.00 42.25           C  
ATOM   3507  CD  ARG A 360       9.199   7.864  24.749  1.00 64.04           C  
ATOM   3508  NE  ARG A 360       9.762   7.730  23.413  1.00 61.74           N  
ATOM   3509  CZ  ARG A 360      10.681   6.851  22.950  1.00 58.23           C  
ATOM   3510  NH1 ARG A 360      11.256   6.037  23.821  1.00 59.94           N  
ATOM   3511  NH2 ARG A 360      11.085   6.768  21.686  1.00 65.86           N1+
ATOM   3512  H   ARG A 360       5.074   8.180  23.126  1.00 33.12           H  
ATOM   3513  HA  ARG A 360       7.414   7.142  22.442  1.00 28.46           H  
ATOM   3514  HB3 ARG A 360       5.789   7.008  25.093  1.00 40.27           H  
ATOM   3515  HB2 ARG A 360       6.552   8.493  24.476  1.00 40.27           H  
ATOM   3516  HG3 ARG A 360       8.178   5.938  24.897  1.00 42.25           H  
ATOM   3517  HG2 ARG A 360       7.866   6.974  26.234  1.00 42.25           H  
ATOM   3518  HD3 ARG A 360       9.992   7.725  25.484  1.00 64.04           H  
ATOM   3519  HD2 ARG A 360       8.956   8.911  24.929  1.00 64.04           H  
ATOM   3520  HE  ARG A 360       9.368   8.422  22.792  1.00 61.74           H  
ATOM   3521 HH12 ARG A 360      11.946   5.369  23.509  1.00 59.94           H  
ATOM   3522 HH11 ARG A 360      11.005   6.084  24.798  1.00 59.94           H  
ATOM   3523 HH22 ARG A 360      11.777   6.082  21.421  1.00 65.86           H  
ATOM   3524 HH21 ARG A 360      10.700   7.391  20.991  1.00 65.86           H  
ATOM   3525  N   VAL A 361       5.303   4.698  23.222  1.00 24.82           N  
ATOM   3526  CA  VAL A 361       5.137   3.234  23.300  1.00 26.20           C  
ATOM   3527  C   VAL A 361       5.060   2.591  21.909  1.00 19.17           C  
ATOM   3528  O   VAL A 361       5.567   1.505  21.687  1.00 16.08           O  
ATOM   3529  CB  VAL A 361       3.931   2.743  24.162  1.00 20.57           C  
ATOM   3530  CG1 VAL A 361       3.934   3.261  25.644  1.00 14.76           C  
ATOM   3531  CG2 VAL A 361       2.520   3.038  23.492  1.00 22.62           C  
ATOM   3532  H   VAL A 361       4.488   5.266  23.406  1.00 24.82           H  
ATOM   3533  HA  VAL A 361       6.038   2.844  23.774  1.00 26.20           H  
ATOM   3534  HB  VAL A 361       4.020   1.658  24.219  1.00 20.57           H  
ATOM   3535 HG11 VAL A 361       3.061   2.871  26.168  1.00 14.76           H  
ATOM   3536 HG12 VAL A 361       4.840   2.922  26.146  1.00 14.76           H  
ATOM   3537 HG13 VAL A 361       3.903   4.351  25.649  1.00 14.76           H  
ATOM   3538 HG21 VAL A 361       1.725   2.672  24.142  1.00 22.62           H  
ATOM   3539 HG22 VAL A 361       2.404   4.112  23.346  1.00 22.62           H  
ATOM   3540 HG23 VAL A 361       2.462   2.533  22.528  1.00 22.62           H  
ATOM   3541  N   VAL A 362       4.552   3.347  20.961  1.00 20.53           N  
ATOM   3542  CA  VAL A 362       4.597   3.063  19.533  1.00 24.20           C  
ATOM   3543  C   VAL A 362       5.981   3.388  18.918  1.00 18.40           C  
ATOM   3544  O   VAL A 362       6.455   2.570  18.154  1.00 14.02           O  
ATOM   3545  CB  VAL A 362       3.388   3.768  18.953  1.00 18.07           C  
ATOM   3546  CG1 VAL A 362       3.201   3.519  17.453  1.00 21.06           C  
ATOM   3547  CG2 VAL A 362       2.088   3.548  19.742  1.00 17.20           C  
ATOM   3548  H   VAL A 362       4.081   4.208  21.200  1.00 20.53           H  
ATOM   3549  HA  VAL A 362       4.434   1.992  19.412  1.00 24.20           H  
ATOM   3550  HB  VAL A 362       3.604   4.833  19.044  1.00 18.07           H  
ATOM   3551 HG11 VAL A 362       2.318   4.053  17.103  1.00 21.06           H  
ATOM   3552 HG12 VAL A 362       4.078   3.875  16.913  1.00 21.06           H  
ATOM   3553 HG13 VAL A 362       3.074   2.451  17.274  1.00 21.06           H  
ATOM   3554 HG21 VAL A 362       1.273   4.087  19.259  1.00 17.20           H  
ATOM   3555 HG22 VAL A 362       1.854   2.484  19.768  1.00 17.20           H  
ATOM   3556 HG23 VAL A 362       2.213   3.917  20.760  1.00 17.20           H  
ATOM   3557  N   ASP A 363       6.549   4.527  19.291  1.00 19.54           N  
ATOM   3558  CA  ASP A 363       7.834   4.935  18.809  1.00 16.89           C  
ATOM   3559  C   ASP A 363       8.976   4.002  19.277  1.00 18.73           C  
ATOM   3560  O   ASP A 363       9.807   3.665  18.504  1.00 18.12           O  
ATOM   3561  CB  ASP A 363       8.156   6.339  19.322  1.00 21.67           C  
ATOM   3562  CG  ASP A 363       9.443   6.963  18.818  1.00 25.20           C  
ATOM   3563  OD1 ASP A 363       9.847   6.638  17.679  1.00 36.01           O  
ATOM   3564  OD2 ASP A 363      10.030   7.848  19.479  1.00 26.80           O1-
ATOM   3565  H   ASP A 363       6.073   5.141  19.937  1.00 19.54           H  
ATOM   3566  HA  ASP A 363       7.815   4.952  17.719  1.00 16.89           H  
ATOM   3567  HB3 ASP A 363       8.164   6.330  20.412  1.00 21.67           H  
ATOM   3568  HB2 ASP A 363       7.322   7.004  19.096  1.00 21.67           H  
ATOM   3569  N   GLN A 364       8.942   3.605  20.513  1.00 20.63           N  
ATOM   3570  CA  GLN A 364       9.886   2.570  21.127  1.00 20.01           C  
ATOM   3571  C   GLN A 364       9.647   1.150  20.522  1.00 16.06           C  
ATOM   3572  O   GLN A 364      10.564   0.389  20.299  1.00 14.95           O  
ATOM   3573  CB  GLN A 364       9.643   2.617  22.597  1.00 25.20           C  
ATOM   3574  CG  GLN A 364      10.690   1.715  23.355  1.00 28.44           C  
ATOM   3575  CD  GLN A 364      10.802   2.035  24.873  1.00 37.16           C  
ATOM   3576  NE2 GLN A 364      11.616   1.306  25.604  1.00 34.85           N  
ATOM   3577  OE1 GLN A 364      10.102   2.864  25.457  1.00 36.56           O  
ATOM   3578  H   GLN A 364       8.254   3.986  21.147  1.00 20.63           H  
ATOM   3579  HA  GLN A 364      10.915   2.870  20.929  1.00 20.01           H  
ATOM   3580  HB3 GLN A 364       8.635   2.260  22.810  1.00 25.20           H  
ATOM   3581  HB2 GLN A 364       9.730   3.646  22.947  1.00 25.20           H  
ATOM   3582  HG3 GLN A 364      11.669   1.827  22.889  1.00 28.44           H  
ATOM   3583  HG2 GLN A 364      10.425   0.666  23.225  1.00 28.44           H  
ATOM   3584 HE22 GLN A 364      11.709   1.491  26.593  1.00 34.85           H  
ATOM   3585 HE21 GLN A 364      12.148   0.561  25.177  1.00 34.85           H  
ATOM   3586  N   LEU A 365       8.425   0.775  20.146  1.00 16.71           N  
ATOM   3587  CA  LEU A 365       8.226  -0.442  19.282  1.00 17.16           C  
ATOM   3588  C   LEU A 365       8.895  -0.282  17.864  1.00 17.48           C  
ATOM   3589  O   LEU A 365       9.480  -1.246  17.314  1.00 14.93           O  
ATOM   3590  CB  LEU A 365       6.779  -0.908  19.223  1.00 16.80           C  
ATOM   3591  CG  LEU A 365       6.282  -1.479  20.541  1.00 12.74           C  
ATOM   3592  CD1 LEU A 365       4.732  -1.339  20.651  1.00 10.86           C  
ATOM   3593  CD2 LEU A 365       6.799  -2.940  20.848  1.00 13.16           C  
ATOM   3594  H   LEU A 365       7.620   1.309  20.441  1.00 16.71           H  
ATOM   3595  HA  LEU A 365       8.773  -1.245  19.776  1.00 17.16           H  
ATOM   3596  HB3 LEU A 365       6.672  -1.659  18.440  1.00 16.80           H  
ATOM   3597  HB2 LEU A 365       6.142  -0.075  18.926  1.00 16.80           H  
ATOM   3598  HG  LEU A 365       6.698  -0.842  21.321  1.00 12.74           H  
ATOM   3599 HD11 LEU A 365       4.396  -1.753  21.601  1.00 10.86           H  
ATOM   3600 HD12 LEU A 365       4.457  -0.286  20.597  1.00 10.86           H  
ATOM   3601 HD13 LEU A 365       4.259  -1.880  19.832  1.00 10.86           H  
ATOM   3602 HD21 LEU A 365       6.399  -3.274  21.806  1.00 13.16           H  
ATOM   3603 HD22 LEU A 365       6.467  -3.616  20.061  1.00 13.16           H  
ATOM   3604 HD23 LEU A 365       7.888  -2.939  20.890  1.00 13.16           H  
ATOM   3605  N   GLN A 366       8.798   0.984  17.343  1.00 17.07           N  
ATOM   3606  CA  GLN A 366       9.428   1.380  16.095  1.00 12.48           C  
ATOM   3607  C   GLN A 366      10.969   1.261  16.246  1.00 14.80           C  
ATOM   3608  O   GLN A 366      11.605   0.711  15.311  1.00 18.19           O  
ATOM   3609  CB  GLN A 366       8.781   2.631  15.487  1.00 15.38           C  
ATOM   3610  CG  GLN A 366       8.780   2.714  13.965  1.00 14.62           C  
ATOM   3611  CD  GLN A 366       8.381   4.052  13.394  1.00 15.78           C  
ATOM   3612  NE2 GLN A 366       7.491   4.072  12.416  1.00 21.09           N  
ATOM   3613  OE1 GLN A 366       9.027   5.074  13.822  1.00 17.13           O  
ATOM   3614  H   GLN A 366       8.269   1.692  17.832  1.00 17.07           H  
ATOM   3615  HA  GLN A 366       9.167   0.582  15.400  1.00 12.48           H  
ATOM   3616  HB3 GLN A 366       9.263   3.519  15.895  1.00 15.38           H  
ATOM   3617  HB2 GLN A 366       7.758   2.720  15.853  1.00 15.38           H  
ATOM   3618  HG3 GLN A 366       8.126   1.941  13.562  1.00 14.62           H  
ATOM   3619  HG2 GLN A 366       9.766   2.441  13.589  1.00 14.62           H  
ATOM   3620 HE22 GLN A 366       7.203   4.952  12.013  1.00 21.09           H  
ATOM   3621 HE21 GLN A 366       7.099   3.207  12.072  1.00 21.09           H  
ATOM   3622  N   GLU A 367      11.544   1.703  17.381  1.00 17.90           N  
ATOM   3623  CA  GLU A 367      12.991   1.411  17.788  1.00 15.82           C  
ATOM   3624  C   GLU A 367      13.349  -0.130  17.926  1.00 18.14           C  
ATOM   3625  O   GLU A 367      14.319  -0.664  17.382  1.00 21.04           O  
ATOM   3626  CB  GLU A 367      13.394   2.038  19.184  1.00 16.54           C  
ATOM   3627  CG  GLU A 367      13.185   3.605  19.393  1.00 22.63           C  
ATOM   3628  CD  GLU A 367      13.604   4.006  20.740  1.00 27.39           C  
ATOM   3629  OE1 GLU A 367      14.306   3.314  21.522  1.00 27.67           O  
ATOM   3630  OE2 GLU A 367      13.117   5.147  21.036  1.00 27.19           O1-
ATOM   3631  H   GLU A 367      11.014   2.267  18.029  1.00 17.90           H  
ATOM   3632  HA  GLU A 367      13.645   1.839  17.028  1.00 15.82           H  
ATOM   3633  HB3 GLU A 367      14.431   1.784  19.403  1.00 16.54           H  
ATOM   3634  HB2 GLU A 367      12.878   1.500  19.979  1.00 16.54           H  
ATOM   3635  HG3 GLU A 367      12.133   3.853  19.251  1.00 22.63           H  
ATOM   3636  HG2 GLU A 367      13.770   4.151  18.653  1.00 22.63           H  
ATOM   3637  N   GLN A 368      12.525  -0.894  18.650  1.00 16.74           N  
ATOM   3638  CA  GLN A 368      12.711  -2.338  18.743  1.00 14.38           C  
ATOM   3639  C   GLN A 368      12.575  -3.080  17.369  1.00 16.38           C  
ATOM   3640  O   GLN A 368      13.449  -3.887  17.162  1.00 19.50           O  
ATOM   3641  CB  GLN A 368      11.670  -2.803  19.754  1.00 18.61           C  
ATOM   3642  CG  GLN A 368      12.005  -2.468  21.220  1.00 18.89           C  
ATOM   3643  CD  GLN A 368      11.169  -3.251  22.217  1.00 28.05           C  
ATOM   3644  NE2 GLN A 368      10.902  -2.698  23.402  1.00 28.96           N  
ATOM   3645  OE1 GLN A 368      10.653  -4.326  22.003  1.00 22.79           O  
ATOM   3646  H   GLN A 368      11.753  -0.474  19.148  1.00 16.74           H  
ATOM   3647  HA  GLN A 368      13.703  -2.536  19.149  1.00 14.38           H  
ATOM   3648  HB3 GLN A 368      11.525  -3.879  19.654  1.00 18.61           H  
ATOM   3649  HB2 GLN A 368      10.701  -2.374  19.498  1.00 18.61           H  
ATOM   3650  HG3 GLN A 368      11.864  -1.400  21.389  1.00 18.89           H  
ATOM   3651  HG2 GLN A 368      13.062  -2.661  21.403  1.00 18.89           H  
ATOM   3652 HE22 GLN A 368      10.348  -3.201  24.080  1.00 28.96           H  
ATOM   3653 HE21 GLN A 368      11.254  -1.777  23.620  1.00 28.96           H  
ATOM   3654  N   PHE A 369      11.611  -2.733  16.437  1.00 16.61           N  
ATOM   3655  CA  PHE A 369      11.653  -3.458  15.165  1.00 15.83           C  
ATOM   3656  C   PHE A 369      12.801  -3.032  14.255  1.00 14.81           C  
ATOM   3657  O   PHE A 369      13.345  -3.882  13.550  1.00 15.72           O  
ATOM   3658  CB  PHE A 369      10.235  -3.316  14.536  1.00 13.53           C  
ATOM   3659  CG  PHE A 369       9.065  -4.145  15.240  1.00 16.09           C  
ATOM   3660  CD1 PHE A 369       8.026  -3.430  15.774  1.00 18.22           C  
ATOM   3661  CD2 PHE A 369       8.989  -5.571  15.398  1.00 16.28           C  
ATOM   3662  CE1 PHE A 369       7.049  -4.019  16.564  1.00 17.99           C  
ATOM   3663  CE2 PHE A 369       8.116  -6.166  16.243  1.00 16.78           C  
ATOM   3664  CZ  PHE A 369       7.107  -5.415  16.790  1.00 16.56           C  
ATOM   3665  H   PHE A 369      10.933  -2.017  16.655  1.00 16.61           H  
ATOM   3666  HA  PHE A 369      11.799  -4.513  15.398  1.00 15.83           H  
ATOM   3667  HB3 PHE A 369      10.281  -3.585  13.481  1.00 13.53           H  
ATOM   3668  HB2 PHE A 369       9.960  -2.262  14.505  1.00 13.53           H  
ATOM   3669  HD1 PHE A 369       7.947  -2.370  15.585  1.00 18.22           H  
ATOM   3670  HD2 PHE A 369       9.645  -6.213  14.830  1.00 16.28           H  
ATOM   3671  HE1 PHE A 369       6.264  -3.414  16.993  1.00 17.99           H  
ATOM   3672  HE2 PHE A 369       8.220  -7.215  16.477  1.00 16.78           H  
ATOM   3673  HZ  PHE A 369       6.354  -5.896  17.397  1.00 16.56           H  
ATOM   3674  N   ALA A 370      13.322  -1.779  14.298  1.00 13.43           N  
ATOM   3675  CA  ALA A 370      14.472  -1.282  13.522  1.00 14.54           C  
ATOM   3676  C   ALA A 370      15.785  -1.867  14.101  1.00 23.14           C  
ATOM   3677  O   ALA A 370      16.689  -2.276  13.324  1.00 17.93           O  
ATOM   3678  CB  ALA A 370      14.692   0.242  13.611  1.00 10.98           C  
ATOM   3679  H   ALA A 370      12.915  -1.084  14.907  1.00 13.43           H  
ATOM   3680  HA  ALA A 370      14.367  -1.578  12.478  1.00 14.54           H  
ATOM   3681  HB1 ALA A 370      15.558   0.520  13.011  1.00 10.98           H  
ATOM   3682  HB2 ALA A 370      13.809   0.760  13.236  1.00 10.98           H  
ATOM   3683  HB3 ALA A 370      14.864   0.525  14.649  1.00 10.98           H  
ATOM   3684  N   ILE A 371      15.944  -1.883  15.420  1.00 19.63           N  
ATOM   3685  CA  ILE A 371      17.048  -2.610  16.077  1.00 18.74           C  
ATOM   3686  C   ILE A 371      17.008  -4.156  15.889  1.00 18.22           C  
ATOM   3687  O   ILE A 371      18.100  -4.793  15.705  1.00 18.79           O  
ATOM   3688  CB  ILE A 371      17.226  -2.306  17.599  1.00 12.45           C  
ATOM   3689  CG1 ILE A 371      17.834  -0.932  17.854  1.00 15.29           C  
ATOM   3690  CG2 ILE A 371      18.053  -3.321  18.432  1.00 11.03           C  
ATOM   3691  CD1 ILE A 371      17.865  -0.429  19.292  1.00 17.11           C  
ATOM   3692  H   ILE A 371      15.295  -1.385  16.013  1.00 19.63           H  
ATOM   3693  HA  ILE A 371      17.963  -2.271  15.592  1.00 18.74           H  
ATOM   3694  HB  ILE A 371      16.226  -2.289  18.032  1.00 12.45           H  
ATOM   3695 HG13 ILE A 371      17.329  -0.196  17.228  1.00 15.29           H  
ATOM   3696 HG12 ILE A 371      18.844  -0.906  17.444  1.00 15.29           H  
ATOM   3697 HG21 ILE A 371      18.098  -2.990  19.469  1.00 11.03           H  
ATOM   3698 HG22 ILE A 371      17.580  -4.302  18.385  1.00 11.03           H  
ATOM   3699 HG23 ILE A 371      19.063  -3.386  18.028  1.00 11.03           H  
ATOM   3700 HD11 ILE A 371      18.324   0.559  19.322  1.00 17.11           H  
ATOM   3701 HD12 ILE A 371      16.848  -0.368  19.678  1.00 17.11           H  
ATOM   3702 HD13 ILE A 371      18.446  -1.118  19.906  1.00 17.11           H  
ATOM   3703  N   THR A 372      15.819  -4.781  15.727  1.00 14.74           N  
ATOM   3704  CA  THR A 372      15.698  -6.205  15.446  1.00 16.20           C  
ATOM   3705  C   THR A 372      16.045  -6.406  13.967  1.00 19.37           C  
ATOM   3706  O   THR A 372      16.840  -7.301  13.728  1.00 25.22           O  
ATOM   3707  CB  THR A 372      14.366  -6.765  15.899  1.00 15.35           C  
ATOM   3708  CG2 THR A 372      14.095  -8.205  15.501  1.00 17.44           C  
ATOM   3709  OG1 THR A 372      14.276  -6.512  17.294  1.00 17.32           O  
ATOM   3710  H   THR A 372      14.959  -4.257  15.800  1.00 14.74           H  
ATOM   3711  HA  THR A 372      16.470  -6.711  16.026  1.00 16.20           H  
ATOM   3712  HB  THR A 372      13.595  -6.160  15.422  1.00 15.35           H  
ATOM   3713 HG21 THR A 372      13.117  -8.508  15.874  1.00 17.44           H  
ATOM   3714 HG22 THR A 372      14.112  -8.292  14.415  1.00 17.44           H  
ATOM   3715 HG23 THR A 372      14.862  -8.851  15.928  1.00 17.44           H  
ATOM   3716  HG1 THR A 372      13.443  -6.852  17.628  1.00 17.32           H  
ATOM   3717  N   LEU A 373      15.588  -5.541  13.057  1.00 15.98           N  
ATOM   3718  CA  LEU A 373      15.993  -5.552  11.631  1.00 20.84           C  
ATOM   3719  C   LEU A 373      17.513  -5.426  11.484  1.00 21.24           C  
ATOM   3720  O   LEU A 373      18.051  -6.188  10.667  1.00 18.43           O  
ATOM   3721  CB  LEU A 373      15.248  -4.347  10.895  1.00 19.81           C  
ATOM   3722  CG  LEU A 373      15.389  -4.125   9.390  1.00 20.15           C  
ATOM   3723  CD1 LEU A 373      15.085  -5.330   8.440  1.00 17.04           C  
ATOM   3724  CD2 LEU A 373      14.712  -2.779   9.000  1.00 15.56           C  
ATOM   3725  H   LEU A 373      14.927  -4.827  13.327  1.00 15.98           H  
ATOM   3726  HA  LEU A 373      15.672  -6.492  11.181  1.00 20.84           H  
ATOM   3727  HB3 LEU A 373      15.488  -3.418  11.411  1.00 19.81           H  
ATOM   3728  HB2 LEU A 373      14.188  -4.383  11.147  1.00 19.81           H  
ATOM   3729  HG  LEU A 373      16.453  -3.937   9.248  1.00 20.15           H  
ATOM   3730 HD11 LEU A 373      15.227  -5.022   7.404  1.00 17.04           H  
ATOM   3731 HD12 LEU A 373      15.761  -6.154   8.670  1.00 17.04           H  
ATOM   3732 HD13 LEU A 373      14.055  -5.655   8.583  1.00 17.04           H  
ATOM   3733 HD21 LEU A 373      14.812  -2.619   7.926  1.00 15.56           H  
ATOM   3734 HD22 LEU A 373      13.655  -2.813   9.265  1.00 15.56           H  
ATOM   3735 HD23 LEU A 373      15.194  -1.961   9.535  1.00 15.56           H  
ATOM   3736  N   LYS A 374      18.187  -4.573  12.268  1.00 26.19           N  
ATOM   3737  CA  LYS A 374      19.631  -4.438  12.195  1.00 24.92           C  
ATOM   3738  C   LYS A 374      20.398  -5.688  12.682  1.00 28.47           C  
ATOM   3739  O   LYS A 374      21.298  -6.141  11.922  1.00 25.09           O  
ATOM   3740  CB  LYS A 374      19.919  -3.199  13.094  1.00 21.93           C  
ATOM   3741  CG  LYS A 374      21.314  -2.569  12.766  1.00 26.65           C  
ATOM   3742  CD  LYS A 374      21.556  -1.369  13.651  1.00 30.61           C  
ATOM   3743  CE  LYS A 374      22.968  -0.727  13.525  1.00 26.53           C  
ATOM   3744  NZ  LYS A 374      24.069  -1.656  13.757  1.00 25.85           N1+
ATOM   3745  H   LYS A 374      17.690  -4.000  12.935  1.00 26.19           H  
ATOM   3746  HA  LYS A 374      19.921  -4.214  11.168  1.00 24.92           H  
ATOM   3747  HB3 LYS A 374      19.893  -3.497  14.142  1.00 21.93           H  
ATOM   3748  HB2 LYS A 374      19.139  -2.452  12.943  1.00 21.93           H  
ATOM   3749  HG3 LYS A 374      21.336  -2.260  11.721  1.00 26.65           H  
ATOM   3750  HG2 LYS A 374      22.096  -3.309  12.936  1.00 26.65           H  
ATOM   3751  HD3 LYS A 374      21.377  -1.646  14.690  1.00 30.61           H  
ATOM   3752  HD2 LYS A 374      20.797  -0.613  13.449  1.00 30.61           H  
ATOM   3753  HE3 LYS A 374      23.048   0.109  14.220  1.00 26.53           H  
ATOM   3754  HE2 LYS A 374      23.075  -0.280  12.537  1.00 26.53           H  
ATOM   3755  HZ1 LYS A 374      24.948  -1.168  13.658  1.00 25.85           H  
ATOM   3756  HZ2 LYS A 374      23.998  -2.036  14.690  1.00 25.85           H  
ATOM   3757  HZ3 LYS A 374      24.024  -2.407  13.084  1.00 25.85           H  
ATOM   3758  N   SER A 375      19.967  -6.260  13.846  1.00 28.60           N  
ATOM   3759  CA  SER A 375      20.424  -7.563  14.373  1.00 28.45           C  
ATOM   3760  C   SER A 375      20.251  -8.746  13.381  1.00 29.75           C  
ATOM   3761  O   SER A 375      21.170  -9.452  13.152  1.00 31.20           O  
ATOM   3762  CB  SER A 375      19.625  -7.898  15.676  1.00 26.36           C  
ATOM   3763  OG  SER A 375      19.709  -6.769  16.573  1.00 54.03           O  
ATOM   3764  H   SER A 375      19.283  -5.786  14.419  1.00 28.60           H  
ATOM   3765  HA  SER A 375      21.480  -7.480  14.629  1.00 28.45           H  
ATOM   3766  HB3 SER A 375      20.062  -8.775  16.154  1.00 26.36           H  
ATOM   3767  HB2 SER A 375      18.581  -8.084  15.424  1.00 26.36           H  
ATOM   3768  HG  SER A 375      19.222  -6.962  17.378  1.00 54.03           H  
ATOM   3769  N   TYR A 376      19.104  -8.831  12.750  1.00 28.07           N  
ATOM   3770  CA  TYR A 376      18.735  -9.781  11.760  1.00 27.89           C  
ATOM   3771  C   TYR A 376      19.581  -9.578  10.501  1.00 31.31           C  
ATOM   3772  O   TYR A 376      20.312 -10.528  10.184  1.00 30.24           O  
ATOM   3773  CB  TYR A 376      17.244  -9.633  11.375  1.00 30.05           C  
ATOM   3774  CG  TYR A 376      16.778 -10.649  10.400  1.00 25.82           C  
ATOM   3775  CD1 TYR A 376      16.444 -11.974  10.811  1.00 22.08           C  
ATOM   3776  CD2 TYR A 376      16.850 -10.339   9.043  1.00 23.93           C  
ATOM   3777  CE1 TYR A 376      16.017 -12.856   9.779  1.00 26.85           C  
ATOM   3778  CE2 TYR A 376      16.599 -11.343   8.049  1.00 24.53           C  
ATOM   3779  CZ  TYR A 376      16.098 -12.544   8.403  1.00 28.27           C  
ATOM   3780  OH  TYR A 376      15.682 -13.371   7.457  1.00 24.15           O  
ATOM   3781  H   TYR A 376      18.366  -8.172  12.953  1.00 28.07           H  
ATOM   3782  HA  TYR A 376      18.906 -10.785  12.147  1.00 27.89           H  
ATOM   3783  HB3 TYR A 376      17.073  -8.636  10.968  1.00 30.05           H  
ATOM   3784  HB2 TYR A 376      16.631  -9.687  12.275  1.00 30.05           H  
ATOM   3785  HD1 TYR A 376      16.523 -12.253  11.851  1.00 22.08           H  
ATOM   3786  HD2 TYR A 376      17.097  -9.335   8.731  1.00 23.93           H  
ATOM   3787  HE1 TYR A 376      15.605 -13.822  10.031  1.00 26.85           H  
ATOM   3788  HE2 TYR A 376      16.811 -11.139   7.010  1.00 24.53           H  
ATOM   3789  HH  TYR A 376      15.825 -12.971   6.596  1.00 24.15           H  
ATOM   3790  N   ILE A 377      19.623  -8.396   9.881  1.00 32.51           N  
ATOM   3791  CA  ILE A 377      20.372  -8.195   8.661  1.00 28.76           C  
ATOM   3792  C   ILE A 377      21.890  -8.443   8.877  1.00 32.64           C  
ATOM   3793  O   ILE A 377      22.472  -9.000   7.990  1.00 33.22           O  
ATOM   3794  CB  ILE A 377      20.088  -6.861   7.943  1.00 24.45           C  
ATOM   3795  CG1 ILE A 377      18.698  -6.945   7.163  1.00 29.44           C  
ATOM   3796  CG2 ILE A 377      21.157  -6.287   7.096  1.00 26.70           C  
ATOM   3797  CD1 ILE A 377      18.051  -5.652   6.621  1.00 32.60           C  
ATOM   3798  H   ILE A 377      19.121  -7.607  10.263  1.00 32.51           H  
ATOM   3799  HA  ILE A 377      20.039  -8.976   7.977  1.00 28.76           H  
ATOM   3800  HB  ILE A 377      19.929  -6.133   8.739  1.00 24.45           H  
ATOM   3801 HG13 ILE A 377      17.973  -7.471   7.785  1.00 29.44           H  
ATOM   3802 HG12 ILE A 377      18.791  -7.664   6.349  1.00 29.44           H  
ATOM   3803 HG21 ILE A 377      20.811  -5.351   6.658  1.00 26.70           H  
ATOM   3804 HG22 ILE A 377      22.041  -6.098   7.705  1.00 26.70           H  
ATOM   3805 HG23 ILE A 377      21.407  -6.989   6.300  1.00 26.70           H  
ATOM   3806 HD11 ILE A 377      17.114  -5.896   6.120  1.00 32.60           H  
ATOM   3807 HD12 ILE A 377      17.854  -4.970   7.448  1.00 32.60           H  
ATOM   3808 HD13 ILE A 377      18.728  -5.176   5.912  1.00 32.60           H  
ATOM   3809  N   GLU A 378      22.539  -7.953   9.961  1.00 32.12           N  
ATOM   3810  CA  GLU A 378      23.961  -8.073  10.234  1.00 31.69           C  
ATOM   3811  C   GLU A 378      24.376  -9.576  10.374  1.00 31.44           C  
ATOM   3812  O   GLU A 378      25.569  -9.854  10.260  1.00 38.12           O  
ATOM   3813  CB  GLU A 378      24.383  -7.053  11.315  1.00 31.48           C  
ATOM   3814  CG  GLU A 378      24.152  -5.531  10.883  1.00 40.52           C  
ATOM   3815  CD  GLU A 378      24.715  -4.532  11.879  1.00 50.23           C  
ATOM   3816  OE1 GLU A 378      25.531  -5.023  12.692  1.00 51.73           O  
ATOM   3817  OE2 GLU A 378      24.378  -3.336  11.881  1.00 48.38           O1-
ATOM   3818  H   GLU A 378      22.027  -7.450  10.672  1.00 32.12           H  
ATOM   3819  HA  GLU A 378      24.450  -7.732   9.322  1.00 31.69           H  
ATOM   3820  HB3 GLU A 378      25.434  -7.203  11.563  1.00 31.48           H  
ATOM   3821  HB2 GLU A 378      23.836  -7.255  12.236  1.00 31.48           H  
ATOM   3822  HG3 GLU A 378      23.085  -5.350  10.752  1.00 40.52           H  
ATOM   3823  HG2 GLU A 378      24.602  -5.360   9.905  1.00 40.52           H  
ATOM   3824  N   CYS A 379      23.461 -10.429  10.828  1.00 41.03           N  
ATOM   3825  CA  CYS A 379      23.570 -11.848  11.045  1.00 41.41           C  
ATOM   3826  C   CYS A 379      23.288 -12.741   9.794  1.00 39.85           C  
ATOM   3827  O   CYS A 379      24.021 -13.738   9.638  1.00 45.38           O  
ATOM   3828  CB  CYS A 379      22.800 -12.370  12.268  1.00 42.66           C  
ATOM   3829  SG  CYS A 379      23.406 -11.501  13.771  1.00 52.14           S  
ATOM   3830  H   CYS A 379      22.539 -10.097  11.073  1.00 41.03           H  
ATOM   3831  HA  CYS A 379      24.621 -12.017  11.281  1.00 41.41           H  
ATOM   3832  HB3 CYS A 379      22.971 -13.441  12.374  1.00 42.66           H  
ATOM   3833  HB2 CYS A 379      21.736 -12.172  12.139  1.00 42.66           H  
ATOM   3834  HG  CYS A 379      22.743 -11.947  14.842  1.00 52.14           H  
ATOM   3835  N   ASN A 380      22.326 -12.313   8.976  1.00 39.66           N  
ATOM   3836  CA  ASN A 380      21.877 -13.138   7.856  1.00 36.99           C  
ATOM   3837  C   ASN A 380      22.589 -12.867   6.472  1.00 37.08           C  
ATOM   3838  O   ASN A 380      22.483 -13.772   5.624  1.00 42.11           O  
ATOM   3839  CB  ASN A 380      20.301 -12.861   7.557  1.00 32.00           C  
ATOM   3840  CG  ASN A 380      19.480 -13.731   8.593  1.00 36.83           C  
ATOM   3841  ND2 ASN A 380      19.189 -13.125   9.756  1.00 35.40           N  
ATOM   3842  OD1 ASN A 380      19.181 -14.857   8.264  1.00 48.04           O  
ATOM   3843  H   ASN A 380      21.899 -11.410   9.127  1.00 39.66           H  
ATOM   3844  HA  ASN A 380      22.006 -14.188   8.118  1.00 36.99           H  
ATOM   3845  HB3 ASN A 380      20.062 -13.183   6.543  1.00 32.00           H  
ATOM   3846  HB2 ASN A 380      20.082 -11.805   7.716  1.00 32.00           H  
ATOM   3847 HD22 ASN A 380      18.667 -13.619  10.466  1.00 35.40           H  
ATOM   3848 HD21 ASN A 380      19.492 -12.176   9.920  1.00 35.40           H  
ATOM   3849  N   ARG A 381      23.276 -11.713   6.437  1.00 39.40           N  
ATOM   3850  CA  ARG A 381      23.915 -11.274   5.207  1.00 33.93           C  
ATOM   3851  C   ARG A 381      25.404 -10.890   5.524  1.00 30.96           C  
ATOM   3852  O   ARG A 381      25.708  -9.725   5.812  1.00 34.58           O  
ATOM   3853  CB  ARG A 381      23.113 -10.023   4.638  1.00 35.08           C  
ATOM   3854  CG  ARG A 381      21.644 -10.283   4.298  1.00 36.56           C  
ATOM   3855  CD  ARG A 381      20.814  -8.915   4.239  1.00 31.87           C  
ATOM   3856  NE  ARG A 381      19.451  -9.009   3.609  1.00 24.98           N  
ATOM   3857  CZ  ARG A 381      19.194  -8.910   2.336  1.00 27.28           C  
ATOM   3858  NH1 ARG A 381      20.181  -8.997   1.419  1.00 33.74           N  
ATOM   3859  NH2 ARG A 381      17.980  -8.611   1.957  1.00 27.12           N1+
ATOM   3860  H   ARG A 381      23.351 -11.145   7.268  1.00 39.40           H  
ATOM   3861  HA  ARG A 381      23.895 -12.083   4.477  1.00 33.93           H  
ATOM   3862  HB3 ARG A 381      23.624  -9.639   3.755  1.00 35.08           H  
ATOM   3863  HB2 ARG A 381      23.178  -9.200   5.350  1.00 35.08           H  
ATOM   3864  HG3 ARG A 381      21.208 -10.940   5.051  1.00 36.56           H  
ATOM   3865  HG2 ARG A 381      21.579 -10.789   3.335  1.00 36.56           H  
ATOM   3866  HD3 ARG A 381      21.401  -8.160   3.716  1.00 31.87           H  
ATOM   3867  HD2 ARG A 381      20.718  -8.508   5.246  1.00 31.87           H  
ATOM   3868  HE  ARG A 381      18.699  -9.162   4.266  1.00 24.98           H  
ATOM   3869 HH12 ARG A 381      19.965  -8.918   0.436  1.00 33.74           H  
ATOM   3870 HH11 ARG A 381      21.135  -9.141   1.716  1.00 33.74           H  
ATOM   3871 HH22 ARG A 381      17.763  -8.530   0.974  1.00 27.12           H  
ATOM   3872 HH21 ARG A 381      17.258  -8.461   2.647  1.00 27.12           H  
ATOM   3873  N   PRO A 382      26.333 -11.914   5.427  1.00 28.82           N  
ATOM   3874  CA  PRO A 382      27.788 -11.711   5.702  1.00 39.78           C  
ATOM   3875  C   PRO A 382      28.484 -11.067   4.607  1.00 40.98           C  
ATOM   3876  O   PRO A 382      28.959 -11.751   3.663  1.00 34.84           O  
ATOM   3877  CB  PRO A 382      28.280 -13.094   6.053  1.00 38.91           C  
ATOM   3878  CG  PRO A 382      27.414 -14.014   5.139  1.00 39.48           C  
ATOM   3879  CD  PRO A 382      26.152 -13.298   5.002  1.00 26.39           C  
ATOM   3880  HA  PRO A 382      27.884 -11.080   6.586  1.00 39.78           H  
ATOM   3881  HB3 PRO A 382      28.048 -13.304   7.097  1.00 38.91           H  
ATOM   3882  HB2 PRO A 382      29.328 -13.186   5.767  1.00 38.91           H  
ATOM   3883  HG3 PRO A 382      27.237 -14.963   5.646  1.00 39.48           H  
ATOM   3884  HG2 PRO A 382      27.888 -14.100   4.161  1.00 39.48           H  
ATOM   3885  HD2 PRO A 382      25.834 -13.319   3.960  1.00 26.39           H  
ATOM   3886  HD3 PRO A 382      25.395 -13.773   5.626  1.00 26.39           H  
ATOM   3887  N   GLN A 383      28.508  -9.761   4.611  1.00 36.67           N  
ATOM   3888  CA  GLN A 383      29.245  -8.861   3.738  1.00 30.22           C  
ATOM   3889  C   GLN A 383      29.164  -7.458   4.263  1.00 43.39           C  
ATOM   3890  O   GLN A 383      28.155  -7.244   4.940  1.00 50.79           O  
ATOM   3891  CB  GLN A 383      28.683  -8.901   2.246  1.00 51.13           C  
ATOM   3892  CG  GLN A 383      27.262  -8.437   2.120  1.00 61.03           C  
ATOM   3893  CD  GLN A 383      26.672  -8.453   0.705  1.00 49.18           C  
ATOM   3894  NE2 GLN A 383      25.798  -9.346   0.318  1.00 66.58           N  
ATOM   3895  OE1 GLN A 383      26.986  -7.460   0.027  1.00 43.66           O  
ATOM   3896  H   GLN A 383      27.962  -9.248   5.288  1.00 36.67           H  
ATOM   3897  HA  GLN A 383      30.291  -9.168   3.724  1.00 30.22           H  
ATOM   3898  HB3 GLN A 383      28.768  -9.915   1.855  1.00 51.13           H  
ATOM   3899  HB2 GLN A 383      29.320  -8.293   1.603  1.00 51.13           H  
ATOM   3900  HG3 GLN A 383      27.173  -7.433   2.535  1.00 61.03           H  
ATOM   3901  HG2 GLN A 383      26.630  -9.031   2.780  1.00 61.03           H  
ATOM   3902 HE22 GLN A 383      25.434  -9.321  -0.624  1.00 66.58           H  
ATOM   3903 HE21 GLN A 383      25.487 -10.060   0.961  1.00 66.58           H  
ATOM   3904  N   PRO A 384      30.154  -6.562   3.902  1.00 37.95           N  
ATOM   3905  CA  PRO A 384      30.141  -5.164   4.300  1.00 28.27           C  
ATOM   3906  C   PRO A 384      28.844  -4.392   3.983  1.00 28.98           C  
ATOM   3907  O   PRO A 384      28.526  -3.317   4.613  1.00 37.69           O  
ATOM   3908  CB  PRO A 384      31.412  -4.581   3.548  1.00 29.34           C  
ATOM   3909  CG  PRO A 384      31.551  -5.401   2.322  1.00 30.53           C  
ATOM   3910  CD  PRO A 384      31.269  -6.815   2.952  1.00 37.53           C  
ATOM   3911  HA  PRO A 384      30.321  -5.110   5.374  1.00 28.27           H  
ATOM   3912  HB3 PRO A 384      32.295  -4.713   4.174  1.00 29.34           H  
ATOM   3913  HB2 PRO A 384      31.224  -3.544   3.270  1.00 29.34           H  
ATOM   3914  HG3 PRO A 384      32.588  -5.364   1.988  1.00 30.53           H  
ATOM   3915  HG2 PRO A 384      30.741  -5.152   1.637  1.00 30.53           H  
ATOM   3916  HD2 PRO A 384      30.930  -7.496   2.171  1.00 37.53           H  
ATOM   3917  HD3 PRO A 384      32.148  -7.144   3.507  1.00 37.53           H  
ATOM   3918  N   ALA A 385      28.035  -4.874   3.050  1.00 29.14           N  
ATOM   3919  CA  ALA A 385      26.861  -4.129   2.544  1.00 25.44           C  
ATOM   3920  C   ALA A 385      25.605  -4.254   3.579  1.00 28.40           C  
ATOM   3921  O   ALA A 385      24.617  -3.629   3.277  1.00 34.93           O  
ATOM   3922  CB  ALA A 385      26.377  -4.563   1.200  1.00 33.79           C  
ATOM   3923  H   ALA A 385      28.208  -5.787   2.654  1.00 29.14           H  
ATOM   3924  HA  ALA A 385      27.136  -3.076   2.477  1.00 25.44           H  
ATOM   3925  HB1 ALA A 385      25.515  -3.961   0.912  1.00 33.79           H  
ATOM   3926  HB2 ALA A 385      27.173  -4.431   0.467  1.00 33.79           H  
ATOM   3927  HB3 ALA A 385      26.090  -5.614   1.239  1.00 33.79           H  
ATOM   3928  N   HIS A 386      25.680  -5.072   4.618  1.00 26.74           N  
ATOM   3929  CA  HIS A 386      24.613  -5.377   5.564  1.00 27.17           C  
ATOM   3930  C   HIS A 386      23.945  -4.185   6.192  1.00 27.42           C  
ATOM   3931  O   HIS A 386      22.764  -4.025   5.897  1.00 34.76           O  
ATOM   3932  CB  HIS A 386      24.921  -6.475   6.566  1.00 22.01           C  
ATOM   3933  CG  HIS A 386      26.151  -6.457   7.452  1.00 27.10           C  
ATOM   3934  CD2 HIS A 386      26.941  -7.481   7.690  1.00 35.24           C  
ATOM   3935  ND1 HIS A 386      26.612  -5.263   8.103  1.00 25.87           N  
ATOM   3936  CE1 HIS A 386      27.577  -5.724   8.894  1.00 27.42           C  
ATOM   3937  NE2 HIS A 386      27.792  -7.047   8.722  1.00 38.12           N  
ATOM   3938  H   HIS A 386      26.543  -5.558   4.817  1.00 26.74           H  
ATOM   3939  HA  HIS A 386      23.832  -5.810   4.940  1.00 27.17           H  
ATOM   3940  HB3 HIS A 386      24.874  -7.437   6.055  1.00 22.01           H  
ATOM   3941  HB2 HIS A 386      24.043  -6.632   7.192  1.00 22.01           H  
ATOM   3942  HD2 HIS A 386      26.829  -8.393   7.123  1.00 35.24           H  
ATOM   3943  HE1 HIS A 386      28.086  -5.054   9.572  1.00 27.42           H  
ATOM   3944  HE2 HIS A 386      28.409  -7.704   9.177  1.00 38.12           H  
ATOM   3945  N   ARG A 387      24.710  -3.462   6.984  1.00 24.74           N  
ATOM   3946  CA  ARG A 387      24.321  -2.347   7.816  1.00 28.34           C  
ATOM   3947  C   ARG A 387      23.837  -1.195   6.869  1.00 30.15           C  
ATOM   3948  O   ARG A 387      22.736  -0.716   7.037  1.00 36.30           O  
ATOM   3949  CB  ARG A 387      25.507  -1.919   8.714  1.00 24.39           C  
ATOM   3950  CG  ARG A 387      25.103  -0.833   9.691  1.00 28.18           C  
ATOM   3951  CD  ARG A 387      26.291  -0.629  10.693  1.00 37.12           C  
ATOM   3952  NE  ARG A 387      26.473  -1.759  11.509  1.00 52.75           N  
ATOM   3953  CZ  ARG A 387      27.532  -2.098  12.245  1.00 55.16           C  
ATOM   3954  NH1 ARG A 387      28.629  -1.335  12.414  1.00 59.95           N  
ATOM   3955  NH2 ARG A 387      27.479  -3.235  12.942  1.00 50.20           N1+
ATOM   3956  H   ARG A 387      25.696  -3.667   7.058  1.00 24.74           H  
ATOM   3957  HA  ARG A 387      23.490  -2.654   8.451  1.00 28.34           H  
ATOM   3958  HB3 ARG A 387      26.324  -1.559   8.089  1.00 24.39           H  
ATOM   3959  HB2 ARG A 387      25.875  -2.784   9.265  1.00 24.39           H  
ATOM   3960  HG3 ARG A 387      24.216  -1.150  10.240  1.00 28.18           H  
ATOM   3961  HG2 ARG A 387      24.923   0.095   9.148  1.00 28.18           H  
ATOM   3962  HD3 ARG A 387      26.093   0.242  11.318  1.00 37.12           H  
ATOM   3963  HD2 ARG A 387      27.207  -0.433  10.135  1.00 37.12           H  
ATOM   3964  HE  ARG A 387      25.657  -2.355  11.493  1.00 52.75           H  
ATOM   3965 HH12 ARG A 387      29.390  -1.666  12.989  1.00 59.95           H  
ATOM   3966 HH11 ARG A 387      28.690  -0.432  11.965  1.00 59.95           H  
ATOM   3967 HH22 ARG A 387      28.266  -3.517  13.508  1.00 50.20           H  
ATOM   3968 HH21 ARG A 387      26.652  -3.813  12.903  1.00 50.20           H  
ATOM   3969  N   PHE A 388      24.561  -0.844   5.790  1.00 25.60           N  
ATOM   3970  CA  PHE A 388      24.144  -0.063   4.648  1.00 21.55           C  
ATOM   3971  C   PHE A 388      22.708  -0.244   4.003  1.00 17.97           C  
ATOM   3972  O   PHE A 388      21.987   0.752   3.752  1.00 18.41           O  
ATOM   3973  CB  PHE A 388      25.262   0.056   3.595  1.00 22.92           C  
ATOM   3974  CG  PHE A 388      25.030   1.037   2.466  1.00 32.50           C  
ATOM   3975  CD1 PHE A 388      24.475   2.344   2.831  1.00 34.08           C  
ATOM   3976  CD2 PHE A 388      25.566   0.796   1.225  1.00 34.13           C  
ATOM   3977  CE1 PHE A 388      24.423   3.326   1.873  1.00 31.27           C  
ATOM   3978  CE2 PHE A 388      25.608   1.931   0.396  1.00 24.87           C  
ATOM   3979  CZ  PHE A 388      25.017   3.149   0.665  1.00 29.88           C  
ATOM   3980  H   PHE A 388      25.525  -1.135   5.713  1.00 25.60           H  
ATOM   3981  HA  PHE A 388      24.095   0.946   5.056  1.00 21.55           H  
ATOM   3982  HB3 PHE A 388      25.468  -0.930   3.177  1.00 22.92           H  
ATOM   3983  HB2 PHE A 388      26.200   0.298   4.094  1.00 22.92           H  
ATOM   3984  HD1 PHE A 388      24.118   2.518   3.835  1.00 34.08           H  
ATOM   3985  HD2 PHE A 388      25.907  -0.196   0.967  1.00 34.13           H  
ATOM   3986  HE1 PHE A 388      23.905   4.252   2.076  1.00 31.27           H  
ATOM   3987  HE2 PHE A 388      26.138   1.894  -0.544  1.00 24.87           H  
ATOM   3988  HZ  PHE A 388      25.019   3.951  -0.058  1.00 29.88           H  
ATOM   3989  N   LEU A 389      22.255  -1.522   3.922  1.00 13.71           N  
ATOM   3990  CA  LEU A 389      20.867  -1.860   3.483  1.00 16.88           C  
ATOM   3991  C   LEU A 389      19.813  -1.269   4.483  1.00 18.61           C  
ATOM   3992  O   LEU A 389      18.799  -0.765   4.085  1.00 23.34           O  
ATOM   3993  CB  LEU A 389      20.751  -3.393   3.265  1.00 15.39           C  
ATOM   3994  CG  LEU A 389      19.405  -3.872   2.716  1.00 11.58           C  
ATOM   3995  CD1 LEU A 389      18.995  -3.108   1.451  1.00 12.76           C  
ATOM   3996  CD2 LEU A 389      19.236  -5.349   2.584  1.00 14.54           C  
ATOM   3997  H   LEU A 389      22.865  -2.290   4.164  1.00 13.71           H  
ATOM   3998  HA  LEU A 389      20.705  -1.380   2.518  1.00 16.88           H  
ATOM   3999  HB3 LEU A 389      20.961  -3.907   4.203  1.00 15.39           H  
ATOM   4000  HB2 LEU A 389      21.549  -3.724   2.601  1.00 15.39           H  
ATOM   4001  HG  LEU A 389      18.676  -3.575   3.469  1.00 11.58           H  
ATOM   4002 HD11 LEU A 389      18.034  -3.481   1.096  1.00 12.76           H  
ATOM   4003 HD12 LEU A 389      18.910  -2.046   1.679  1.00 12.76           H  
ATOM   4004 HD13 LEU A 389      19.749  -3.254   0.677  1.00 12.76           H  
ATOM   4005 HD21 LEU A 389      18.245  -5.568   2.186  1.00 14.54           H  
ATOM   4006 HD22 LEU A 389      19.994  -5.743   1.907  1.00 14.54           H  
ATOM   4007 HD23 LEU A 389      19.345  -5.817   3.563  1.00 14.54           H  
ATOM   4008  N   PHE A 390      20.162  -1.396   5.753  1.00 20.30           N  
ATOM   4009  CA  PHE A 390      19.336  -0.988   6.870  1.00 19.53           C  
ATOM   4010  C   PHE A 390      19.184   0.497   6.875  1.00 16.05           C  
ATOM   4011  O   PHE A 390      18.099   1.042   7.077  1.00 17.74           O  
ATOM   4012  CB  PHE A 390      19.736  -1.622   8.233  1.00 21.31           C  
ATOM   4013  CG  PHE A 390      19.703  -0.800   9.533  1.00 20.68           C  
ATOM   4014  CD1 PHE A 390      18.530  -0.914  10.290  1.00 20.72           C  
ATOM   4015  CD2 PHE A 390      20.661   0.183   9.835  1.00 20.05           C  
ATOM   4016  CE1 PHE A 390      18.436  -0.088  11.408  1.00 24.46           C  
ATOM   4017  CE2 PHE A 390      20.436   0.908  10.939  1.00 19.07           C  
ATOM   4018  CZ  PHE A 390      19.342   0.784  11.780  1.00 21.59           C  
ATOM   4019  H   PHE A 390      21.056  -1.800   5.993  1.00 20.30           H  
ATOM   4020  HA  PHE A 390      18.342  -1.379   6.651  1.00 19.53           H  
ATOM   4021  HB3 PHE A 390      20.719  -2.082   8.132  1.00 21.31           H  
ATOM   4022  HB2 PHE A 390      19.159  -2.535   8.379  1.00 21.31           H  
ATOM   4023  HD1 PHE A 390      17.762  -1.614   9.994  1.00 20.72           H  
ATOM   4024  HD2 PHE A 390      21.517   0.318   9.191  1.00 20.05           H  
ATOM   4025  HE1 PHE A 390      17.565  -0.138  12.045  1.00 24.46           H  
ATOM   4026  HE2 PHE A 390      21.142   1.668  11.239  1.00 19.07           H  
ATOM   4027  HZ  PHE A 390      19.206   1.349  12.690  1.00 21.59           H  
ATOM   4028  N   LEU A 391      20.254   1.211   6.647  1.00 13.71           N  
ATOM   4029  CA  LEU A 391      20.264   2.688   6.547  1.00 16.38           C  
ATOM   4030  C   LEU A 391      19.435   3.105   5.361  1.00 22.76           C  
ATOM   4031  O   LEU A 391      18.688   4.071   5.442  1.00 27.17           O  
ATOM   4032  CB  LEU A 391      21.742   3.179   6.324  1.00 19.15           C  
ATOM   4033  CG  LEU A 391      22.691   2.966   7.555  1.00 24.01           C  
ATOM   4034  CD1 LEU A 391      24.115   2.914   7.245  1.00 20.67           C  
ATOM   4035  CD2 LEU A 391      22.374   3.837   8.832  1.00 20.11           C  
ATOM   4036  H   LEU A 391      21.148   0.757   6.526  1.00 13.71           H  
ATOM   4037  HA  LEU A 391      19.858   3.127   7.459  1.00 16.38           H  
ATOM   4038  HB3 LEU A 391      21.735   4.235   6.052  1.00 19.15           H  
ATOM   4039  HB2 LEU A 391      22.162   2.676   5.453  1.00 19.15           H  
ATOM   4040  HG  LEU A 391      22.464   1.950   7.878  1.00 24.01           H  
ATOM   4041 HD11 LEU A 391      24.682   2.764   8.164  1.00 20.67           H  
ATOM   4042 HD12 LEU A 391      24.308   2.088   6.560  1.00 20.67           H  
ATOM   4043 HD13 LEU A 391      24.420   3.851   6.779  1.00 20.67           H  
ATOM   4044 HD21 LEU A 391      23.093   3.606   9.618  1.00 20.11           H  
ATOM   4045 HD22 LEU A 391      22.442   4.895   8.577  1.00 20.11           H  
ATOM   4046 HD23 LEU A 391      21.367   3.613   9.184  1.00 20.11           H  
ATOM   4047  N   LYS A 392      19.518   2.390   4.230  1.00 17.83           N  
ATOM   4048  CA  LYS A 392      18.616   2.556   3.088  1.00 17.80           C  
ATOM   4049  C   LYS A 392      17.122   2.348   3.471  1.00 19.06           C  
ATOM   4050  O   LYS A 392      16.280   3.143   3.254  1.00 24.51           O  
ATOM   4051  CB  LYS A 392      18.964   1.713   1.841  1.00 15.99           C  
ATOM   4052  CG  LYS A 392      20.246   2.071   1.148  1.00 20.76           C  
ATOM   4053  CD  LYS A 392      20.736   0.989   0.207  1.00 22.40           C  
ATOM   4054  CE  LYS A 392      22.291   1.002  -0.172  1.00 18.38           C  
ATOM   4055  NZ  LYS A 392      22.719  -0.189  -0.931  1.00 27.17           N1+
ATOM   4056  H   LYS A 392      20.236   1.686   4.129  1.00 17.83           H  
ATOM   4057  HA  LYS A 392      18.706   3.598   2.782  1.00 17.80           H  
ATOM   4058  HB3 LYS A 392      18.142   1.769   1.128  1.00 15.99           H  
ATOM   4059  HB2 LYS A 392      18.985   0.658   2.114  1.00 15.99           H  
ATOM   4060  HG3 LYS A 392      21.014   2.278   1.893  1.00 20.76           H  
ATOM   4061  HG2 LYS A 392      20.110   2.999   0.593  1.00 20.76           H  
ATOM   4062  HD3 LYS A 392      20.144   1.015  -0.708  1.00 22.40           H  
ATOM   4063  HD2 LYS A 392      20.475   0.013   0.616  1.00 22.40           H  
ATOM   4064  HE3 LYS A 392      22.885   1.083   0.739  1.00 18.38           H  
ATOM   4065  HE2 LYS A 392      22.515   1.899  -0.749  1.00 18.38           H  
ATOM   4066  HZ1 LYS A 392      23.705  -0.120  -1.138  1.00 27.17           H  
ATOM   4067  HZ2 LYS A 392      22.548  -1.019  -0.381  1.00 27.17           H  
ATOM   4068  HZ3 LYS A 392      22.197  -0.244  -1.794  1.00 27.17           H  
ATOM   4069  N   ILE A 393      16.819   1.206   4.121  1.00 12.30           N  
ATOM   4070  CA  ILE A 393      15.500   0.895   4.650  1.00 14.92           C  
ATOM   4071  C   ILE A 393      14.938   1.945   5.650  1.00 21.22           C  
ATOM   4072  O   ILE A 393      13.839   2.396   5.318  1.00 21.68           O  
ATOM   4073  CB  ILE A 393      15.298  -0.547   5.275  1.00 17.80           C  
ATOM   4074  CG1 ILE A 393      15.352  -1.684   4.151  1.00 14.56           C  
ATOM   4075  CG2 ILE A 393      13.991  -0.873   6.041  1.00 11.25           C  
ATOM   4076  CD1 ILE A 393      15.943  -2.934   4.681  1.00 15.06           C  
ATOM   4077  H   ILE A 393      17.530   0.503   4.266  1.00 12.30           H  
ATOM   4078  HA  ILE A 393      14.831   0.931   3.790  1.00 14.92           H  
ATOM   4079  HB  ILE A 393      16.129  -0.725   5.958  1.00 17.80           H  
ATOM   4080 HG13 ILE A 393      15.945  -1.332   3.307  1.00 14.56           H  
ATOM   4081 HG12 ILE A 393      14.344  -1.884   3.789  1.00 14.56           H  
ATOM   4082 HG21 ILE A 393      14.026  -1.902   6.398  1.00 11.25           H  
ATOM   4083 HG22 ILE A 393      13.889  -0.197   6.890  1.00 11.25           H  
ATOM   4084 HG23 ILE A 393      13.138  -0.749   5.374  1.00 11.25           H  
ATOM   4085 HD11 ILE A 393      15.966  -3.688   3.894  1.00 15.06           H  
ATOM   4086 HD12 ILE A 393      16.958  -2.739   5.026  1.00 15.06           H  
ATOM   4087 HD13 ILE A 393      15.340  -3.297   5.513  1.00 15.06           H  
ATOM   4088  N   MET A 394      15.807   2.449   6.543  1.00 19.59           N  
ATOM   4089  CA  MET A 394      15.382   3.521   7.422  1.00 19.17           C  
ATOM   4090  C   MET A 394      15.001   4.894   6.709  1.00 16.93           C  
ATOM   4091  O   MET A 394      14.223   5.650   7.184  1.00 19.71           O  
ATOM   4092  CB  MET A 394      16.373   3.781   8.558  1.00 23.01           C  
ATOM   4093  CG  MET A 394      16.620   2.658   9.589  1.00 25.30           C  
ATOM   4094  SD  MET A 394      15.219   1.646   9.974  1.00 29.52           S  
ATOM   4095  CE  MET A 394      14.396   2.710  11.225  1.00 16.10           C  
ATOM   4096  H   MET A 394      16.746   2.081   6.597  1.00 19.59           H  
ATOM   4097  HA  MET A 394      14.467   3.170   7.899  1.00 19.17           H  
ATOM   4098  HB3 MET A 394      16.082   4.690   9.084  1.00 23.01           H  
ATOM   4099  HB2 MET A 394      17.328   4.092   8.134  1.00 23.01           H  
ATOM   4100  HG3 MET A 394      17.013   3.093  10.508  1.00 25.30           H  
ATOM   4101  HG2 MET A 394      17.437   2.025   9.243  1.00 25.30           H  
ATOM   4102  HE1 MET A 394      13.488   2.221  11.578  1.00 16.10           H  
ATOM   4103  HE2 MET A 394      15.071   2.872  12.066  1.00 16.10           H  
ATOM   4104  HE3 MET A 394      14.140   3.669  10.775  1.00 16.10           H  
ATOM   4105  N   ALA A 395      15.597   5.093   5.507  1.00 14.87           N  
ATOM   4106  CA  ALA A 395      15.349   6.117   4.482  1.00 19.64           C  
ATOM   4107  C   ALA A 395      14.098   5.890   3.566  1.00 18.54           C  
ATOM   4108  O   ALA A 395      13.469   6.861   3.165  1.00 11.54           O  
ATOM   4109  CB  ALA A 395      16.548   6.250   3.590  1.00 18.57           C  
ATOM   4110  H   ALA A 395      16.338   4.477   5.202  1.00 14.87           H  
ATOM   4111  HA  ALA A 395      15.213   7.069   4.995  1.00 19.64           H  
ATOM   4112  HB1 ALA A 395      16.356   7.011   2.833  1.00 18.57           H  
ATOM   4113  HB2 ALA A 395      17.414   6.541   4.185  1.00 18.57           H  
ATOM   4114  HB3 ALA A 395      16.747   5.295   3.103  1.00 18.57           H  
ATOM   4115  N   MET A 396      13.789   4.624   3.315  1.00 16.32           N  
ATOM   4116  CA  MET A 396      12.613   4.160   2.537  1.00 12.03           C  
ATOM   4117  C   MET A 396      11.317   4.407   3.311  1.00 14.35           C  
ATOM   4118  O   MET A 396      10.335   4.732   2.653  1.00 13.41           O  
ATOM   4119  CB  MET A 396      12.782   2.709   2.146  1.00 15.29           C  
ATOM   4120  CG  MET A 396      13.914   2.361   1.226  1.00 20.81           C  
ATOM   4121  SD  MET A 396      14.187   3.484  -0.183  1.00 15.86           S  
ATOM   4122  CE  MET A 396      15.765   2.897  -0.857  1.00 18.57           C  
ATOM   4123  H   MET A 396      14.378   3.882   3.665  1.00 16.32           H  
ATOM   4124  HA  MET A 396      12.569   4.748   1.620  1.00 12.03           H  
ATOM   4125  HB3 MET A 396      11.849   2.343   1.719  1.00 15.29           H  
ATOM   4126  HB2 MET A 396      12.855   2.102   3.048  1.00 15.29           H  
ATOM   4127  HG3 MET A 396      13.776   1.346   0.854  1.00 20.81           H  
ATOM   4128  HG2 MET A 396      14.835   2.280   1.804  1.00 20.81           H  
ATOM   4129  HE1 MET A 396      16.039   3.502  -1.721  1.00 18.57           H  
ATOM   4130  HE2 MET A 396      16.540   2.980  -0.095  1.00 18.57           H  
ATOM   4131  HE3 MET A 396      15.666   1.855  -1.161  1.00 18.57           H  
ATOM   4132  N   LEU A 397      11.325   4.160   4.604  1.00 17.83           N  
ATOM   4133  CA  LEU A 397      10.322   4.560   5.555  1.00 15.22           C  
ATOM   4134  C   LEU A 397       9.716   5.976   5.342  1.00 15.26           C  
ATOM   4135  O   LEU A 397       8.547   6.140   5.130  1.00 20.65           O  
ATOM   4136  CB  LEU A 397      10.751   4.215   6.971  1.00 14.01           C  
ATOM   4137  CG  LEU A 397      10.010   4.939   8.206  1.00 10.90           C  
ATOM   4138  CD1 LEU A 397       8.474   4.645   8.317  1.00  9.53           C  
ATOM   4139  CD2 LEU A 397      10.837   4.656   9.479  1.00  9.10           C  
ATOM   4140  H   LEU A 397      12.089   3.643   5.015  1.00 17.83           H  
ATOM   4141  HA  LEU A 397       9.489   3.885   5.360  1.00 15.22           H  
ATOM   4142  HB3 LEU A 397      11.827   4.366   7.064  1.00 14.01           H  
ATOM   4143  HB2 LEU A 397      10.696   3.135   7.106  1.00 14.01           H  
ATOM   4144  HG  LEU A 397      10.098   6.010   8.023  1.00 10.90           H  
ATOM   4145 HD11 LEU A 397       8.063   5.175   9.177  1.00  9.53           H  
ATOM   4146 HD12 LEU A 397       7.973   4.982   7.410  1.00  9.53           H  
ATOM   4147 HD13 LEU A 397       8.317   3.574   8.442  1.00  9.53           H  
ATOM   4148 HD21 LEU A 397      10.361   5.133  10.336  1.00  9.10           H  
ATOM   4149 HD22 LEU A 397      10.890   3.580   9.647  1.00  9.10           H  
ATOM   4150 HD23 LEU A 397      11.844   5.054   9.355  1.00  9.10           H  
ATOM   4151  N   THR A 398      10.547   6.979   5.383  1.00 15.72           N  
ATOM   4152  CA  THR A 398      10.295   8.395   5.070  1.00 16.96           C  
ATOM   4153  C   THR A 398       9.691   8.661   3.631  1.00 18.41           C  
ATOM   4154  O   THR A 398       8.787   9.541   3.588  1.00 17.92           O  
ATOM   4155  CB  THR A 398      11.616   9.191   5.206  1.00 16.51           C  
ATOM   4156  CG2 THR A 398      11.479  10.704   5.195  1.00 16.29           C  
ATOM   4157  OG1 THR A 398      12.372   8.770   6.312  1.00 15.61           O  
ATOM   4158  H   THR A 398      11.507   6.829   5.659  1.00 15.72           H  
ATOM   4159  HA  THR A 398       9.591   8.782   5.807  1.00 16.96           H  
ATOM   4160  HB  THR A 398      12.208   8.939   4.326  1.00 16.51           H  
ATOM   4161 HG21 THR A 398      12.464  11.159   5.296  1.00 16.29           H  
ATOM   4162 HG22 THR A 398      11.027  11.022   4.255  1.00 16.29           H  
ATOM   4163 HG23 THR A 398      10.847  11.018   6.026  1.00 16.29           H  
ATOM   4164  HG1 THR A 398      13.180   9.285   6.362  1.00 15.61           H  
ATOM   4165  N   GLU A 399      10.038   7.869   2.629  1.00 16.76           N  
ATOM   4166  CA  GLU A 399       9.398   8.025   1.280  1.00 17.91           C  
ATOM   4167  C   GLU A 399       7.952   7.574   1.283  1.00 22.17           C  
ATOM   4168  O   GLU A 399       7.066   8.330   1.019  1.00 24.92           O  
ATOM   4169  CB  GLU A 399      10.178   7.160   0.288  1.00 14.62           C  
ATOM   4170  CG  GLU A 399      11.691   7.540   0.150  1.00 21.13           C  
ATOM   4171  CD  GLU A 399      11.927   8.783  -0.683  1.00 30.98           C  
ATOM   4172  OE1 GLU A 399      12.183   8.630  -1.948  1.00 22.59           O  
ATOM   4173  OE2 GLU A 399      11.781   9.944  -0.165  1.00 31.53           O1-
ATOM   4174  H   GLU A 399      10.737   7.154   2.769  1.00 16.76           H  
ATOM   4175  HA  GLU A 399       9.452   9.069   0.971  1.00 17.91           H  
ATOM   4176  HB3 GLU A 399       9.701   7.214  -0.691  1.00 14.62           H  
ATOM   4177  HB2 GLU A 399      10.094   6.113   0.578  1.00 14.62           H  
ATOM   4178  HG3 GLU A 399      12.236   6.703  -0.287  1.00 21.13           H  
ATOM   4179  HG2 GLU A 399      12.120   7.682   1.142  1.00 21.13           H  
ATOM   4180  N   LEU A 400       7.738   6.336   1.792  1.00 21.49           N  
ATOM   4181  CA  LEU A 400       6.411   5.744   2.024  1.00 16.68           C  
ATOM   4182  C   LEU A 400       5.520   6.674   2.849  1.00 23.59           C  
ATOM   4183  O   LEU A 400       4.439   6.925   2.339  1.00 32.08           O  
ATOM   4184  CB  LEU A 400       6.571   4.343   2.715  1.00 24.46           C  
ATOM   4185  CG  LEU A 400       5.276   3.549   3.007  1.00 28.95           C  
ATOM   4186  CD1 LEU A 400       4.766   2.835   1.693  1.00 16.57           C  
ATOM   4187  CD2 LEU A 400       5.445   2.477   4.077  1.00 24.85           C  
ATOM   4188  H   LEU A 400       8.522   5.750   2.041  1.00 21.49           H  
ATOM   4189  HA  LEU A 400       5.935   5.591   1.055  1.00 16.68           H  
ATOM   4190  HB3 LEU A 400       7.135   4.462   3.640  1.00 24.46           H  
ATOM   4191  HB2 LEU A 400       7.244   3.725   2.120  1.00 24.46           H  
ATOM   4192  HG  LEU A 400       4.509   4.249   3.339  1.00 28.95           H  
ATOM   4193 HD11 LEU A 400       3.854   2.279   1.911  1.00 16.57           H  
ATOM   4194 HD12 LEU A 400       4.560   3.584   0.928  1.00 16.57           H  
ATOM   4195 HD13 LEU A 400       5.531   2.148   1.332  1.00 16.57           H  
ATOM   4196 HD21 LEU A 400       4.497   1.962   4.229  1.00 24.85           H  
ATOM   4197 HD22 LEU A 400       6.201   1.760   3.757  1.00 24.85           H  
ATOM   4198 HD23 LEU A 400       5.759   2.942   5.012  1.00 24.85           H  
ATOM   4199  N   ARG A 401       5.864   7.194   4.025  1.00 18.45           N  
ATOM   4200  CA  ARG A 401       5.107   8.190   4.818  1.00 20.36           C  
ATOM   4201  C   ARG A 401       4.784   9.459   3.928  1.00 25.69           C  
ATOM   4202  O   ARG A 401       3.608   9.786   3.778  1.00 35.02           O  
ATOM   4203  CB  ARG A 401       5.914   8.628   6.127  1.00 20.49           C  
ATOM   4204  CG  ARG A 401       5.787   7.528   7.304  1.00 19.34           C  
ATOM   4205  CD  ARG A 401       4.705   7.810   8.301  1.00 25.17           C  
ATOM   4206  NE  ARG A 401       3.468   8.145   7.635  1.00 16.73           N  
ATOM   4207  CZ  ARG A 401       2.804   9.281   7.679  1.00 13.57           C  
ATOM   4208  NH1 ARG A 401       3.280  10.487   8.046  1.00 19.95           N  
ATOM   4209  NH2 ARG A 401       1.611   9.336   7.033  1.00 17.74           N1+
ATOM   4210  H   ARG A 401       6.726   6.912   4.469  1.00 18.45           H  
ATOM   4211  HA  ARG A 401       4.165   7.739   5.129  1.00 20.36           H  
ATOM   4212  HB3 ARG A 401       5.535   9.586   6.483  1.00 20.49           H  
ATOM   4213  HB2 ARG A 401       6.965   8.770   5.875  1.00 20.49           H  
ATOM   4214  HG3 ARG A 401       6.742   7.442   7.822  1.00 19.34           H  
ATOM   4215  HG2 ARG A 401       5.624   6.545   6.863  1.00 19.34           H  
ATOM   4216  HD3 ARG A 401       5.008   8.638   8.941  1.00 25.17           H  
ATOM   4217  HD2 ARG A 401       4.553   6.932   8.929  1.00 25.17           H  
ATOM   4218  HE  ARG A 401       3.117   7.376   7.083  1.00 16.73           H  
ATOM   4219 HH12 ARG A 401       2.672  11.293   8.040  1.00 19.95           H  
ATOM   4220 HH11 ARG A 401       4.245  10.585   8.327  1.00 19.95           H  
ATOM   4221 HH22 ARG A 401       1.070  10.189   7.043  1.00 17.74           H  
ATOM   4222 HH21 ARG A 401       1.264   8.524   6.543  1.00 17.74           H  
ATOM   4223  N   SER A 402       5.790  10.181   3.488  1.00 20.14           N  
ATOM   4224  CA  SER A 402       5.677  11.432   2.769  1.00 25.90           C  
ATOM   4225  C   SER A 402       4.932  11.324   1.403  1.00 25.53           C  
ATOM   4226  O   SER A 402       4.288  12.274   0.992  1.00 31.37           O  
ATOM   4227  CB  SER A 402       7.121  11.942   2.461  1.00 20.96           C  
ATOM   4228  OG  SER A 402       7.734  12.370   3.696  1.00 22.80           O  
ATOM   4229  H   SER A 402       6.739   9.873   3.644  1.00 20.14           H  
ATOM   4230  HA  SER A 402       5.167  12.161   3.398  1.00 25.90           H  
ATOM   4231  HB3 SER A 402       7.069  12.784   1.771  1.00 20.96           H  
ATOM   4232  HB2 SER A 402       7.707  11.132   2.026  1.00 20.96           H  
ATOM   4233  HG  SER A 402       8.623  12.686   3.520  1.00 22.80           H  
ATOM   4234  N   ILE A 403       5.079  10.260   0.566  1.00 23.05           N  
ATOM   4235  CA  ILE A 403       4.378  10.036  -0.642  1.00 21.85           C  
ATOM   4236  C   ILE A 403       2.895   9.843  -0.447  1.00 22.20           C  
ATOM   4237  O   ILE A 403       2.006  10.400  -1.101  1.00 24.94           O  
ATOM   4238  CB  ILE A 403       4.868   8.772  -1.378  1.00 17.77           C  
ATOM   4239  CG1 ILE A 403       6.299   9.060  -1.967  1.00 20.02           C  
ATOM   4240  CG2 ILE A 403       3.971   8.107  -2.569  1.00 19.26           C  
ATOM   4241  CD1 ILE A 403       6.997   7.821  -2.442  1.00 18.51           C  
ATOM   4242  H   ILE A 403       5.743   9.532   0.787  1.00 23.05           H  
ATOM   4243  HA  ILE A 403       4.531  10.896  -1.294  1.00 21.85           H  
ATOM   4244  HB  ILE A 403       4.995   8.001  -0.618  1.00 17.77           H  
ATOM   4245 HG13 ILE A 403       6.910   9.552  -1.210  1.00 20.02           H  
ATOM   4246 HG12 ILE A 403       6.215   9.767  -2.792  1.00 20.02           H  
ATOM   4247 HG21 ILE A 403       4.482   7.228  -2.962  1.00 19.26           H  
ATOM   4248 HG22 ILE A 403       2.999   7.814  -2.172  1.00 19.26           H  
ATOM   4249 HG23 ILE A 403       3.832   8.834  -3.369  1.00 19.26           H  
ATOM   4250 HD11 ILE A 403       7.978   8.085  -2.837  1.00 18.51           H  
ATOM   4251 HD12 ILE A 403       7.115   7.128  -1.609  1.00 18.51           H  
ATOM   4252 HD13 ILE A 403       6.406   7.348  -3.226  1.00 18.51           H  
ATOM   4253  N   ASN A 404       2.580   8.984   0.550  1.00 22.18           N  
ATOM   4254  CA  ASN A 404       1.191   8.756   0.982  1.00 20.54           C  
ATOM   4255  C   ASN A 404       0.561  10.027   1.535  1.00 20.50           C  
ATOM   4256  O   ASN A 404      -0.591  10.241   1.175  1.00 22.70           O  
ATOM   4257  CB  ASN A 404       1.075   7.552   1.855  1.00 22.53           C  
ATOM   4258  CG  ASN A 404       1.278   6.234   1.072  1.00 29.19           C  
ATOM   4259  ND2 ASN A 404       2.505   5.728   0.968  1.00 27.85           N  
ATOM   4260  OD1 ASN A 404       0.319   5.603   0.648  1.00 33.35           O  
ATOM   4261  H   ASN A 404       3.310   8.473   1.026  1.00 22.18           H  
ATOM   4262  HA  ASN A 404       0.634   8.519   0.075  1.00 20.54           H  
ATOM   4263  HB3 ASN A 404       0.095   7.543   2.332  1.00 22.53           H  
ATOM   4264  HB2 ASN A 404       1.810   7.614   2.657  1.00 22.53           H  
ATOM   4265 HD22 ASN A 404       2.655   4.868   0.460  1.00 27.85           H  
ATOM   4266 HD21 ASN A 404       3.286   6.204   1.397  1.00 27.85           H  
ATOM   4267  N   ALA A 405       1.230  10.860   2.371  1.00 24.04           N  
ATOM   4268  CA  ALA A 405       0.707  12.182   2.858  1.00 24.62           C  
ATOM   4269  C   ALA A 405       0.115  13.047   1.799  1.00 26.72           C  
ATOM   4270  O   ALA A 405      -0.883  13.689   2.037  1.00 20.38           O  
ATOM   4271  CB  ALA A 405       1.623  12.961   3.857  1.00 22.47           C  
ATOM   4272  H   ALA A 405       2.147  10.606   2.710  1.00 24.04           H  
ATOM   4273  HA  ALA A 405      -0.153  11.904   3.468  1.00 24.62           H  
ATOM   4274  HB1 ALA A 405       1.141  13.898   4.138  1.00 22.47           H  
ATOM   4275  HB2 ALA A 405       1.786  12.356   4.749  1.00 22.47           H  
ATOM   4276  HB3 ALA A 405       2.581  13.173   3.382  1.00 22.47           H  
ATOM   4277  N   GLN A 406       0.769  13.201   0.631  1.00 25.57           N  
ATOM   4278  CA  GLN A 406       0.407  14.106  -0.448  1.00 28.00           C  
ATOM   4279  C   GLN A 406      -0.654  13.451  -1.357  1.00 28.14           C  
ATOM   4280  O   GLN A 406      -1.586  14.069  -1.749  1.00 28.75           O  
ATOM   4281  CB  GLN A 406       1.736  14.405  -1.324  1.00 26.85           C  
ATOM   4282  CG  GLN A 406       1.882  15.776  -2.131  1.00 39.37           C  
ATOM   4283  CD  GLN A 406       1.027  16.100  -3.299  1.00 40.92           C  
ATOM   4284  NE2 GLN A 406      -0.052  16.783  -3.063  1.00 38.04           N  
ATOM   4285  OE1 GLN A 406       1.211  15.605  -4.405  1.00 30.66           O  
ATOM   4286  H   GLN A 406       1.598  12.656   0.441  1.00 25.57           H  
ATOM   4287  HA  GLN A 406       0.018  15.037  -0.036  1.00 28.00           H  
ATOM   4288  HB3 GLN A 406       1.903  13.573  -2.008  1.00 26.85           H  
ATOM   4289  HB2 GLN A 406       2.613  14.273  -0.691  1.00 26.85           H  
ATOM   4290  HG3 GLN A 406       2.926  15.905  -2.415  1.00 39.37           H  
ATOM   4291  HG2 GLN A 406       1.837  16.604  -1.424  1.00 39.37           H  
ATOM   4292 HE22 GLN A 406      -0.669  17.030  -3.823  1.00 38.04           H  
ATOM   4293 HE21 GLN A 406      -0.274  17.067  -2.119  1.00 38.04           H  
ATOM   4294  N   HIS A 407      -0.618  12.137  -1.415  1.00 25.13           N  
ATOM   4295  CA  HIS A 407      -1.504  11.274  -2.278  1.00 26.79           C  
ATOM   4296  C   HIS A 407      -2.902  11.314  -1.616  1.00 31.27           C  
ATOM   4297  O   HIS A 407      -3.908  11.410  -2.312  1.00 35.35           O  
ATOM   4298  CB  HIS A 407      -0.942   9.848  -2.608  1.00 26.96           C  
ATOM   4299  CG  HIS A 407      -1.757   9.034  -3.586  1.00 38.99           C  
ATOM   4300  CD2 HIS A 407      -2.314   9.235  -4.836  1.00 35.65           C  
ATOM   4301  ND1 HIS A 407      -2.329   7.827  -3.282  1.00 38.03           N  
ATOM   4302  CE1 HIS A 407      -3.005   7.317  -4.313  1.00 35.23           C  
ATOM   4303  NE2 HIS A 407      -3.002   8.132  -5.324  1.00 31.46           N  
ATOM   4304  H   HIS A 407       0.044  11.625  -0.850  1.00 25.13           H  
ATOM   4305  HA  HIS A 407      -1.602  11.793  -3.232  1.00 26.79           H  
ATOM   4306  HB3 HIS A 407      -0.823   9.285  -1.682  1.00 26.96           H  
ATOM   4307  HB2 HIS A 407       0.079   9.940  -2.979  1.00 26.96           H  
ATOM   4308  HD2 HIS A 407      -2.191  10.184  -5.336  1.00 35.65           H  
ATOM   4309  HD1 HIS A 407      -2.210   7.429  -2.361  1.00 38.03           H  
ATOM   4310  HE1 HIS A 407      -3.464   6.343  -4.229  1.00 35.23           H  
ATOM   4311  N   THR A 408      -2.933  11.394  -0.272  1.00 27.66           N  
ATOM   4312  CA  THR A 408      -4.198  11.452   0.550  1.00 28.33           C  
ATOM   4313  C   THR A 408      -5.264  12.507   0.196  1.00 27.57           C  
ATOM   4314  O   THR A 408      -6.440  12.201   0.059  1.00 30.52           O  
ATOM   4315  CB  THR A 408      -3.844  11.634   2.046  1.00 25.35           C  
ATOM   4316  CG2 THR A 408      -5.124  11.683   2.932  1.00 30.49           C  
ATOM   4317  OG1 THR A 408      -3.062  10.535   2.391  1.00 30.01           O  
ATOM   4318  H   THR A 408      -2.070  11.419   0.252  1.00 27.66           H  
ATOM   4319  HA  THR A 408      -4.678  10.478   0.457  1.00 28.33           H  
ATOM   4320  HB  THR A 408      -3.269  12.551   2.179  1.00 25.35           H  
ATOM   4321 HG21 THR A 408      -4.839  11.812   3.976  1.00 30.49           H  
ATOM   4322 HG22 THR A 408      -5.750  12.519   2.621  1.00 30.49           H  
ATOM   4323 HG23 THR A 408      -5.680  10.752   2.820  1.00 30.49           H  
ATOM   4324  HG1 THR A 408      -2.812  10.597   3.316  1.00 30.01           H  
ATOM   4325  N   GLN A 409      -4.738  13.725  -0.024  1.00 32.07           N  
ATOM   4326  CA  GLN A 409      -5.483  14.831  -0.539  1.00 35.00           C  
ATOM   4327  C   GLN A 409      -5.983  14.708  -1.963  1.00 31.77           C  
ATOM   4328  O   GLN A 409      -6.998  15.197  -2.299  1.00 35.31           O  
ATOM   4329  CB  GLN A 409      -4.682  16.150  -0.349  1.00 36.21           C  
ATOM   4330  CG  GLN A 409      -4.046  16.352   1.044  1.00 37.36           C  
ATOM   4331  CD  GLN A 409      -5.046  16.572   2.185  1.00 45.48           C  
ATOM   4332  NE2 GLN A 409      -6.011  17.528   1.884  1.00 48.88           N  
ATOM   4333  OE1 GLN A 409      -5.053  15.909   3.173  1.00 52.73           O  
ATOM   4334  H   GLN A 409      -3.763  13.898   0.177  1.00 32.07           H  
ATOM   4335  HA  GLN A 409      -6.370  14.920   0.089  1.00 35.00           H  
ATOM   4336  HB3 GLN A 409      -5.327  16.999  -0.577  1.00 36.21           H  
ATOM   4337  HB2 GLN A 409      -3.906  16.213  -1.112  1.00 36.21           H  
ATOM   4338  HG3 GLN A 409      -3.352  17.192   1.005  1.00 37.36           H  
ATOM   4339  HG2 GLN A 409      -3.413  15.496   1.279  1.00 37.36           H  
ATOM   4340 HE22 GLN A 409      -6.724  17.757   2.562  1.00 48.88           H  
ATOM   4341 HE21 GLN A 409      -5.999  17.993   0.988  1.00 48.88           H  
ATOM   4342  N   ARG A 410      -5.209  13.998  -2.874  1.00 31.36           N  
ATOM   4343  CA  ARG A 410      -5.551  13.619  -4.277  1.00 29.75           C  
ATOM   4344  C   ARG A 410      -6.627  12.528  -4.292  1.00 31.95           C  
ATOM   4345  O   ARG A 410      -7.590  12.781  -5.049  1.00 32.45           O  
ATOM   4346  CB  ARG A 410      -4.402  13.194  -5.183  1.00 35.49           C  
ATOM   4347  CG  ARG A 410      -3.387  14.401  -5.334  1.00 48.96           C  
ATOM   4348  CD  ARG A 410      -1.969  13.910  -5.689  1.00 51.10           C  
ATOM   4349  NE  ARG A 410      -1.879  13.491  -7.174  1.00 54.59           N  
ATOM   4350  CZ  ARG A 410      -1.023  12.566  -7.585  1.00 55.85           C  
ATOM   4351  NH1 ARG A 410      -0.129  12.078  -6.802  1.00 50.29           N  
ATOM   4352  NH2 ARG A 410      -1.141  12.276  -8.888  1.00 54.68           N1+
ATOM   4353  H   ARG A 410      -4.290  13.672  -2.610  1.00 31.36           H  
ATOM   4354  HA  ARG A 410      -5.998  14.501  -4.736  1.00 29.75           H  
ATOM   4355  HB3 ARG A 410      -4.794  12.924  -6.164  1.00 35.49           H  
ATOM   4356  HB2 ARG A 410      -3.888  12.340  -4.741  1.00 35.49           H  
ATOM   4357  HG3 ARG A 410      -3.353  14.965  -4.402  1.00 48.96           H  
ATOM   4358  HG2 ARG A 410      -3.742  15.078  -6.111  1.00 48.96           H  
ATOM   4359  HD3 ARG A 410      -1.710  13.061  -5.056  1.00 51.10           H  
ATOM   4360  HD2 ARG A 410      -1.250  14.705  -5.492  1.00 51.10           H  
ATOM   4361  HE  ARG A 410      -2.493  13.941  -7.837  1.00 54.59           H  
ATOM   4362 HH12 ARG A 410       0.510  11.374  -7.142  1.00 50.29           H  
ATOM   4363 HH11 ARG A 410      -0.066  12.398  -5.846  1.00 50.29           H  
ATOM   4364 HH22 ARG A 410      -0.537  11.584  -9.308  1.00 54.68           H  
ATOM   4365 HH21 ARG A 410      -1.834  12.750  -9.450  1.00 54.68           H  
ATOM   4366  N   LEU A 411      -6.557  11.532  -3.428  1.00 36.45           N  
ATOM   4367  CA  LEU A 411      -7.618  10.546  -3.218  1.00 36.81           C  
ATOM   4368  C   LEU A 411      -8.906  11.236  -2.792  1.00 37.49           C  
ATOM   4369  O   LEU A 411      -9.963  10.808  -3.204  1.00 39.51           O  
ATOM   4370  CB  LEU A 411      -7.149   9.394  -2.200  1.00 39.19           C  
ATOM   4371  CG  LEU A 411      -6.105   8.384  -2.750  1.00 34.65           C  
ATOM   4372  CD1 LEU A 411      -5.477   7.570  -1.608  1.00 42.14           C  
ATOM   4373  CD2 LEU A 411      -6.655   7.537  -3.952  1.00 35.07           C  
ATOM   4374  H   LEU A 411      -5.731  11.414  -2.859  1.00 36.45           H  
ATOM   4375  HA  LEU A 411      -7.810  10.069  -4.179  1.00 36.81           H  
ATOM   4376  HB3 LEU A 411      -8.024   8.849  -1.845  1.00 39.19           H  
ATOM   4377  HB2 LEU A 411      -6.761   9.854  -1.291  1.00 39.19           H  
ATOM   4378  HG  LEU A 411      -5.297   8.989  -3.161  1.00 34.65           H  
ATOM   4379 HD11 LEU A 411      -4.749   6.870  -2.018  1.00 42.14           H  
ATOM   4380 HD12 LEU A 411      -4.979   8.245  -0.911  1.00 42.14           H  
ATOM   4381 HD13 LEU A 411      -6.257   7.018  -1.083  1.00 42.14           H  
ATOM   4382 HD21 LEU A 411      -5.883   6.849  -4.295  1.00 35.07           H  
ATOM   4383 HD22 LEU A 411      -7.528   6.971  -3.629  1.00 35.07           H  
ATOM   4384 HD23 LEU A 411      -6.936   8.203  -4.768  1.00 35.07           H  
ATOM   4385  N   LEU A 412      -8.775  12.225  -1.891  1.00 32.64           N  
ATOM   4386  CA  LEU A 412      -9.916  13.042  -1.488  1.00 31.43           C  
ATOM   4387  C   LEU A 412     -10.541  13.763  -2.689  1.00 32.22           C  
ATOM   4388  O   LEU A 412     -11.676  13.408  -3.038  1.00 35.55           O  
ATOM   4389  CB  LEU A 412      -9.573  14.025  -0.404  1.00 33.84           C  
ATOM   4390  CG  LEU A 412     -10.818  14.636   0.355  1.00 31.45           C  
ATOM   4391  CD1 LEU A 412     -10.571  14.528   1.923  1.00 28.13           C  
ATOM   4392  CD2 LEU A 412     -11.173  16.049  -0.203  1.00 28.25           C  
ATOM   4393  H   LEU A 412      -7.873  12.416  -1.478  1.00 32.64           H  
ATOM   4394  HA  LEU A 412     -10.672  12.367  -1.086  1.00 31.43           H  
ATOM   4395  HB3 LEU A 412      -8.975  14.833  -0.826  1.00 33.84           H  
ATOM   4396  HB2 LEU A 412      -8.909  13.549   0.317  1.00 33.84           H  
ATOM   4397  HG  LEU A 412     -11.667  13.991   0.129  1.00 31.45           H  
ATOM   4398 HD11 LEU A 412     -11.425  14.947   2.456  1.00 28.13           H  
ATOM   4399 HD12 LEU A 412     -10.448  13.481   2.201  1.00 28.13           H  
ATOM   4400 HD13 LEU A 412      -9.670  15.082   2.188  1.00 28.13           H  
ATOM   4401 HD21 LEU A 412     -12.033  16.447   0.336  1.00 28.25           H  
ATOM   4402 HD22 LEU A 412     -10.321  16.717  -0.072  1.00 28.25           H  
ATOM   4403 HD23 LEU A 412     -11.413  15.972  -1.263  1.00 28.25           H  
ATOM   4404  N   ARG A 413      -9.758  14.562  -3.402  1.00 27.57           N  
ATOM   4405  CA  ARG A 413     -10.168  15.341  -4.594  1.00 33.70           C  
ATOM   4406  C   ARG A 413     -10.765  14.455  -5.716  1.00 37.48           C  
ATOM   4407  O   ARG A 413     -11.798  14.798  -6.205  1.00 40.58           O  
ATOM   4408  CB  ARG A 413      -9.071  16.264  -5.111  1.00 30.37           C  
ATOM   4409  CG  ARG A 413      -9.438  17.179  -6.286  1.00 34.18           C  
ATOM   4410  CD  ARG A 413      -8.224  18.095  -6.573  1.00 39.34           C  
ATOM   4411  NE  ARG A 413      -7.111  17.283  -7.056  1.00 41.27           N  
ATOM   4412  CZ  ARG A 413      -5.831  17.741  -7.273  1.00 42.05           C  
ATOM   4413  NH1 ARG A 413      -5.642  19.014  -7.024  1.00 40.11           N  
ATOM   4414  NH2 ARG A 413      -4.913  16.937  -7.768  1.00 37.85           N1+
ATOM   4415  H   ARG A 413      -8.788  14.680  -3.145  1.00 27.57           H  
ATOM   4416  HA  ARG A 413     -10.977  15.992  -4.263  1.00 33.70           H  
ATOM   4417  HB3 ARG A 413      -8.198  15.669  -5.379  1.00 30.37           H  
ATOM   4418  HB2 ARG A 413      -8.695  16.871  -4.287  1.00 30.37           H  
ATOM   4419  HG3 ARG A 413     -10.298  17.791  -6.014  1.00 34.18           H  
ATOM   4420  HG2 ARG A 413      -9.651  16.572  -7.166  1.00 34.18           H  
ATOM   4421  HD3 ARG A 413      -7.930  18.606  -5.656  1.00 39.34           H  
ATOM   4422  HD2 ARG A 413      -8.494  18.829  -7.332  1.00 39.34           H  
ATOM   4423  HE  ARG A 413      -7.338  16.315  -7.233  1.00 41.27           H  
ATOM   4424 HH12 ARG A 413      -4.729  19.425  -7.159  1.00 40.11           H  
ATOM   4425 HH11 ARG A 413      -6.409  19.584  -6.697  1.00 40.11           H  
ATOM   4426 HH22 ARG A 413      -3.975  17.278  -7.925  1.00 37.85           H  
ATOM   4427 HH21 ARG A 413      -5.147  15.980  -7.990  1.00 37.85           H  
ATOM   4428  N   ILE A 414     -10.232  13.312  -5.973  1.00 37.74           N  
ATOM   4429  CA  ILE A 414     -10.691  12.254  -6.838  1.00 31.87           C  
ATOM   4430  C   ILE A 414     -12.102  11.702  -6.451  1.00 31.76           C  
ATOM   4431  O   ILE A 414     -12.984  11.504  -7.279  1.00 35.31           O  
ATOM   4432  CB  ILE A 414      -9.603  11.138  -6.997  1.00 31.77           C  
ATOM   4433  CG1 ILE A 414      -8.516  11.592  -8.075  1.00 34.77           C  
ATOM   4434  CG2 ILE A 414     -10.141   9.790  -7.522  1.00 28.39           C  
ATOM   4435  CD1 ILE A 414      -7.168  10.848  -7.889  1.00 23.83           C  
ATOM   4436  H   ILE A 414      -9.359  13.052  -5.536  1.00 37.74           H  
ATOM   4437  HA  ILE A 414     -10.806  12.703  -7.825  1.00 31.87           H  
ATOM   4438  HB  ILE A 414      -9.111  10.978  -6.038  1.00 31.77           H  
ATOM   4439 HG13 ILE A 414      -8.351  12.666  -7.994  1.00 34.77           H  
ATOM   4440 HG12 ILE A 414      -8.899  11.403  -9.078  1.00 34.77           H  
ATOM   4441 HG21 ILE A 414      -9.321   9.077  -7.601  1.00 28.39           H  
ATOM   4442 HG22 ILE A 414     -10.892   9.404  -6.832  1.00 28.39           H  
ATOM   4443 HG23 ILE A 414     -10.591   9.936  -8.504  1.00 28.39           H  
ATOM   4444 HD11 ILE A 414      -6.458  11.187  -8.643  1.00 23.83           H  
ATOM   4445 HD12 ILE A 414      -6.771  11.058  -6.896  1.00 23.83           H  
ATOM   4446 HD13 ILE A 414      -7.327   9.775  -7.997  1.00 23.83           H  
ATOM   4447  N   GLN A 415     -12.364  11.571  -5.112  1.00 33.43           N  
ATOM   4448  CA  GLN A 415     -13.563  10.913  -4.602  1.00 35.12           C  
ATOM   4449  C   GLN A 415     -14.781  11.849  -4.759  1.00 38.39           C  
ATOM   4450  O   GLN A 415     -15.809  11.230  -5.047  1.00 31.75           O  
ATOM   4451  CB  GLN A 415     -13.153  10.392  -3.241  1.00 36.61           C  
ATOM   4452  CG  GLN A 415     -14.313   9.746  -2.383  1.00 33.30           C  
ATOM   4453  CD  GLN A 415     -14.918   8.524  -3.042  1.00 33.02           C  
ATOM   4454  NE2 GLN A 415     -16.242   8.418  -3.140  1.00 32.04           N  
ATOM   4455  OE1 GLN A 415     -14.165   7.752  -3.630  1.00 31.10           O  
ATOM   4456  H   GLN A 415     -11.714  11.938  -4.432  1.00 33.43           H  
ATOM   4457  HA  GLN A 415     -13.744  10.044  -5.235  1.00 35.12           H  
ATOM   4458  HB3 GLN A 415     -12.690  11.198  -2.672  1.00 36.61           H  
ATOM   4459  HB2 GLN A 415     -12.347   9.668  -3.360  1.00 36.61           H  
ATOM   4460  HG3 GLN A 415     -15.093  10.488  -2.211  1.00 33.30           H  
ATOM   4461  HG2 GLN A 415     -13.928   9.474  -1.400  1.00 33.30           H  
ATOM   4462 HE22 GLN A 415     -16.653   7.606  -3.578  1.00 32.04           H  
ATOM   4463 HE21 GLN A 415     -16.836   9.150  -2.776  1.00 32.04           H  
ATOM   4464  N   ASP A 416     -14.636  13.160  -4.663  1.00 49.87           N  
ATOM   4465  CA  ASP A 416     -15.647  14.195  -4.788  1.00 49.15           C  
ATOM   4466  C   ASP A 416     -16.399  13.916  -6.102  1.00 50.14           C  
ATOM   4467  O   ASP A 416     -17.535  14.377  -6.316  1.00 56.62           O  
ATOM   4468  CB  ASP A 416     -15.079  15.671  -4.643  1.00 43.03           C  
ATOM   4469  CG  ASP A 416     -14.555  16.118  -3.197  1.00 54.65           C  
ATOM   4470  OD1 ASP A 416     -14.767  15.469  -2.198  1.00 63.55           O  
ATOM   4471  OD2 ASP A 416     -14.021  17.228  -3.114  1.00 59.34           O1-
ATOM   4472  H   ASP A 416     -13.725  13.555  -4.479  1.00 49.87           H  
ATOM   4473  HA  ASP A 416     -16.358  14.046  -3.976  1.00 49.15           H  
ATOM   4474  HB3 ASP A 416     -15.833  16.380  -4.986  1.00 43.03           H  
ATOM   4475  HB2 ASP A 416     -14.285  15.822  -5.374  1.00 43.03           H  
ATOM   4476  N   ILE A 417     -15.776  13.458  -7.133  1.00 41.18           N  
ATOM   4477  CA  ILE A 417     -16.289  13.494  -8.510  1.00 43.70           C  
ATOM   4478  C   ILE A 417     -16.662  12.002  -8.953  1.00 45.36           C  
ATOM   4479  O   ILE A 417     -17.589  11.834  -9.726  1.00 46.23           O  
ATOM   4480  CB  ILE A 417     -15.085  13.997  -9.403  1.00 43.62           C  
ATOM   4481  CG1 ILE A 417     -14.626  15.481  -9.318  1.00 39.31           C  
ATOM   4482  CG2 ILE A 417     -15.299  13.702 -10.912  1.00 40.35           C  
ATOM   4483  CD1 ILE A 417     -15.536  16.650  -9.801  1.00 45.08           C  
ATOM   4484  H   ILE A 417     -14.865  13.036  -7.026  1.00 41.18           H  
ATOM   4485  HA  ILE A 417     -17.149  14.158  -8.595  1.00 43.70           H  
ATOM   4486  HB  ILE A 417     -14.223  13.401  -9.103  1.00 43.62           H  
ATOM   4487 HG13 ILE A 417     -13.651  15.575  -9.797  1.00 39.31           H  
ATOM   4488 HG12 ILE A 417     -14.299  15.689  -8.299  1.00 39.31           H  
ATOM   4489 HG21 ILE A 417     -14.443  14.068 -11.479  1.00 40.35           H  
ATOM   4490 HG22 ILE A 417     -15.401  12.627 -11.062  1.00 40.35           H  
ATOM   4491 HG23 ILE A 417     -16.204  14.204 -11.256  1.00 40.35           H  
ATOM   4492 HD11 ILE A 417     -15.020  17.598  -9.651  1.00 45.08           H  
ATOM   4493 HD12 ILE A 417     -15.760  16.523 -10.860  1.00 45.08           H  
ATOM   4494 HD13 ILE A 417     -16.465  16.648  -9.231  1.00 45.08           H  
ATOM   4495  N   HIS A 418     -15.983  11.021  -8.355  1.00 45.05           N  
ATOM   4496  CA  HIS A 418     -16.268   9.574  -8.288  1.00 40.81           C  
ATOM   4497  C   HIS A 418     -17.768   9.306  -8.024  1.00 38.24           C  
ATOM   4498  O   HIS A 418     -18.119   9.426  -6.846  1.00 35.36           O  
ATOM   4499  CB  HIS A 418     -15.382   9.030  -7.184  1.00 46.74           C  
ATOM   4500  CG  HIS A 418     -15.134   7.524  -7.217  1.00 53.29           C  
ATOM   4501  CD2 HIS A 418     -15.003   6.635  -8.290  1.00 51.18           C  
ATOM   4502  ND1 HIS A 418     -14.842   6.812  -6.098  1.00 50.91           N  
ATOM   4503  CE1 HIS A 418     -14.629   5.594  -6.463  1.00 49.29           C  
ATOM   4504  NE2 HIS A 418     -14.650   5.437  -7.773  1.00 55.23           N  
ATOM   4505  H   HIS A 418     -15.132  11.229  -7.852  1.00 45.05           H  
ATOM   4506  HA  HIS A 418     -15.984   9.111  -9.233  1.00 40.81           H  
ATOM   4507  HB3 HIS A 418     -15.803   9.304  -6.217  1.00 46.74           H  
ATOM   4508  HB2 HIS A 418     -14.426   9.553  -7.200  1.00 46.74           H  
ATOM   4509  HD2 HIS A 418     -15.181   6.976  -9.299  1.00 51.18           H  
ATOM   4510  HD1 HIS A 418     -14.826   7.270  -5.198  1.00 50.91           H  
ATOM   4511  HE1 HIS A 418     -14.458   4.830  -5.720  1.00 49.29           H  
ATOM   4512  N   PRO A 419     -18.505   8.698  -8.999  1.00 42.41           N  
ATOM   4513  CA  PRO A 419     -19.850   8.150  -8.834  1.00 39.54           C  
ATOM   4514  C   PRO A 419     -20.101   7.039  -7.835  1.00 40.66           C  
ATOM   4515  O   PRO A 419     -21.274   6.660  -7.626  1.00 44.26           O  
ATOM   4516  CB  PRO A 419     -20.249   7.666 -10.235  1.00 33.86           C  
ATOM   4517  CG  PRO A 419     -19.503   8.571 -11.143  1.00 29.06           C  
ATOM   4518  CD  PRO A 419     -18.160   8.621 -10.428  1.00 39.15           C  
ATOM   4519  HA  PRO A 419     -20.510   8.978  -8.574  1.00 39.54           H  
ATOM   4520  HB3 PRO A 419     -21.319   7.816 -10.377  1.00 33.86           H  
ATOM   4521  HB2 PRO A 419     -19.898   6.644 -10.377  1.00 33.86           H  
ATOM   4522  HG3 PRO A 419     -19.959   9.560 -11.113  1.00 29.06           H  
ATOM   4523  HG2 PRO A 419     -19.374   8.080 -12.108  1.00 29.06           H  
ATOM   4524  HD2 PRO A 419     -17.615   7.696 -10.618  1.00 39.15           H  
ATOM   4525  HD3 PRO A 419     -17.629   9.527 -10.720  1.00 39.15           H  
ATOM   4526  N   PHE A 420     -18.998   6.450  -7.382  1.00 36.99           N  
ATOM   4527  CA  PHE A 420     -18.938   5.481  -6.304  1.00 36.21           C  
ATOM   4528  C   PHE A 420     -18.675   6.079  -4.912  1.00 32.85           C  
ATOM   4529  O   PHE A 420     -17.799   6.926  -4.750  1.00 37.63           O  
ATOM   4530  CB  PHE A 420     -17.969   4.346  -6.684  1.00 32.73           C  
ATOM   4531  CG  PHE A 420     -18.185   3.589  -7.938  1.00 30.98           C  
ATOM   4532  CD1 PHE A 420     -19.209   2.598  -8.070  1.00 36.65           C  
ATOM   4533  CD2 PHE A 420     -17.687   4.163  -9.086  1.00 31.64           C  
ATOM   4534  CE1 PHE A 420     -19.515   2.090  -9.264  1.00 35.69           C  
ATOM   4535  CE2 PHE A 420     -18.005   3.676 -10.289  1.00 35.97           C  
ATOM   4536  CZ  PHE A 420     -18.998   2.602 -10.389  1.00 37.49           C  
ATOM   4537  H   PHE A 420     -18.103   6.667  -7.796  1.00 36.99           H  
ATOM   4538  HA  PHE A 420     -19.927   5.027  -6.253  1.00 36.21           H  
ATOM   4539  HB3 PHE A 420     -17.902   3.644  -5.853  1.00 32.73           H  
ATOM   4540  HB2 PHE A 420     -16.950   4.732  -6.674  1.00 32.73           H  
ATOM   4541  HD1 PHE A 420     -19.743   2.254  -7.197  1.00 36.65           H  
ATOM   4542  HD2 PHE A 420     -17.030   5.018  -9.021  1.00 31.64           H  
ATOM   4543  HE1 PHE A 420     -20.191   1.251  -9.337  1.00 35.69           H  
ATOM   4544  HE2 PHE A 420     -17.532   4.074 -11.175  1.00 35.97           H  
ATOM   4545  HZ  PHE A 420     -19.314   2.223 -11.350  1.00 37.49           H  
ATOM   4546  N   ALA A 421     -19.337   5.526  -3.925  1.00 34.35           N  
ATOM   4547  CA  ALA A 421     -19.165   6.048  -2.599  1.00 28.81           C  
ATOM   4548  C   ALA A 421     -17.918   5.617  -1.796  1.00 24.71           C  
ATOM   4549  O   ALA A 421     -17.403   6.453  -1.079  1.00 27.78           O  
ATOM   4550  CB  ALA A 421     -20.434   5.676  -1.693  1.00 21.66           C  
ATOM   4551  H   ALA A 421     -19.954   4.747  -4.105  1.00 34.35           H  
ATOM   4552  HA  ALA A 421     -19.135   7.134  -2.682  1.00 28.81           H  
ATOM   4553  HB1 ALA A 421     -20.294   6.076  -0.689  1.00 21.66           H  
ATOM   4554  HB2 ALA A 421     -21.334   6.106  -2.133  1.00 21.66           H  
ATOM   4555  HB3 ALA A 421     -20.538   4.592  -1.640  1.00 21.66           H  
ATOM   4556  N   THR A 422     -17.447   4.374  -1.935  1.00 25.52           N  
ATOM   4557  CA  THR A 422     -16.402   3.717  -1.130  1.00 24.25           C  
ATOM   4558  C   THR A 422     -16.264   4.202   0.378  1.00 24.19           C  
ATOM   4559  O   THR A 422     -15.163   4.686   0.756  1.00 24.95           O  
ATOM   4560  CB  THR A 422     -15.064   3.927  -1.916  1.00 26.13           C  
ATOM   4561  CG2 THR A 422     -14.062   2.770  -1.631  1.00 19.54           C  
ATOM   4562  OG1 THR A 422     -15.313   3.914  -3.301  1.00 21.86           O  
ATOM   4563  H   THR A 422     -17.814   3.773  -2.659  1.00 25.52           H  
ATOM   4564  HA  THR A 422     -16.615   2.648  -1.117  1.00 24.25           H  
ATOM   4565  HB  THR A 422     -14.616   4.879  -1.632  1.00 26.13           H  
ATOM   4566 HG21 THR A 422     -13.141   2.940  -2.189  1.00 19.54           H  
ATOM   4567 HG22 THR A 422     -13.839   2.736  -0.565  1.00 19.54           H  
ATOM   4568 HG23 THR A 422     -14.503   1.822  -1.940  1.00 19.54           H  
ATOM   4569  HG1 THR A 422     -14.489   4.043  -3.776  1.00 21.86           H  
ATOM   4570  N   PRO A 423     -17.303   4.129   1.167  1.00 27.28           N  
ATOM   4571  CA  PRO A 423     -17.408   4.981   2.331  1.00 27.08           C  
ATOM   4572  C   PRO A 423     -16.449   4.579   3.526  1.00 21.23           C  
ATOM   4573  O   PRO A 423     -16.451   5.341   4.560  1.00 25.87           O  
ATOM   4574  CB  PRO A 423     -18.938   4.753   2.671  1.00 24.80           C  
ATOM   4575  CG  PRO A 423     -19.298   3.399   2.142  1.00 19.66           C  
ATOM   4576  CD  PRO A 423     -18.460   3.252   0.874  1.00 18.63           C  
ATOM   4577  HA  PRO A 423     -17.239   6.020   2.050  1.00 27.08           H  
ATOM   4578  HB3 PRO A 423     -19.538   5.510   2.167  1.00 24.80           H  
ATOM   4579  HB2 PRO A 423     -19.075   4.768   3.752  1.00 24.80           H  
ATOM   4580  HG3 PRO A 423     -20.356   3.384   1.879  1.00 19.66           H  
ATOM   4581  HG2 PRO A 423     -18.998   2.638   2.863  1.00 19.66           H  
ATOM   4582  HD2 PRO A 423     -18.116   2.221   0.789  1.00 18.63           H  
ATOM   4583  HD3 PRO A 423     -19.014   3.660   0.029  1.00 18.63           H  
ATOM   4584  N   LEU A 424     -15.720   3.430   3.400  1.00 25.05           N  
ATOM   4585  CA  LEU A 424     -14.537   3.058   4.234  1.00 23.24           C  
ATOM   4586  C   LEU A 424     -13.348   3.947   3.912  1.00 22.75           C  
ATOM   4587  O   LEU A 424     -12.614   4.409   4.853  1.00 23.25           O  
ATOM   4588  CB  LEU A 424     -14.219   1.612   4.001  1.00 16.44           C  
ATOM   4589  CG  LEU A 424     -13.070   1.035   4.912  1.00 16.43           C  
ATOM   4590  CD1 LEU A 424     -13.476   0.927   6.437  1.00 20.96           C  
ATOM   4591  CD2 LEU A 424     -12.608  -0.340   4.343  1.00 15.37           C  
ATOM   4592  H   LEU A 424     -15.968   2.749   2.697  1.00 25.05           H  
ATOM   4593  HA  LEU A 424     -14.796   3.192   5.284  1.00 23.24           H  
ATOM   4594  HB3 LEU A 424     -13.957   1.464   2.953  1.00 16.44           H  
ATOM   4595  HB2 LEU A 424     -15.122   1.017   4.139  1.00 16.44           H  
ATOM   4596  HG  LEU A 424     -12.224   1.719   4.845  1.00 16.43           H  
ATOM   4597 HD11 LEU A 424     -12.640   0.523   7.008  1.00 20.96           H  
ATOM   4598 HD12 LEU A 424     -13.730   1.917   6.817  1.00 20.96           H  
ATOM   4599 HD13 LEU A 424     -14.338   0.267   6.538  1.00 20.96           H  
ATOM   4600 HD21 LEU A 424     -11.813  -0.744   4.969  1.00 15.37           H  
ATOM   4601 HD22 LEU A 424     -13.450  -1.032   4.334  1.00 15.37           H  
ATOM   4602 HD23 LEU A 424     -12.237  -0.207   3.327  1.00 15.37           H  
ATOM   4603  N   MET A 425     -13.084   4.185   2.623  1.00 22.51           N  
ATOM   4604  CA  MET A 425     -11.974   5.003   2.153  1.00 23.73           C  
ATOM   4605  C   MET A 425     -12.183   6.430   2.682  1.00 21.74           C  
ATOM   4606  O   MET A 425     -11.248   7.016   3.211  1.00 27.47           O  
ATOM   4607  CB  MET A 425     -11.969   5.083   0.629  1.00 17.83           C  
ATOM   4608  CG  MET A 425     -10.843   5.860  -0.038  1.00 14.24           C  
ATOM   4609  SD  MET A 425     -10.522   5.364  -1.667  1.00 24.45           S  
ATOM   4610  CE  MET A 425     -11.452   6.593  -2.617  1.00 28.01           C  
ATOM   4611  H   MET A 425     -13.673   3.787   1.905  1.00 22.51           H  
ATOM   4612  HA  MET A 425     -11.028   4.600   2.514  1.00 23.73           H  
ATOM   4613  HB3 MET A 425     -12.926   5.478   0.289  1.00 17.83           H  
ATOM   4614  HB2 MET A 425     -11.999   4.074   0.218  1.00 17.83           H  
ATOM   4615  HG3 MET A 425      -9.934   5.761   0.556  1.00 14.24           H  
ATOM   4616  HG2 MET A 425     -11.080   6.924  -0.024  1.00 14.24           H  
ATOM   4617  HE1 MET A 425     -11.335   6.394  -3.682  1.00 28.01           H  
ATOM   4618  HE2 MET A 425     -12.508   6.536  -2.351  1.00 28.01           H  
ATOM   4619  HE3 MET A 425     -11.075   7.590  -2.390  1.00 28.01           H  
ATOM   4620  N   GLN A 426     -13.421   7.007   2.576  1.00 24.16           N  
ATOM   4621  CA  GLN A 426     -13.818   8.343   3.076  1.00 31.76           C  
ATOM   4622  C   GLN A 426     -13.613   8.510   4.567  1.00 32.71           C  
ATOM   4623  O   GLN A 426     -13.083   9.498   4.962  1.00 34.27           O  
ATOM   4624  CB  GLN A 426     -15.200   8.713   2.627  1.00 28.93           C  
ATOM   4625  CG  GLN A 426     -15.320   8.895   1.183  1.00 27.05           C  
ATOM   4626  CD  GLN A 426     -16.579   9.651   0.636  1.00 35.00           C  
ATOM   4627  NE2 GLN A 426     -17.513   9.028  -0.043  1.00 34.27           N  
ATOM   4628  OE1 GLN A 426     -16.600  10.861   0.811  1.00 36.59           O  
ATOM   4629  H   GLN A 426     -14.172   6.510   2.119  1.00 24.16           H  
ATOM   4630  HA  GLN A 426     -13.145   9.055   2.598  1.00 31.76           H  
ATOM   4631  HB3 GLN A 426     -15.513   9.626   3.134  1.00 28.93           H  
ATOM   4632  HB2 GLN A 426     -15.904   7.948   2.955  1.00 28.93           H  
ATOM   4633  HG3 GLN A 426     -15.246   7.924   0.694  1.00 27.05           H  
ATOM   4634  HG2 GLN A 426     -14.420   9.383   0.809  1.00 27.05           H  
ATOM   4635 HE22 GLN A 426     -18.315   9.539  -0.385  1.00 34.27           H  
ATOM   4636 HE21 GLN A 426     -17.430   8.038  -0.224  1.00 34.27           H  
ATOM   4637  N   GLU A 427     -13.911   7.426   5.330  1.00 27.40           N  
ATOM   4638  CA  GLU A 427     -13.595   7.355   6.758  1.00 27.41           C  
ATOM   4639  C   GLU A 427     -12.089   7.446   6.956  1.00 30.44           C  
ATOM   4640  O   GLU A 427     -11.585   8.302   7.694  1.00 37.95           O  
ATOM   4641  CB  GLU A 427     -14.232   6.044   7.331  1.00 25.03           C  
ATOM   4642  CG  GLU A 427     -14.072   5.808   8.886  1.00 27.50           C  
ATOM   4643  CD  GLU A 427     -14.456   4.463   9.304  1.00 35.07           C  
ATOM   4644  OE1 GLU A 427     -15.450   3.858   8.824  1.00 38.22           O  
ATOM   4645  OE2 GLU A 427     -13.799   3.997  10.186  1.00 41.63           O1-
ATOM   4646  H   GLU A 427     -14.369   6.627   4.915  1.00 27.40           H  
ATOM   4647  HA  GLU A 427     -14.059   8.207   7.255  1.00 27.41           H  
ATOM   4648  HB3 GLU A 427     -13.830   5.185   6.794  1.00 25.03           H  
ATOM   4649  HB2 GLU A 427     -15.290   6.015   7.070  1.00 25.03           H  
ATOM   4650  HG3 GLU A 427     -14.672   6.540   9.427  1.00 27.50           H  
ATOM   4651  HG2 GLU A 427     -13.038   5.996   9.176  1.00 27.50           H  
ATOM   4652  N   LEU A 428     -11.286   6.566   6.323  1.00 27.39           N  
ATOM   4653  CA  LEU A 428      -9.879   6.452   6.448  1.00 30.92           C  
ATOM   4654  C   LEU A 428      -9.098   7.748   5.999  1.00 34.77           C  
ATOM   4655  O   LEU A 428      -8.155   8.130   6.742  1.00 36.20           O  
ATOM   4656  CB  LEU A 428      -9.406   5.194   5.616  1.00 31.69           C  
ATOM   4657  CG  LEU A 428      -9.398   3.830   6.383  1.00 27.37           C  
ATOM   4658  CD1 LEU A 428     -10.720   3.379   7.049  1.00 20.17           C  
ATOM   4659  CD2 LEU A 428      -8.795   2.759   5.447  1.00 24.79           C  
ATOM   4660  H   LEU A 428     -11.680   5.894   5.680  1.00 27.39           H  
ATOM   4661  HA  LEU A 428      -9.649   6.267   7.497  1.00 30.92           H  
ATOM   4662  HB3 LEU A 428      -8.412   5.384   5.210  1.00 31.69           H  
ATOM   4663  HB2 LEU A 428     -10.024   5.101   4.723  1.00 31.69           H  
ATOM   4664  HG  LEU A 428      -8.682   3.951   7.196  1.00 27.37           H  
ATOM   4665 HD11 LEU A 428     -10.569   2.419   7.543  1.00 20.17           H  
ATOM   4666 HD12 LEU A 428     -11.029   4.122   7.785  1.00 20.17           H  
ATOM   4667 HD13 LEU A 428     -11.494   3.278   6.289  1.00 20.17           H  
ATOM   4668 HD21 LEU A 428      -8.778   1.797   5.959  1.00 24.79           H  
ATOM   4669 HD22 LEU A 428      -9.403   2.680   4.546  1.00 24.79           H  
ATOM   4670 HD23 LEU A 428      -7.778   3.044   5.176  1.00 24.79           H  
ATOM   4671  N   PHE A 429      -9.391   8.325   4.789  1.00 36.23           N  
ATOM   4672  CA  PHE A 429      -8.677   9.570   4.371  1.00 36.85           C  
ATOM   4673  C   PHE A 429      -8.887  10.834   5.190  1.00 39.62           C  
ATOM   4674  O   PHE A 429      -8.165  11.799   4.859  1.00 38.18           O  
ATOM   4675  CB  PHE A 429      -8.842   9.860   2.900  1.00 37.88           C  
ATOM   4676  CG  PHE A 429     -10.172  10.249   2.254  1.00 42.66           C  
ATOM   4677  CD1 PHE A 429     -10.374   9.811   0.938  1.00 45.09           C  
ATOM   4678  CD2 PHE A 429     -11.179  11.083   2.808  1.00 50.04           C  
ATOM   4679  CE1 PHE A 429     -11.477  10.246   0.154  1.00 35.17           C  
ATOM   4680  CE2 PHE A 429     -12.334  11.416   2.096  1.00 48.92           C  
ATOM   4681  CZ  PHE A 429     -12.382  11.116   0.741  1.00 42.44           C  
ATOM   4682  H   PHE A 429     -10.086   7.908   4.186  1.00 36.23           H  
ATOM   4683  HA  PHE A 429      -7.619   9.336   4.490  1.00 36.85           H  
ATOM   4684  HB3 PHE A 429      -8.410   9.035   2.334  1.00 37.88           H  
ATOM   4685  HB2 PHE A 429      -8.087  10.588   2.604  1.00 37.88           H  
ATOM   4686  HD1 PHE A 429      -9.679   9.119   0.486  1.00 45.09           H  
ATOM   4687  HD2 PHE A 429     -11.064  11.479   3.806  1.00 50.04           H  
ATOM   4688  HE1 PHE A 429     -11.587   9.898  -0.863  1.00 35.17           H  
ATOM   4689  HE2 PHE A 429     -13.160  11.894   2.601  1.00 48.92           H  
ATOM   4690  HZ  PHE A 429     -13.151  11.581   0.142  1.00 42.44           H  
ATOM   4691  N   GLY A 430      -9.825  10.879   6.148  1.00 48.29           N  
ATOM   4692  CA  GLY A 430      -9.916  11.871   7.183  1.00 55.42           C  
ATOM   4693  C   GLY A 430      -8.981  11.505   8.344  1.00 56.35           C  
ATOM   4694  O   GLY A 430      -8.814  12.344   9.241  1.00 52.59           O  
ATOM   4695  H   GLY A 430     -10.548  10.174   6.181  1.00 48.29           H  
ATOM   4696  HA3 GLY A 430     -10.942  11.924   7.546  1.00 55.42           H  
ATOM   4697  HA2 GLY A 430      -9.631  12.843   6.780  1.00 55.42           H  
ATOM   4698  N   ILE A 431      -8.412  10.298   8.372  1.00 52.77           N  
ATOM   4699  CA  ILE A 431      -7.402   9.942   9.422  1.00 50.98           C  
ATOM   4700  C   ILE A 431      -5.972  10.384   8.840  1.00 60.64           C  
ATOM   4701  O   ILE A 431      -5.222   9.477   8.447  1.00 67.24           O  
ATOM   4702  CB  ILE A 431      -7.529   8.482   9.865  1.00 50.62           C  
ATOM   4703  CG1 ILE A 431      -8.960   7.859  10.174  1.00 37.24           C  
ATOM   4704  CG2 ILE A 431      -6.631   8.211  11.139  1.00 60.56           C  
ATOM   4705  CD1 ILE A 431      -9.599   8.471  11.418  1.00 47.60           C  
ATOM   4706  H   ILE A 431      -8.660   9.607   7.679  1.00 52.77           H  
ATOM   4707  HA  ILE A 431      -7.605  10.565  10.293  1.00 50.98           H  
ATOM   4708  HB  ILE A 431      -7.104   7.882   9.060  1.00 50.62           H  
ATOM   4709 HG13 ILE A 431      -8.865   6.781  10.308  1.00 37.24           H  
ATOM   4710 HG12 ILE A 431      -9.615   8.013   9.317  1.00 37.24           H  
ATOM   4711 HG21 ILE A 431      -6.733   7.169  11.441  1.00 60.56           H  
ATOM   4712 HG22 ILE A 431      -5.588   8.419  10.900  1.00 60.56           H  
ATOM   4713 HG23 ILE A 431      -6.952   8.858  11.955  1.00 60.56           H  
ATOM   4714 HD11 ILE A 431     -10.574   8.014  11.588  1.00 47.60           H  
ATOM   4715 HD12 ILE A 431      -8.959   8.292  12.282  1.00 47.60           H  
ATOM   4716 HD13 ILE A 431      -9.721   9.544  11.274  1.00 47.60           H  
ATOM   4717  N   THR A 432      -5.698  11.593   8.721  1.00 63.29           N  
ATOM   4718  CA  THR A 432      -4.422  12.188   8.193  1.00 66.11           C  
ATOM   4719  C   THR A 432      -3.984  13.408   9.061  1.00 63.12           C  
ATOM   4720  O   THR A 432      -4.767  14.111   9.695  1.00 52.00           O  
ATOM   4721  CB  THR A 432      -4.640  12.514   6.662  1.00 68.48           C  
ATOM   4722  CG2 THR A 432      -5.857  13.475   6.425  1.00 62.40           C  
ATOM   4723  OG1 THR A 432      -3.500  13.094   6.101  1.00 65.75           O  
ATOM   4724  H   THR A 432      -6.373  12.293   8.995  1.00 63.29           H  
ATOM   4725  HA  THR A 432      -3.643  11.429   8.266  1.00 66.11           H  
ATOM   4726  HB  THR A 432      -4.838  11.578   6.139  1.00 68.48           H  
ATOM   4727 HG21 THR A 432      -5.965  13.669   5.358  1.00 62.40           H  
ATOM   4728 HG22 THR A 432      -6.767  13.010   6.803  1.00 62.40           H  
ATOM   4729 HG23 THR A 432      -5.685  14.415   6.949  1.00 62.40           H  
ATOM   4730  HG1 THR A 432      -3.659  13.281   5.173  1.00 65.75           H  
ATOM   4731  N   GLY A 433      -2.621  13.590   9.117  1.00 11.82           N  
ATOM   4732  CA  GLY A 433      -2.043  14.555  10.026  1.00 12.72           C  
ATOM   4733  C   GLY A 433      -2.355  15.930   9.434  1.00 14.25           C  
ATOM   4734  O   GLY A 433      -2.030  16.253   8.279  1.00 13.87           O  
ATOM   4735  H   GLY A 433      -2.014  13.047   8.520  1.00 11.82           H  
ATOM   4736  HA3 GLY A 433      -0.963  14.414  10.065  1.00 12.72           H  
ATOM   4737  HA2 GLY A 433      -2.520  14.464  11.002  1.00 12.72           H  
ATOM   4738  N   SER A 434      -2.808  16.826  10.291  1.00 15.64           N  
ATOM   4739  CA  SER A 434      -3.074  18.254  10.044  1.00 17.67           C  
ATOM   4740  C   SER A 434      -3.160  19.016  11.442  1.00 17.39           C  
ATOM   4741  O   SER A 434      -2.329  18.694  12.354  1.00 18.55           O  
ATOM   4742  CB  SER A 434      -4.409  18.399   9.127  1.00  0.00           C  
ATOM   4743  OG  SER A 434      -4.614  19.764   8.810  1.00  0.00           O  
ATOM   4744  O1  SER A 434      -3.866  20.028  11.457  1.00  0.00           O1-
ATOM   4745  H   SER A 434      -3.013  16.556  11.242  1.00 15.64           H  
ATOM   4746  HA  SER A 434      -2.233  18.664   9.485  1.00 17.67           H  
ATOM   4747  HB3 SER A 434      -5.270  18.021   9.677  1.00  0.00           H  
ATOM   4748  HB2 SER A 434      -4.282  17.828   8.207  1.00  0.00           H  
ATOM   4749  HG  SER A 434      -5.402  19.852   8.269  1.00  0.00           H  
TER    4750      SER A 434
HETATM 4751  C1  UNK   900      -7.357   1.574   2.587  1.00  0.00           C  
HETATM 4752  N1  UNK   900      -5.051   2.790  -3.067  1.00  0.00           N  
HETATM 4753  O1  UNK   900       1.038   1.572  -5.070  1.00  0.00           O  
HETATM 4754  C2  UNK   900      -6.441   1.076   1.395  1.00  0.00           C  
HETATM 4755  N2  UNK   900      -1.216   0.802  -5.204  1.00  0.00           N  
HETATM 4756  O2  UNK   900     -10.529   1.836  -0.037  1.00  0.00           O  
HETATM 4757  C3  UNK   900      -8.610   0.628   2.721  1.00  0.00           C  
HETATM 4758  C4  UNK   900      -9.421   0.315   1.411  1.00  0.00           C  
HETATM 4759  C5  UNK   900      -9.454   1.446   0.388  1.00  0.00           C  
HETATM 4760  C6  UNK   900      -6.833   1.602   0.055  1.00  0.00           C  
HETATM 4761  C7  UNK   900      -8.148   1.813  -0.395  1.00  0.00           C  
HETATM 4762  C8  UNK   900      -8.385   2.432  -1.618  1.00  0.00           C  
HETATM 4763  C9  UNK   900      -7.396   2.704  -2.531  1.00  0.00           C  
HETATM 4764  C10 UNK   900      -6.043   2.448  -2.158  1.00  0.00           C  
HETATM 4765  C11 UNK   900      -5.827   1.901  -0.850  1.00  0.00           C  
HETATM 4766  C12 UNK   900      -3.707   2.456  -2.984  1.00  0.00           C  
HETATM 4767  C13 UNK   900      -2.911   2.823  -1.866  1.00  0.00           C  
HETATM 4768  C14 UNK   900      -1.555   2.532  -1.914  1.00  0.00           C  
HETATM 4769  C15 UNK   900      -0.962   1.815  -2.961  1.00  0.00           C  
HETATM 4770  C16 UNK   900      -1.775   1.493  -4.100  1.00  0.00           C  
HETATM 4771  C17 UNK   900      -3.088   1.814  -4.129  1.00  0.00           C  
HETATM 4772  C18 UNK   900       0.106   0.853  -5.543  1.00  0.00           C  
HETATM 4773  C19 UNK   900       0.596   0.100  -6.812  1.00  0.00           C  
HETATM 4774  C20 UNK   900      -0.374   0.271  -7.954  1.00  0.00           C  
HETATM 4775  C21 UNK   900      -1.448  -0.577  -8.226  1.00  0.00           C  
HETATM 4776  C22 UNK   900      -2.326  -0.384  -9.304  1.00  0.00           C  
HETATM 4777  C23 UNK   900      -2.161   0.771 -10.088  1.00  0.00           C  
HETATM 4778  C24 UNK   900      -1.147   1.702  -9.782  1.00  0.00           C  
HETATM 4779  C25 UNK   900      -0.215   1.378  -8.781  1.00  0.00           C  
HETATM 4780  F1  UNK   900      -3.428   3.559  -0.772  1.00  0.00           F  
HETATM 4781 H1_1 UNK   900      -7.691   2.592   2.388  1.00  0.00           H  
HETATM 4782 H1_2 UNK   900      -6.787   1.555   3.516  1.00  0.00           H  
HETATM 4783  HN1 UNK   900      -5.282   3.335  -3.885  1.00  0.00           H  
HETATM 4784 H2_1 UNK   900      -6.442  -0.014   1.370  1.00  0.00           H  
HETATM 4785 H2_2 UNK   900      -5.405   1.345   1.599  1.00  0.00           H  
HETATM 4786  HN2 UNK   900      -1.805   0.231  -5.793  1.00  0.00           H  
HETATM 4787 H3_1 UNK   900      -9.287   1.035   3.473  1.00  0.00           H  
HETATM 4788 H3_2 UNK   900      -8.303  -0.310   3.185  1.00  0.00           H  
HETATM 4789 H4_1 UNK   900     -10.442   0.039   1.676  1.00  0.00           H  
HETATM 4790 H4_2 UNK   900      -9.017  -0.583   0.943  1.00  0.00           H  
HETATM 4791  HC8 UNK   900      -9.389   2.725  -1.890  1.00  0.00           H  
HETATM 4792  HC9 UNK   900      -7.652   3.101  -3.502  1.00  0.00           H  
HETATM 4793 HC11 UNK   900      -4.794   1.723  -0.588  1.00  0.00           H  
HETATM 4794 HC14 UNK   900      -0.903   2.863  -1.119  1.00  0.00           H  
HETATM 4795 HC15 UNK   900       0.076   1.522  -2.895  1.00  0.00           H  
HETATM 4796 HC17 UNK   900      -3.676   1.592  -5.007  1.00  0.00           H  
HETATM 4797 H191 UNK   900       0.706  -0.960  -6.585  1.00  0.00           H  
HETATM 4798 H192 UNK   900       1.574   0.482  -7.106  1.00  0.00           H  
HETATM 4799 HC21 UNK   900      -1.636  -1.431  -7.592  1.00  0.00           H  
HETATM 4800 HC22 UNK   900      -3.098  -1.111  -9.509  1.00  0.00           H  
HETATM 4801 HC23 UNK   900      -2.813   0.950 -10.930  1.00  0.00           H  
HETATM 4802 HC24 UNK   900      -1.098   2.641 -10.313  1.00  0.00           H  
HETATM 4803 HC25 UNK   900       0.646   2.020  -8.665  1.00  0.00           H  
CONECT 4751 4754 4757 4781 4782
CONECT 4752 4764 4766 4783
CONECT 4753 4772
CONECT 4753 4772
CONECT 4754 4751 4760 4784 4785
CONECT 4755 4770 4772 4786
CONECT 4756 4759
CONECT 4756 4759
CONECT 4757 4751 4758 4787 4788
CONECT 4758 4757 4759 4789 4790
CONECT 4759 4756 4758 4761
CONECT 4759 4756
CONECT 4760 4754 4761 4765
CONECT 4760 4765
CONECT 4761 4759 4760 4762
CONECT 4761 4762
CONECT 4762 4761 4763 4791
CONECT 4762 4761
CONECT 4763 4762 4764 4792
CONECT 4763 4764
CONECT 4764 4752 4763 4765
CONECT 4764 4763
CONECT 4765 4760 4764 4793
CONECT 4765 4760
CONECT 4766 4752 4767 4771
CONECT 4766 4771
CONECT 4767 4766 4768 4780
CONECT 4767 4768
CONECT 4768 4767 4769 4794
CONECT 4768 4767
CONECT 4769 4768 4770 4795
CONECT 4769 4770
CONECT 4770 4755 4769 4771
CONECT 4770 4769
CONECT 4771 4766 4770 4796
CONECT 4771 4766
CONECT 4772 4753 4755 4773
CONECT 4772 4753
CONECT 4773 4772 4774 4797 4798
CONECT 4774 4773 4775 4779
CONECT 4774 4779
CONECT 4775 4774 4776 4799
CONECT 4775 4776
CONECT 4776 4775 4777 4800
CONECT 4776 4775
CONECT 4777 4776 4778 4801
CONECT 4777 4778
CONECT 4778 4777 4779 4802
CONECT 4778 4777
CONECT 4779 4774 4778 4803
CONECT 4779 4774
CONECT 4780 4767
CONECT    1    4    5    6
CONECT 4740 4744
CONECT 4744 4740
CONECT    4    1
CONECT    5    1
CONECT    6    1
CONECT 4781 4751
CONECT 4782 4751
CONECT 4783 4752
CONECT 4784 4754
CONECT 4785 4754
CONECT 4786 4755
CONECT 4787 4757
CONECT 4788 4757
CONECT 4789 4758
CONECT 4790 4758
CONECT 4791 4762
CONECT 4792 4763
CONECT 4793 4765
CONECT 4794 4768
CONECT 4795 4769
CONECT 4796 4771
CONECT 4797 4773
CONECT 4798 4773
CONECT 4799 4775
CONECT 4800 4776
CONECT 4801 4777
CONECT 4802 4778
CONECT 4803 4779
END   
